# Supplementary material for: tRNA modification reprogramming contributes to artemisinin resistance in Plasmodium falciparum
Source: Nat Microbiol. 2024 Apr 17;9(6):1483–98. doi: 10.1038/s41564-024-01664-3 (PMC11153160; doi:10.1038/s41564-024-01664-3)
Supplement: Supplementary file 3 — Raw data for tRNA modification levels. [file 41564_2024_1664_MOESM3_ESM.xlsx]

## Sheet: Figure 1 tRNA mods
Source Data Figure 1. tRNA modification levels for Dd2 and Dd2R539T after exposure to dihydroartemisinin (DHA) or DMSO.
	D	Y	ncm5U	m3C, m4C	m5C	m1A	Cm	m7G	m5U	cm5U	Um	m3U	mCm	Am	mcm5U	m1G	Gm	m6A	ac4C	m2G	m2,2G	mcm5s2U	mcm5Um	m66A	t6A	ms2t6A	i6A
N	7	7	7	7	7	7	7	7	7	7	7	7	7	7	7	7	7	7	7	7	7	7	7	7	7	7	7
Dd2BSMUT DHA	0.971 ± 0.03	0.963 ± 0.04	0.954 ± 0.05	0.965 ± 0.04	0.985 ± 0.03	0.987 ± 0.02	0.995 ± 0.03	0.995 ± 0.02	0.965 ± 0.04	1.038 ± 0.07	0.987 ± 0.03	0.996 ± 0.04	0.957 ± 0.05	1.009 ± 0.02	0.971 ± 0.05	0.989 ± 0.03	0.993 ± 0.02	0.992 ± 0.02	1.002 ± 0.03	0.994 ± 0.02	0.990 ± 0.03	0.996 ± 0.04	0.917 ± 0.08	0.923 ± 0.07	0.962 ± 0.04	0.986 ± 0.03	1.023 ± 0.05
Dd2BSMUT DMSO	0.973 ± 0.02	0.986 ± 0.03	0.969 ± 0.04	0.984 ± 0.03	0.986 ± 0.02	0.987 ± 0.01	0.994 ± 0.02	0.996 ± 0.01	0.987 ± 0.01	1.036 ± 0.06	0.984 ± 0.02	0.995 ± 0.03	0.984 ± 0.04	0.991 ± 0.02	0.979 ± 0.04	0.988 ± 0.02	0.987 ± 0.02	0.988 ± 0.01	0.999 ± 0.02	0.991 ± 0.02	0.993 ± 0.02	0.971 ± 0.03	0.911 ± 0.07	0.903 ± 0.08	0.975 ± 0.02	0.977 ± 0.03	1.021 ± 0.04
Dd2R539T DHA	0.930 ± 0.02	0.893 ± 0.03	0.875 ± 0.03	0.888 ± 0.02	0.946 ± 0.02	0.958 ± 0.02	0.945 ± 0.02	0.954 ± 0.01	0.892 ± 0.02	0.943 ± 0.07	0.939± 0.02	0.922 ± 0.02	0.851 ± 0.03	0.995 ± 0.02	0.908 ± 0.02	0.957 ± 0.02	0.961 ± 0.02	0.944 ± 0.02	0.950 ± 0.02	0.961 ± 0.02	0.945 ± 0.02	0.890 ± 0.03	0.877 ± 0.04	0.941 ± 0.01	0.915 ± 0.02	0.944 ± 0.03	0.965 ± 0.01
Dd2R539T DMSO	0.958 ± 0.02	0.941 ± 0.03	0.938 ± 0.03	0.946 ± 0.03	0.969 ± 0.02	0.972 ± 0.02	0.964 ± 0.02	0.971 ± 0.02	0.948 ± 0.02	0.976 ± 0.04	0.961 ± 0.03	0.952 ± 0.02	0.935 ± 0.03	0.976 ± 0.02	0.950 ± 0.03	0.970 ± 0.02	0.971 ± 0.02	0.964 ± 0.02	0.971 ± 0.02	0.971 ± 0.02	0.967 ± 0.02	0.929 ± 0.03	0.918 ± 0.05	0.956 ± 0.02	0.952 ± 0.03	0.944 ± 0.03	0.969 ± 0.03
P: Dd2R539T vs Dd2BSMUT DHA	0.3288	0.1143	0.1752	0.087	0.2487	0.3094	0.1586	0.1988	0.1107	0.3094	0.3113	0.1134	0.0465	0.521	0.2553	0.3951	0.3912	0.1752	0.2458	0.3708	0.2001	0.0407	0.5983	0.766	0.2866	0.3672	0.3122
P: Dd2R539T vs Dd2BSMUT DMSO	0.706	0.2073	0.5494	0.2668	0.5723	0.4942	0.3086	0.3677	0.2969	0.4654	0.6127	0.3185	0.2355	0.4823	0.5559	0.6173	0.647	0.3545	0.5128	0.5613	0.3871	0.4145	0.9133	0.4963	0.527	0.5573	0.4328
P: Dd2R539T DHA vs Dd2R539T DMSO	0.0539	0.069	0.0424	0.0729	0.0442	0.0645	0.1704	0.06219	0.0485	0.2814	0.0941	0.1448	0.0747	0.123	0.0458	0.0491	0.1846	0.0959	0.0686	0.0819	0.0567	0.1214	0.2515	0.4645	0.0857	0.9726	0.8201
P: Dd2BSMUT DHA vs Dd2BSMUT DMSO	0.9491	0.5416	0.6536	0.4822	0.9606	0.9801	0.9422	0.9441	0.4676	0.9665	0.8976	0.9504	0.5278	0.2222	0.7923	0.9503	0.7036	0.8256	0.8443	0.8676	0.8377	0.5301	0.9421	0.7499	0.6585	0.2927	0.8897
tRNA modification changes from highly synchronized ring-stage parasites exposed to 700 nM DHA or DMSO control for 6 hr. tRNA was extracted from parasite lysates and modifications were analyzed by LC/MS-MS. Values have been normalized to 0 hr and represent an average of 7 independent replicates ± SEM. N, number of independent assays. Statistical significance was determined via two-tailed, Student'…
