# Supplementary material for: tRNA modification reprogramming contributes to artemisinin resistance in Plasmodium falciparum
Source: Nat Microbiol. 2024 Apr 17;9(6):1483–98. doi: 10.1038/s41564-024-01664-3 (PMC11153160; doi:10.1038/s41564-024-01664-3)
Supplement: Supplementary file 4 — TMT labelling scheme, PSMs, MSstats output, raw values for heat map and for Extended Data Fig. 2. [file 41564_2024_1664_MOESM4_ESM.xlsx]

## Sheet: Source Data Fig. 2 TMTIndex
Source Data Figure 2: TMT-Tag labelling scheme.
Sample	TMTLabel
Dd2 0 hr	126
Dd2 12 hr DHA	127
Dd2 12 hr DMSO	128
Dd2R539T 0 hr	129
Dd2R539T 12 hr DHA	130
Dd2R539T 12 hr DMSO	131
TMT-labeling scheme for proteomics experiments. Samples were harvested at 0 hr. Parasites were then pulsed with DHA or DMSO for 6 hr, drug was washed off and proteomics samples again harvested at 12 hr (Fig. 1a). Parasite pellets were lysed and TMT-tagged (ThermoFisher), per the above labeling scheme, prior to being analyzed by LC-MS/MS.

## Sheet: Source Data Fig. 2 PSMs
Source Data Figure 2: Peptide-spectra matches for 0 hr and 12 hr Dd2 and Dd2R539T parasite proteomes post-DHA or DMSO pulse.
Checked	Confidence	Identifying.Node	PSM.Ambiguity	Annotated.Sequence	Modifications	X..Proteins	Master.Protein.Accessions	Master.Protein.Description	Protein.Accessions	Protein.Descriptions	X..Missed.Cleavages	Charge	DeltaScore	DeltaCn	Rank	Search.Engine.Rank	m.z..Da.	MH...Da.	Theo..MH...Da.	DeltaM..ppm.	Deltam.z..Da.	Activation.Type	MS.Order	Isolation.Interference....	Average.Reporter.S.N	Ion.Inject.Time..ms.	RT..min. First.Scan	Spectrum.File	Abundance..126	Abundance..127	Abundance..128	Abundance..129	Abundance..130	Abundance..131	Quan.Info	Ions.Score	Identity.Strict	Identity.Relaxed	Expectation.Value	Percolator.q.Value	Percolator.PEP
FALSE	High	Mascot	Unambiguous	YASQLSSLQEMGFLDNAANIQALQETGGDVNSAVTR	N-Term(TMT6plex)	1	Q8IIM8	Ubiquitin domain-containing protein DSK2,putative OS=Plasmodium falciparum (isolate 3D7) OX=36329 GN=PF3D7_1113400 PE=4 SV=1	Q8IIM8	Ubiquitin domain-containing protein DSK2,putative OS=Plasmodium falciparum (isolate 3D7) OX=36329 GN=PF3D7_1113400 PE=4 SV=1	0	3	0.9739	0	1	1	1343.33	4027.98	4027.99	-1.03	-0.00138	HCD (High Energy Collision Dissociation)	MS2	0	37.6	38.795	124.524	F1.4	103867	129335	99877.8	160907	195940	170285		153	30	23	4.7e-15
FALSE	High	Mascot	Unambiguous	YASQLSSLQEMGFLDNAANIQALQETGGDVNSAVTR	N-Term(TMT6plex)	1	Q8IIM8	Ubiquitin domain-containing protein DSK2,putative OS=Plasmodium falciparum (isolate 3D7) OX=36329 GN=PF3D7_1113400 PE=4 SV=1	Q8IIM8	Ubiquitin domain-containing protein DSK2,putative OS=Plasmodium falciparum (isolate 3D7) OX=36329 GN=PF3D7_1113400 PE=4 SV=1	0	3	0.9662	0	1	1	1343.33	4027.97	4027.99	-4.07	-0.00547	HCD (High Energy Collision Dissociation)	MS2	1.77462	58.7	87.399	124.763	F4.4	99993.5	100388	109834	121380	116183	105039		148	29	22	1.52e-14
FALSE	High	Mascot	Unambiguous	NMITGTSQADVALLVVPAEVGGFEGAFSK	N-Term(TMT6plex); K29(TMT6plex)	1	Q8I0P6	Elongation factor 1-alpha OS=Plasmodium falciparum (isolate 3D7) OX=36329 GN=PF3D7_1357000 PE=3 SV=1	Q8I0P6	Elongation factor 1-alpha OS=Plasmodium falciparum (isolate 3D7) OX=36329 GN=PF3D7_1357000 PE=3 SV=1	0	3	1	0	1	1	1122.94	3366.79	3366.8	-3.31	-0.00371	HCD (High Energy Collision Dissociation)	MS2	8.96187	221.8	300	129.759	F3.6	124573	101322	108950	193946	51433.3	166664		138	32	25	2.94e-13
FALSE	High	Mascot	Unambiguous	GSPSTLQTPGSSSGASLHAVGPNQGGLSQGLSGK	N-Term(TMT6plex); K34(TMT6plex)	1	Q6ZMA7	Sexual stage-specific protein OS=Plasmodium falciparum (isolate 3D7) OX=36329 GN=PF3D7_0406200 PE=4 SV=1	Q6ZMA7	Sexual stage-specific protein OS=Plasmodium falciparum (isolate 3D7) OX=36329 GN=PF3D7_0406200 PE=4 SV=1	0	3	0.9853	0	1	1	1193.96	3579.87	3579.88	-2.92	-0.00349	HCD (High Energy Collision Dissociation)	MS2	1.93599	117.6	101.56	94.9835	F2.9	142290	217608	39662.4	49703.7	451952	45265.3		136	31	24	3.48e-13
FALSE	High	Mascot	Unambiguous	GSPSTLQTPGSSSGASLHAVGPNQGGLSQGLSGK	N-Term(TMT6plex); K34(TMT6plex)	1	Q6ZMA7	Sexual stage-specific protein OS=Plasmodium falciparum (isolate 3D7) OX=36329 GN=PF3D7_0406200 PE=4 SV=1	Q6ZMA7	Sexual stage-specific protein OS=Plasmodium falciparum (isolate 3D7) OX=36329 GN=PF3D7_0406200 PE=4 SV=1	0	3	1	0	1	1	1193.95	3579.84	3579.88	-9.85	-0.01175	HCD (High Energy Collision Dissociation)	MS2	0	138.4	132.07	89.8554	F1.5	147281	214201	245228	49528.8	121202	36552.2		135	31	24	4.91e-13
FALSE	High	Mascot	Unambiguous	YASQLSSLQEMGFLDNAANIQALQETGGDVNSAVTR	N-Term(TMT6plex)	1	Q8IIM8	Ubiquitin domain-containing protein DSK2,putative OS=Plasmodium falciparum (isolate 3D7) OX=36329 GN=PF3D7_1113400 PE=4 SV=1	Q8IIM8	Ubiquitin domain-containing protein DSK2,putative OS=Plasmodium falciparum (isolate 3D7) OX=36329 GN=PF3D7_1113400 PE=4 SV=1	0	3	1	0	1	1	1343.34	4028	4027.99	2.59	0.00348	HCD (High Energy Collision Dissociation)	MS2	0	79	300	124.927	F3.4	36180.8	33883.4	50477.1	51062.6	39939.8	56831		135	30	23	4e-13
FALSE	High	Mascot	Unambiguous	ILYGGSVNTENCSSLIQQEDIDGFLVGNASLK	N-Term(TMT6plex); C12(Carbamidomethyl); K32(TMT6plex)	1	A0A144A4G4	Triosephosphate isomerase OS=Plasmodium falciparum (isolate 3D7) OX=36329 GN=PF3D7_1439900 PE=3 SV=1	A0A144A4G4	Triosephosphate isomerase OS=Plasmodium falciparum (isolate 3D7) OX=36329 GN=PF3D7_1439900 PE=3 SV=1	0	3	1	0	1	1	1300.67	3900	3900.01	-2.35	-0.00306	HCD (High Energy Collision Dissociation)	MS2	0	223	115.879	125.554	F2.5	628348	149010	390377	541901	148245	156109		135	30	23	3.81e-13
FALSE	High	Mascot	Unambiguous	NMITGTSQADVALLVVPAEVGGFEGAFSK	N-Term(TMT6plex); K29(TMT6plex)	1	Q8I0P6	Elongation factor 1-alpha OS=Plasmodium falciparum (isolate 3D7) OX=36329 GN=PF3D7_1357000 PE=3 SV=1	Q8I0P6	Elongation factor 1-alpha OS=Plasmodium falciparum (isolate 3D7) OX=36329 GN=PF3D7_1357000 PE=3 SV=1	0	3	1	0	1	1	1122.94	3366.8	3366.8	0.33	0.00037	HCD (High Energy Collision Dissociation)	MS2	3.10873	294.5	165.672	130.009	F3.5	314586	248465	304582	477254	101108	459512		135	31	24	5.49e-13
FALSE	High	Mascot	Unambiguous	NMITGTSQADVALLVVPAEVGGFEGAFSK	N-Term(TMT6plex); K29(TMT6plex)	1	Q8I0P6	Elongation factor 1-alpha OS=Plasmodium falciparum (isolate 3D7) OX=36329 GN=PF3D7_1357000 PE=3 SV=1	Q8I0P6	Elongation factor 1-alpha OS=Plasmodium falciparum (isolate 3D7) OX=36329 GN=PF3D7_1357000 PE=3 SV=1	0	3	1	0	1	1	1122.94	3366.8	3366.8	-1.29	-0.00145	HCD (High Energy Collision Dissociation)	MS2	2.63897	263.6	158.015	131.652	F1.6	299001	137942	137319	498350	199553	428957		135	32	25	5.73e-13
FALSE	High	Mascot	Unambiguous	NMITGTSQADVALLVVPAEVGGFEGAFSK	N-Term(TMT6plex); K29(TMT6plex)	1	Q8I0P6	Elongation factor 1-alpha OS=Plasmodium falciparum (isolate 3D7) OX=36329 GN=PF3D7_1357000 PE=3 SV=1	Q8I0P6	Elongation factor 1-alpha OS=Plasmodium falciparum (isolate 3D7) OX=36329 GN=PF3D7_1357000 PE=3 SV=1	0	2	0.9925	0	1	1	1683.89	3366.78	3366.8	-7.72	-0.013	HCD (High Energy Collision Dissociation)	MS2	0	383.8	163.295	129.599	F1.6	445721	168433	137354	922001	300577	868517		134	32	25	6.65e-13
FALSE	High	Mascot	Unambiguous	YASQLSSLQEMGFLDNAANIQALQETGGDVNSAVTR	N-Term(TMT6plex)	1	Q8IIM8	Ubiquitin domain-containing protein DSK2,putative OS=Plasmodium falciparum (isolate 3D7) OX=36329 GN=PF3D7_1113400 PE=4 SV=1	Q8IIM8	Ubiquitin domain-containing protein DSK2,putative OS=Plasmodium falciparum (isolate 3D7) OX=36329 GN=PF3D7_1113400 PE=4 SV=1	0	3	0.9851	0	1	1	1343.33	4027.98	4027.99	-2.14	-0.00287	HCD (High Energy Collision Dissociation)	MS2	5.9357	66.4	210.308	124.945	F3.5	32890.8	35147.8	55430.8	66864.2	31258.9	70401.6		134	30	23	4.18e-13
FALSE	High	Mascot	Unambiguous	NMITGTSQADVALLVVPAEVGGFEGAFSK	N-Term(TMT6plex); K29(TMT6plex)	1	Q8I0P6	Elongation factor 1-alpha OS=Plasmodium falciparum (isolate 3D7) OX=36329 GN=PF3D7_1357000 PE=3 SV=1	Q8I0P6	Elongation factor 1-alpha OS=Plasmodium falciparum (isolate 3D7) OX=36329 GN=PF3D7_1357000 PE=3 SV=1	0	3	1	0	1	1	1122.93	3366.78	3366.8	-6.03	-0.00677	HCD (High Energy Collision Dissociation)	MS2	1.82156	88.2	24.666	130.284	F3.6	457268	356607	349643	804129	161926	682227		134	32	25	7.02e-13
FALSE	High	Mascot	Selected	GSPSTLQTPGSSSGASLHAVGPNQGGLSQGLSGK	N-Term(TMT6plex); K34(TMT6plex)	1	Q6ZMA7	Sexual stage-specific protein OS=Plasmodium falciparum (isolate 3D7) OX=36329 GN=PF3D7_0406200 PE=4 SV=1	Q6ZMA7	Sexual stage-specific protein OS=Plasmodium falciparum (isolate 3D7) OX=36329 GN=PF3D7_0406200 PE=4 SV=1	0	3	1	0	1	1	1193.95	3579.84	3579.88	-9.89	-0.01181	HCD (High Energy Collision Dissociation)	MS2	6.04624	84.8	168.86	75.7151	F1.8	27932.1	110081	116196	18544.1	95223.9	20218.9		133	31	24	8.18e-13
FALSE	High	Mascot	Unambiguous	NMITGTSQADVALLVVPAEVGGFEGAFSK	N-Term(TMT6plex); K29(TMT6plex)	1	Q8I0P6	Elongation factor 1-alpha OS=Plasmodium falciparum (isolate 3D7) OX=36329 GN=PF3D7_1357000 PE=3 SV=1	Q8I0P6	Elongation factor 1-alpha OS=Plasmodium falciparum (isolate 3D7) OX=36329 GN=PF3D7_1357000 PE=3 SV=1	0	3	1	0	1	1	1122.93	3366.77	3366.8	-9.56	-0.01072	HCD (High Energy Collision Dissociation)	MS2	5.72073	298	36.343	129.555	F1.6	1.73552e+06	529278	505146	3.0258e+06	838454	2921642		133	32	25	9.28e-13
FALSE	High	Mascot	Unambiguous	ILYGGSVNTENCSSLIQQEDIDGFLVGNASLK	N-Term(TMT6plex); C12(Carbamidomethyl); K32(TMT6plex)	1	A0A144A4G4	Triosephosphate isomerase OS=Plasmodium falciparum (isolate 3D7) OX=36329 GN=PF3D7_1439900 PE=3 SV=1	A0A144A4G4	Triosephosphate isomerase OS=Plasmodium falciparum (isolate 3D7) OX=36329 GN=PF3D7_1439900 PE=3 SV=1	0	3	1	0	1	1	1300.67	3900	3900.01	-3.64	-0.00474	HCD (High Energy Collision Dissociation)	MS2	4.04061	227.4	231.367	125.27	F4.4	369743	98079.5	213669	137680	80101.8	120443		132	30	23	6.78e-13
FALSE	High	Mascot	Unambiguous	GSPSTLQTPGSSSGASLHAVGPNQGGLSQGLSGK	N-Term(TMT6plex); K34(TMT6plex)	1	Q6ZMA7	Sexual stage-specific protein OS=Plasmodium falciparum (isolate 3D7) OX=36329 GN=PF3D7_0406200 PE=4 SV=1	Q6ZMA7	Sexual stage-specific protein OS=Plasmodium falciparum (isolate 3D7) OX=36329 GN=PF3D7_0406200 PE=4 SV=1	0	3	1	0	1	1	1193.96	3579.86	3579.88	-4.14	-0.00493	HCD (High Energy Collision Dissociation)	MS2	0	162.5	261.394	91.9575	F1.6	85381.6	134848	168452	29349	69284.6	22696.7		131	31	24	1.1e-12
FALSE	High	Mascot	Unambiguous	NMITGTSQADVALLVVPAEVGGFEGAFSK	N-Term(TMT6plex); K29(TMT6plex)	1	Q8I0P6	Elongation factor 1-alpha OS=Plasmodium falciparum (isolate 3D7) OX=36329 GN=PF3D7_1357000 PE=3 SV=1	Q8I0P6	Elongation factor 1-alpha OS=Plasmodium falciparum (isolate 3D7) OX=36329 GN=PF3D7_1357000 PE=3 SV=1	0	3	1	0	1	1	1122.93	3366.79	3366.8	-4.88	-0.00548	HCD (High Energy Collision Dissociation)	MS2	0	159.9	10.252	130.087	F1.6	2.60762e+06	647874	517720	5.24421e+06	1.22196e+06	4.69464e+06		130	32	25	1.77e-12
FALSE	High	Mascot	Unambiguous	STSAASTSDEISGSEGPSTESTSTGNQGEDK	N-Term(TMT6plex); K31(TMT6plex)	1	Q8I395	High molecular weight rhoptry protein 3 OS=Plasmodium falciparum (isolate 3D7) OX=36329 GN=PF3D7_0905400 PE=4 SV=1	Q8I395	High molecular weight rhoptry protein 3 OS=Plasmodium falciparum (isolate 3D7) OX=36329 GN=PF3D7_0905400 PE=4 SV=1	0	3	1	0	1	1	1154.87	3462.59	3462.59	1.59	0.00184	HCD (High Energy Collision Dissociation)	MS2	0	90.7	133.763	73.5831	F2.1	133025	99834.7	80568.1	88477.4	65972.1	58746.4		130	28	21	7.35e-13
FALSE	High	Mascot	Unambiguous	NMITGTSQADVALLVVPAEVGGFEGAFSK	N-Term(TMT6plex); K29(TMT6plex)	1	Q8I0P6	Elongation factor 1-alpha OS=Plasmodium falciparum (isolate 3D7) OX=36329 GN=PF3D7_1357000 PE=3 SV=1	Q8I0P6	Elongation factor 1-alpha OS=Plasmodium falciparum (isolate 3D7) OX=36329 GN=PF3D7_1357000 PE=3 SV=1	0	3	1	0	1	1	1122.93	3366.79	3366.8	-4.6	-0.00516	HCD (High Energy Collision Dissociation)	MS2	0	157.4	175.236	130.571	F4.5	177189	158068	85955.7	214644	85635.4	97117.8		129	32	25	1.94e-12
FALSE	High	Mascot	Unambiguous	NMITGTSQADVALLVVPAEVGGFEGAFSK	N-Term(TMT6plex); K29(TMT6plex)	1	Q8I0P6	Elongation factor 1-alpha OS=Plasmodium falciparum (isolate 3D7) OX=36329 GN=PF3D7_1357000 PE=3 SV=1	Q8I0P6	Elongation factor 1-alpha OS=Plasmodium falciparum (isolate 3D7) OX=36329 GN=PF3D7_1357000 PE=3 SV=1	0	3	1	0	1	1	1122.93	3366.78	3366.8	-6.55	-0.00735	HCD (High Energy Collision Dissociation)	MS2	4.53764	778.9	300	129.367	F1.5	690360	277650	298638	1.05208e+06	445901	1.00594e+06		129	32	25	2.34e-12
FALSE	High	Mascot	Unambiguous	NMITGTSQADVALLVVPAEVGGFEGAFSK	N-Term(TMT6plex); K29(TMT6plex)	1	Q8I0P6	Elongation factor 1-alpha OS=Plasmodium falciparum (isolate 3D7) OX=36329 GN=PF3D7_1357000 PE=3 SV=1	Q8I0P6	Elongation factor 1-alpha OS=Plasmodium falciparum (isolate 3D7) OX=36329 GN=PF3D7_1357000 PE=3 SV=1	0	2	1	0	1	1	1683.89	3366.77	3366.8	-8.51	-0.01432	HCD (High Energy Collision Dissociation)	MS2	0	141	300	129.999	F3.6	67090.5	58136.5	67470	131035	25484.6	129670		128	32	25	2.48e-12
FALSE	High	Mascot	Unambiguous	NMITGTSQADVALLVVPAEVGGFEGAFSK	N-Term(TMT6plex); K29(TMT6plex)	1	Q8I0P6	Elongation factor 1-alpha OS=Plasmodium falciparum (isolate 3D7) OX=36329 GN=PF3D7_1357000 PE=3 SV=1	Q8I0P6	Elongation factor 1-alpha OS=Plasmodium falciparum (isolate 3D7) OX=36329 GN=PF3D7_1357000 PE=3 SV=1	0	3	1	0	1	1	1122.94	3366.79	3366.8	-2.4	-0.00269	HCD (High Energy Collision Dissociation)	MS2	27.8109	454.1	300	129.827	F4.6	425041	367544	196385	516275	239126	246380		128	32	25	2.99e-12
FALSE	High	Mascot	Unambiguous	VSGSNTYDDLAGADVVIVTAGFTK	N-Term(TMT6plex); K24(TMT6plex)	1	Q76NM3	L-lactate dehydrogenase OS=Plasmodium falciparum (isolate 3D7) OX=36329 GN=PF3D7_1324900 PE=1 SV=1	Q76NM3	L-lactate dehydrogenase OS=Plasmodium falciparum (isolate 3D7) OX=36329 GN=PF3D7_1324900 PE=1 SV=1	0	2	1	0	1	1	1429.76	2858.51	2858.52	-3.09	-0.00442	HCD (High Energy Collision Dissociation)	MS2	0	382.4	114.549	123.847	F3.5	438578	230468	532775	952911	187239	881899		128	32	25	3.31e-12
FALSE	High	Mascot	Unambiguous	NMITGTSQADVALLVVPAEVGGFEGAFSK	N-Term(TMT6plex); K29(TMT6plex)	1	Q8I0P6	Elongation factor 1-alpha OS=Plasmodium falciparum (isolate 3D7) OX=36329 GN=PF3D7_1357000 PE=3 SV=1	Q8I0P6	Elongation factor 1-alpha OS=Plasmodium falciparum (isolate 3D7) OX=36329 GN=PF3D7_1357000 PE=3 SV=1	0	3	0.9921	0	1	1	1122.94	3366.8	3366.8	-0.78	-0.00087	HCD (High Energy Collision Dissociation)	MS2	3.74521	205.2	300	129.497	F2.9	97052.7	75226.5	109374	128928	98999.7	92389.9		127	32	25	3.04e-12
FALSE	High	Mascot	Unambiguous	VSGSNTYDDLAGADVVIVTAGFTK	N-Term(TMT6plex); K24(TMT6plex)	1	Q76NM3	L-lactate dehydrogenase OS=Plasmodium falciparum (isolate 3D7) OX=36329 GN=PF3D7_1324900 PE=1 SV=1	Q76NM3	L-lactate dehydrogenase OS=Plasmodium falciparum (isolate 3D7) OX=36329 GN=PF3D7_1324900 PE=1 SV=1	0	2	0.9606	0	1	1	1429.75	2858.5	2858.52	-5.83	-0.00833	HCD (High Energy Collision Dissociation)	MS2	0	277.5	190.191	123.939	F1.5	246065	92471.3	107488	423570	147416	369677		127	32	25	3.94e-12
FALSE	High	Mascot	Unambiguous	NMITGTSQADVALLVVPAEVGGFEGAFSK	N-Term(TMT6plex); K29(TMT6plex)	1	Q8I0P6	Elongation factor 1-alpha OS=Plasmodium falciparum (isolate 3D7) OX=36329 GN=PF3D7_1357000 PE=3 SV=1	Q8I0P6	Elongation factor 1-alpha OS=Plasmodium falciparum (isolate 3D7) OX=36329 GN=PF3D7_1357000 PE=3 SV=1	0	3	1	0	1	1	1122.94	3366.8	3366.8	0.87	0.00097	HCD (High Energy Collision Dissociation)	MS2	4.3644	353.9	300	130.623	F2.5	239178	164778	214412	319672	241911	189304		127	31	24	3.35e-12
FALSE	High	Mascot	Unambiguous	GSPSTLQTPGSSSGASLHAVGPNQGGLSQGLSGK	N-Term(TMT6plex); K34(TMT6plex)	1	Q6ZMA7	Sexual stage-specific protein OS=Plasmodium falciparum (isolate 3D7) OX=36329 GN=PF3D7_0406200 PE=4 SV=1	Q6ZMA7	Sexual stage-specific protein OS=Plasmodium falciparum (isolate 3D7) OX=36329 GN=PF3D7_0406200 PE=4 SV=1	0	3	1	0	1	1	1193.96	3579.86	3579.88	-5.72	-0.00683	HCD (High Energy Collision Dissociation)	MS2	1.42158	121.6	78.356	92.8523	F1.9	223195	365917	366360	50715	179549	47273		126	31	24	3.39e-12
FALSE	High	Mascot	Unambiguous	NMITGTSQADVALLVVPAEVGGFEGAFSK	N-Term(TMT6plex); K29(TMT6plex)	1	Q8I0P6	Elongation factor 1-alpha OS=Plasmodium falciparum (isolate 3D7) OX=36329 GN=PF3D7_1357000 PE=3 SV=1	Q8I0P6	Elongation factor 1-alpha OS=Plasmodium falciparum (isolate 3D7) OX=36329 GN=PF3D7_1357000 PE=3 SV=1	0	3	1	0	1	1	1122.93	3366.79	3366.8	-4.44	-0.00499	HCD (High Energy Collision Dissociation)	MS2	13.1575	219.4	45.227	130.609	F1.6	905819	282331	255956	1.57941e+06	501419	1.27226e+06		126	32	25	3.99e-12
FALSE	High	Mascot	Unambiguous	NMITGTSQADVALLVVPAEVGGFEGAFSK	N-Term(TMT6plex); K29(TMT6plex)	1	Q8I0P6	Elongation factor 1-alpha OS=Plasmodium falciparum (isolate 3D7) OX=36329 GN=PF3D7_1357000 PE=3 SV=1	Q8I0P6	Elongation factor 1-alpha OS=Plasmodium falciparum (isolate 3D7) OX=36329 GN=PF3D7_1357000 PE=3 SV=1	0	3	1	0	1	1	1122.93	3366.79	3366.8	-4.44	-0.00499	HCD (High Energy Collision Dissociation)	MS2	0	189.4	73.231	131.136	F1.6	435127	154453	159627	731326	270262	628735		126	32	25	4.67e-12
FALSE	High	Mascot	Unambiguous	GSPSTLQTPGSSSGASLHAVGPNQGGLSQGLSGK	N-Term(TMT6plex); K34(TMT6plex)	1	Q6ZMA7	Sexual stage-specific protein OS=Plasmodium falciparum (isolate 3D7) OX=36329 GN=PF3D7_0406200 PE=4 SV=1	Q6ZMA7	Sexual stage-specific protein OS=Plasmodium falciparum (isolate 3D7) OX=36329 GN=PF3D7_0406200 PE=4 SV=1	0	3	0.9762	0	1	1	1193.95	3579.85	3579.88	-8.16	-0.00974	HCD (High Energy Collision Dissociation)	MS2	26.8399	132.9	300	91.8962	F3.8	34819.6	96090.8	78022.8	19333.6	122202	18584.9		126	31	24	4.25e-12
FALSE	High	Mascot	Unambiguous	NMITGTSQADVALLVVPAEVGGFEGAFSK	N-Term(TMT6plex); K29(TMT6plex)	1	Q8I0P6	Elongation factor 1-alpha OS=Plasmodium falciparum (isolate 3D7) OX=36329 GN=PF3D7_1357000 PE=3 SV=1	Q8I0P6	Elongation factor 1-alpha OS=Plasmodium falciparum (isolate 3D7) OX=36329 GN=PF3D7_1357000 PE=3 SV=1	0	3	1	0	1	1	1122.93	3366.78	3366.8	-7.27	-0.00816	HCD (High Energy Collision Dissociation)	MS2	23.6571	294.2	213.614	132.216	F1.6	238058	123563	134135	384883	190954	324144		125	32	25	4.86e-12
FALSE	High	Mascot	Unambiguous	ILYGGSVNTENCSSLIQQEDIDGFLVGNASLK	N-Term(TMT6plex); C12(Carbamidomethyl); K32(TMT6plex)	1	A0A144A4G4	Triosephosphate isomerase OS=Plasmodium falciparum (isolate 3D7) OX=36329 GN=PF3D7_1439900 PE=3 SV=1	A0A144A4G4	Triosephosphate isomerase OS=Plasmodium falciparum (isolate 3D7) OX=36329 GN=PF3D7_1439900 PE=3 SV=1	0	3	0.984	0	1	1	1300.68	3900.01	3900.01	0.1	0.00013	HCD (High Energy Collision Dissociation)	MS2	0	120.3	115.211	125.541	F3.5	150301	36923.5	144337	309795	56433.4	228390		125	30	23	3.49e-12
FALSE	High	Mascot	Unambiguous	GSPSTLQTPGSSSGASLHAVGPNQGGLSQGLSGK	N-Term(TMT6plex); K34(TMT6plex)	1	Q6ZMA7	Sexual stage-specific protein OS=Plasmodium falciparum (isolate 3D7) OX=36329 GN=PF3D7_0406200 PE=4 SV=1	Q6ZMA7	Sexual stage-specific protein OS=Plasmodium falciparum (isolate 3D7) OX=36329 GN=PF3D7_0406200 PE=4 SV=1	0	3	1	0	1	1	1193.96	3579.86	3579.88	-5.87	-0.00701	HCD (High Energy Collision Dissociation)	MS2	2.04863	108.6	4.996	91.3866	F1.6	3.36265e+06	5.05895e+06	5.7439e+06	620134	2.56782e+06	428347		125	31	24	4.7e-12
FALSE	High	Mascot	Unambiguous	NMITGTSQADVALLVVPAEVGGFEGAFSK	N-Term(TMT6plex); K29(TMT6plex)	1	Q8I0P6	Elongation factor 1-alpha OS=Plasmodium falciparum (isolate 3D7) OX=36329 GN=PF3D7_1357000 PE=3 SV=1	Q8I0P6	Elongation factor 1-alpha OS=Plasmodium falciparum (isolate 3D7) OX=36329 GN=PF3D7_1357000 PE=3 SV=1	0	3	1	0	1	1	1122.94	3366.8	3366.8	-1.44	-0.00161	HCD (High Energy Collision Dissociation)	MS2	0	176	88.612	129.495	F1.9	326368	100228	88316.2	641371	177539	536934		125	32	25	5.49e-12
FALSE	High	Mascot	Unambiguous	DIYYITGESINAVSNSPFLEALTK	N-Term(TMT6plex); K24(TMT6plex)	1	Q8IC05	Heat shock protein 90 OS=Plasmodium falciparum (isolate 3D7) OX=36329 GN=PF3D7_0708400 PE=1 SV=1	Q8IC05	Heat shock protein 90 OS=Plasmodium falciparum (isolate 3D7) OX=36329 GN=PF3D7_0708400 PE=1 SV=1	0	2	0.976	0	1	1	1552.33	3103.65	3103.66	-3.69	-0.00573	HCD (High Energy Collision Dissociation)	MS2	0	513	174.607	132.31	F1.6	669530	197553	191253	1.09247e+06	508826	1.02769e+06		125	32	25	5.86e-12
FALSE	High	Mascot	Unambiguous	GSPSTLQTPGSSSGASLHAVGPNQGGLSQGLSGK	N-Term(TMT6plex); K34(TMT6plex)	1	Q6ZMA7	Sexual stage-specific protein OS=Plasmodium falciparum (isolate 3D7) OX=36329 GN=PF3D7_0406200 PE=4 SV=1	Q6ZMA7	Sexual stage-specific protein OS=Plasmodium falciparum (isolate 3D7) OX=36329 GN=PF3D7_0406200 PE=4 SV=1	0	3	0.9516	0	1	1	1193.96	3579.86	3579.88	-5.45	-0.00651	HCD (High Energy Collision Dissociation)	MS2	0	124.9	296.672	93.483	F2.5	45518	79885.1	20955.9	19615.3	147903	20836		124	31	24	5.35e-12
FALSE	High	Mascot	Unambiguous	GSPSTLQTPGSSSGASLHAVGPNQGGLSQGLSGK	N-Term(TMT6plex); K34(TMT6plex)	1	Q6ZMA7	Sexual stage-specific protein OS=Plasmodium falciparum (isolate 3D7) OX=36329 GN=PF3D7_0406200 PE=4 SV=1	Q6ZMA7	Sexual stage-specific protein OS=Plasmodium falciparum (isolate 3D7) OX=36329 GN=PF3D7_0406200 PE=4 SV=1	0	3	0.9919	0	1	1	1193.95	3579.85	3579.88	-7.91	-0.00944	HCD (High Energy Collision Dissociation)	MS2	1.35479	81.1	72.885	92.0186	F2.8	84701	186837	88036.8	80044.8	284010	89837.8		123	31	24	8.32e-12
FALSE	High	Mascot	Unambiguous	VSGSNTYDDLAGADVVIVTAGFTK	N-Term(TMT6plex); K24(TMT6plex)	1	Q76NM3	L-lactate dehydrogenase OS=Plasmodium falciparum (isolate 3D7) OX=36329 GN=PF3D7_1324900 PE=1 SV=1	Q76NM3	L-lactate dehydrogenase OS=Plasmodium falciparum (isolate 3D7) OX=36329 GN=PF3D7_1324900 PE=1 SV=1	0	2	0.9675	0	1	1	1429.76	2858.51	2858.52	-4.36	-0.00623	HCD (High Energy Collision Dissociation)	MS2	0	403.9	300	124.042	F2.4	271408	118094	317186	408144	133386	160997		123	32	25	1.03e-11
FALSE	High	Mascot	Unambiguous	NMITGTSQADVALLVVPAEVGGFEGAFSK	N-Term(TMT6plex); K29(TMT6plex)	1	Q8I0P6	Elongation factor 1-alpha OS=Plasmodium falciparum (isolate 3D7) OX=36329 GN=PF3D7_1357000 PE=3 SV=1	Q8I0P6	Elongation factor 1-alpha OS=Plasmodium falciparum (isolate 3D7) OX=36329 GN=PF3D7_1357000 PE=3 SV=1	0	3	1	0	1	1	1122.94	3366.8	3366.8	-1.85	-0.00207	HCD (High Energy Collision Dissociation)	MS2	4.83927	238.4	97.063	129.754	F2.6	429509	300990	424178	653605	473603	359999		123	32	25	9.18e-12
FALSE	High	Mascot	Unambiguous	NMITGTSQADVALLVVPAEVGGFEGAFSK	N-Term(TMT6plex); K29(TMT6plex)	1	Q8I0P6	Elongation factor 1-alpha OS=Plasmodium falciparum (isolate 3D7) OX=36329 GN=PF3D7_1357000 PE=3 SV=1	Q8I0P6	Elongation factor 1-alpha OS=Plasmodium falciparum (isolate 3D7) OX=36329 GN=PF3D7_1357000 PE=3 SV=1	0	3	1	0	1	1	1122.93	3366.79	3366.8	-3.62	-0.00406	HCD (High Energy Collision Dissociation)	MS2	2.24904	243.5	60.694	130.049	F4.5	992145	747086	416868	1.15961e+06	527614	449859		122	32	25	9.67e-12
FALSE	High	Mascot	Unambiguous	NMITGTSQADVALLVVPAEVGGFEGAFSK	N-Term(TMT6plex); K29(TMT6plex)	1	Q8I0P6	Elongation factor 1-alpha OS=Plasmodium falciparum (isolate 3D7) OX=36329 GN=PF3D7_1357000 PE=3 SV=1	Q8I0P6	Elongation factor 1-alpha OS=Plasmodium falciparum (isolate 3D7) OX=36329 GN=PF3D7_1357000 PE=3 SV=1	0	3	1	0	1	1	1122.93	3366.78	3366.8	-5.99	-0.00672	HCD (High Energy Collision Dissociation)	MS2	0	241.7	275.944	129.557	F1.7	141432	79510.2	76250.9	238252	103972	204479		122	32	25	1.03e-11
FALSE	High	Mascot	Unambiguous	VSGSNTYDDLAGADVVIVTAGFTK	N-Term(TMT6plex); K24(TMT6plex)	1	Q76NM3	L-lactate dehydrogenase OS=Plasmodium falciparum (isolate 3D7) OX=36329 GN=PF3D7_1324900 PE=1 SV=1	Q76NM3	L-lactate dehydrogenase OS=Plasmodium falciparum (isolate 3D7) OX=36329 GN=PF3D7_1324900 PE=1 SV=1	0	2	0.959	0	1	1	1429.76	2858.51	2858.52	-3.56	-0.00509	HCD (High Energy Collision Dissociation)	MS2	0	410.3	280.324	123.641	F1.9	274439	86615.6	98301.9	472616	158254	428834		122	32	25	1.13e-11
FALSE	High	Mascot	Unambiguous	VSGSNTYDDLAGADVVIVTAGFTK	N-Term(TMT6plex); K24(TMT6plex)	1	Q76NM3	L-lactate dehydrogenase OS=Plasmodium falciparum (isolate 3D7) OX=36329 GN=PF3D7_1324900 PE=1 SV=1	Q76NM3	L-lactate dehydrogenase OS=Plasmodium falciparum (isolate 3D7) OX=36329 GN=PF3D7_1324900 PE=1 SV=1	0	2	0.9672	0	1	1	1429.75	2858.5	2858.52	-8	-0.01143	HCD (High Energy Collision Dissociation)	MS2	0	249.7	202.758	123.14	F1.6	178518	75921.9	81404.3	352371	122820	313772		122	32	25	1.15e-11
FALSE	High	Mascot	Unambiguous	ILYGGSVNTENCSSLIQQEDIDGFLVGNASLK	N-Term(TMT6plex); C12(Carbamidomethyl); K32(TMT6plex)	1	A0A144A4G4	Triosephosphate isomerase OS=Plasmodium falciparum (isolate 3D7) OX=36329 GN=PF3D7_1439900 PE=3 SV=1	A0A144A4G4	Triosephosphate isomerase OS=Plasmodium falciparum (isolate 3D7) OX=36329 GN=PF3D7_1439900 PE=3 SV=1	0	3	0.9836	0	1	1	1300.67	3899.99	3900.01	-5.17	-0.00672	HCD (High Energy Collision Dissociation)	MS2	0	466	116.223	124.695	F1.5	1.08412e+06	190319	221231	1.83824e+06	469144	1.40219e+06		122	30	23	7.84e-12
FALSE	High	Mascot	Unambiguous	NMITGTSQADVALLVVPAEVGGFEGAFSK	N-Term(TMT6plex); K29(TMT6plex)	1	Q8I0P6	Elongation factor 1-alpha OS=Plasmodium falciparum (isolate 3D7) OX=36329 GN=PF3D7_1357000 PE=3 SV=1	Q8I0P6	Elongation factor 1-alpha OS=Plasmodium falciparum (isolate 3D7) OX=36329 GN=PF3D7_1357000 PE=3 SV=1	0	3	1	0	1	1	1122.94	3366.8	3366.8	-0.11	-0.00013	HCD (High Energy Collision Dissociation)	MS2	13.5902	252.8	300	130.171	F2.9	152788	105995	137086	187558	169541	131742		121	31	24	1.23e-11
FALSE	High	Mascot	Unambiguous	STSAASTSDEISGSEGPSTESTSTGNQGEDK	N-Term(TMT6plex); K31(TMT6plex)	1	Q8I395	High molecular weight rhoptry protein 3 OS=Plasmodium falciparum (isolate 3D7) OX=36329 GN=PF3D7_0905400 PE=4 SV=1	Q8I395	High molecular weight rhoptry protein 3 OS=Plasmodium falciparum (isolate 3D7) OX=36329 GN=PF3D7_0905400 PE=4 SV=1	0	3	1	0	1	1	1154.87	3462.59	3462.59	1.75	0.00202	HCD (High Energy Collision Dissociation)	MS2	0	99.2	300	72.5286	F3.1	97924.5	37115.9	46709.6	42195.6	24062.1	22118.9		121	28	21	5.71e-12
FALSE	High	Mascot	Unambiguous	ILVNLSELQDQEVGDGTTSVVLLASELLR	N-Term(TMT6plex)	1	Q8II43	T-complex protein 1 subunit alpha OS=Plasmodium falciparum (isolate 3D7) OX=36329 GN=PF3D7_1132200 PE=3 SV=1	Q8II43	T-complex protein 1 subunit alpha OS=Plasmodium falciparum (isolate 3D7) OX=36329 GN=PF3D7_1132200 PE=3 SV=1	0	4	1	0	1	1	835.964	3340.84	3340.84	-1.59	-0.00133	HCD (High Energy Collision Dissociation)	MS2	6.46323	128.8	122.199	134.022	F1.5	190109	138056	126693	313757	207865	275880		121	31	24	1.13e-11
FALSE	High	Mascot	Unambiguous	NLEGHTGVLNTVTISPDGSLCASGGK	N-Term(TMT6plex); C21(Carbamidomethyl); K26(TMT6plex)	1	Q8IBA0	Receptor for activated c kinase OS=Plasmodium falciparum (isolate 3D7) OX=36329 GN=PF3D7_0826700 PE=4 SV=1	Q8IBA0	Receptor for activated c kinase OS=Plasmodium falciparum (isolate 3D7) OX=36329 GN=PF3D7_0826700 PE=4 SV=1	0	2	0.9833	0	1	1	1521.79	3042.58	3042.59	-4.23	-0.00644	HCD (High Energy Collision Dissociation)	MS2	0	174.2	269.091	100.327	F1.5	86258.8	20351.9	27012.6	214290	48316.9	206803		120	32	25	1.86e-11
FALSE	High	Mascot	Unambiguous	IVDISYGGDNGFNQAIELSSEALQNVK	N-Term(TMT6plex); K27(TMT6plex)	1	O96203	Peptide chain release factor subunit 1,putative OS=Plasmodium falciparum (isolate 3D7) OX=36329 GN=PF3D7_0212300 PE=4 SV=1	O96203	Peptide chain release factor subunit 1,putative OS=Plasmodium falciparum (isolate 3D7) OX=36329 GN=PF3D7_0212300 PE=4 SV=1	0	3	1	0	1	1	1113.92	3339.75	3339.75	0.83	0.00092	HCD (High Energy Collision Dissociation)	MS2	4.61935	277	300	129.834	F2.5	151307	97154.4	134198	221130	162774	102661		120	32	25	1.94e-11
FALSE	High	Mascot	Unambiguous	SAVETAESIQASLIIALTETGYTAR	N-Term(TMT6plex)	1	C6KTA4	Pyruvate kinase OS=Plasmodium falciparum (isolate 3D7) OX=36329 GN=PF3D7_0626800 PE=1 SV=1	C6KTA4	Pyruvate kinase OS=Plasmodium falciparum (isolate 3D7) OX=36329 GN=PF3D7_0626800 PE=1 SV=1	0	2	1	0	1	1	1412.75	2824.5	2824.51	-5.66	-0.00799	HCD (High Energy Collision Dissociation)	MS2	0	418	300	133.082	F1.7	326778	100932	119932	550183	186381	441992		119	33	26	2.5e-11
FALSE	High	Mascot	Unambiguous	GSPSTLQTPGSSSGASLHAVGPNQGGLSQGLSGK	N-Term(TMT6plex); K34(TMT6plex)	1	Q6ZMA7	Sexual stage-specific protein OS=Plasmodium falciparum (isolate 3D7) OX=36329 GN=PF3D7_0406200 PE=4 SV=1	Q6ZMA7	Sexual stage-specific protein OS=Plasmodium falciparum (isolate 3D7) OX=36329 GN=PF3D7_0406200 PE=4 SV=1	0	3	0.9748	0	1	1	1193.96	3579.86	3579.88	-3.9	-0.00466	HCD (High Energy Collision Dissociation)	MS2	0	79.1	114.677	93.1919	F2.6	74527.6	109697	23642.6	25792.5	244839	34280.2		119	31	24	1.75e-11
FALSE	High	Mascot	Unambiguous	NMITGTSQADVALLVVPAEVGGFEGAFSK	N-Term(TMT6plex); K29(TMT6plex)	1	Q8I0P6	Elongation factor 1-alpha OS=Plasmodium falciparum (isolate 3D7) OX=36329 GN=PF3D7_1357000 PE=3 SV=1	Q8I0P6	Elongation factor 1-alpha OS=Plasmodium falciparum (isolate 3D7) OX=36329 GN=PF3D7_1357000 PE=3 SV=1	0	3	1	0	1	1	1122.94	3366.8	3366.8	-1.79	-0.00201	HCD (High Energy Collision Dissociation)	MS2	0	278.5	152.902	130.079	F1.7	311267	149553	136642	588214	242378	535950		119	32	25	2.05e-11
FALSE	High	Mascot	Unambiguous	STSAASTSDEISGSEGPSTESTSTGNQGEDK	N-Term(TMT6plex); K31(TMT6plex)	1	Q8I395	High molecular weight rhoptry protein 3 OS=Plasmodium falciparum (isolate 3D7) OX=36329 GN=PF3D7_0905400 PE=4 SV=1	Q8I395	High molecular weight rhoptry protein 3 OS=Plasmodium falciparum (isolate 3D7) OX=36329 GN=PF3D7_0905400 PE=4 SV=1	0	3	1	0	1	1	1154.87	3462.59	3462.59	1.01	0.00116	HCD (High Energy Collision Dissociation)	MS2	0	98.2	300	72.3705	F4.1	104440	39739.7	32680.1	47171.7	19165.9	22716.1		119	28	21	9.29e-12
FALSE	High	Mascot	Selected	NMITGTSQADVALLVVPAEVGGFEGAFSK	N-Term(TMT6plex); K29(TMT6plex)	1	Q8I0P6	Elongation factor 1-alpha OS=Plasmodium falciparum (isolate 3D7) OX=36329 GN=PF3D7_1357000 PE=3 SV=1	Q8I0P6	Elongation factor 1-alpha OS=Plasmodium falciparum (isolate 3D7) OX=36329 GN=PF3D7_1357000 PE=3 SV=1	0	3	1	0	1	1	1122.93	3366.77	3366.8	-9.33	-0.01047	HCD (High Energy Collision Dissociation)	MS2	0	304	188.771	129.897	F1.5	298882	134308	142173	437037	213615	369546		119	32	25	2.33e-11
FALSE	High	Mascot	Unambiguous	AQDVEAGDGTTSVVVMCGSFLNVCK	N-Term(TMT6plex); C17(Carbamidomethyl); C24(Carbamidomethyl); K25(TMT6plex)	1	C0H5I7	T-complex protein 1 subunit delta OS=Plasmodium falciparum (isolate 3D7) OX=36329 GN=PF3D7_1357800 PE=3 SV=1	C0H5I7	T-complex protein 1 subunit delta OS=Plasmodium falciparum (isolate 3D7) OX=36329 GN=PF3D7_1357800 PE=3 SV=1	0	3	0.9746	0	1	1	1034.86	3102.55	3102.53	6.77	0.007	HCD (High Energy Collision Dissociation)	MS2	13.5029	385.2	149.667	118.311	F3.4	343986	311966	464722	752966	335322	477598		118	31	24	2.37e-11
FALSE	High	Mascot	Unambiguous	YASQLSSLQEMGFLDNAANIQALQETGGDVNSAVTR	N-Term(TMT6plex)	1	Q8IIM8	Ubiquitin domain-containing protein DSK2,putative OS=Plasmodium falciparum (isolate 3D7) OX=36329 GN=PF3D7_1113400 PE=4 SV=1	Q8IIM8	Ubiquitin domain-containing protein DSK2,putative OS=Plasmodium falciparum (isolate 3D7) OX=36329 GN=PF3D7_1113400 PE=4 SV=1	0	3	1	0	1	1	1343.33	4027.99	4027.99	0.03	4e-05	HCD (High Energy Collision Dissociation)	MS2	0	37.6	300	124.981	F2.4	19040.9	17813.7	26103.1	22094.6	10120.5	15054.9		118	30	23	1.63e-11
FALSE	High	Mascot	Unambiguous	ASGDIIGIDLGTTNSCVAIMEGK	N-Term(TMT6plex); C16(Carbamidomethyl); K23(TMT6plex)	1	Q8II24	Heat shock protein 70 OS=Plasmodium falciparum (isolate 3D7) OX=36329 GN=PF3D7_1134000 PE=3 SV=1	Q8II24	Heat shock protein 70 OS=Plasmodium falciparum (isolate 3D7) OX=36329 GN=PF3D7_1134000 PE=3 SV=1	0	2	0.9831	0	1	1	1390.73	2780.45	2780.46	-2.91	-0.00405	HCD (High Energy Collision Dissociation)	MS2	0	320.3	188.485	120.904	F4.4	409584	227945	207444	402068	142000	336884		118	32	25	3e-11
FALSE	High	Mascot	Unambiguous	ILVNLSELQDQEVGDGTTSVVLLASELLR	N-Term(TMT6plex)	1	Q8II43	T-complex protein 1 subunit alpha OS=Plasmodium falciparum (isolate 3D7) OX=36329 GN=PF3D7_1132200 PE=3 SV=1	Q8II43	T-complex protein 1 subunit alpha OS=Plasmodium falciparum (isolate 3D7) OX=36329 GN=PF3D7_1132200 PE=3 SV=1	0	3	1	0	1	1	1114.29	3340.85	3340.84	1.39	0.00155	HCD (High Energy Collision Dissociation)	MS2	3.80303	90	300	134.095	F3.5	43890.7	38343.9	64597.7	77588.3	39497.9	76507.4		118	31	24	2.1e-11
FALSE	High	Mascot	Unambiguous	VEEEFNLTSEDVEASIANQQYALTSNMEFAR	N-Term(TMT6plex)	1	Q8IIU5	Uncharacterized protein OS=Plasmodium falciparum (isolate 3D7) OX=36329 GN=PF3D7_1105800 PE=4 SV=2	Q8IIU5	Uncharacterized protein OS=Plasmodium falciparum (isolate 3D7) OX=36329 GN=PF3D7_1105800 PE=4 SV=2	0	3	1	0	1	1	1255.6	3764.8	3764.78	4.03	0.00506	HCD (High Energy Collision Dissociation)	MS2	0	70.3	300	128.291	F3.4	31429.7	32962.8	48077.5	38488	32353.5	34484.6		117	29	22	1.77e-11
FALSE	High	Mascot	Unambiguous	NMITGTSQADVALLVVPAEVGGFEGAFSK	N-Term(TMT6plex); K29(TMT6plex)	1	Q8I0P6	Elongation factor 1-alpha OS=Plasmodium falciparum (isolate 3D7) OX=36329 GN=PF3D7_1357000 PE=3 SV=1	Q8I0P6	Elongation factor 1-alpha OS=Plasmodium falciparum (isolate 3D7) OX=36329 GN=PF3D7_1357000 PE=3 SV=1	0	2	1	0	1	1	1683.9	3366.79	3366.8	-4.6	-0.00775	HCD (High Energy Collision Dissociation)	MS2	0	312.3	300	130.125	F1.6	187505	74248.5	68755.2	385704	127431	367100		117	32	25	3.34e-11
FALSE	High	Mascot	Unambiguous	ETYGAQNTSGGIYGAQNTSGGIYGAQNTLR	N-Term(TMT6plex)	1	Q8IKA0	Nucleoporin NUP116/NSP116, putative OS=Plasmodium falciparum (isolate 3D7) OX=36329 GN=PF3D7_1473700 PE=4 SV=1	Q8IKA0	Nucleoporin NUP116/NSP116, putative OS=Plasmodium falciparum (isolate 3D7) OX=36329 GN=PF3D7_1473700 PE=4 SV=1	0	3	1	0	1	1	1093.53	3278.59	3278.59	-0.39	-0.00043	HCD (High Energy Collision Dissociation)	MS2	0	32.9	300	94.5248	F1.3	14211.5	11987.3	12842.4	15970.8	10050.1	13063.1		117	30	23	2.24e-11
FALSE	High	Mascot	Unambiguous	ILVNLSELQDQEVGDGTTSVVLLASELLR	N-Term(TMT6plex)	1	Q8II43	T-complex protein 1 subunit alpha OS=Plasmodium falciparum (isolate 3D7) OX=36329 GN=PF3D7_1132200 PE=3 SV=1	Q8II43	T-complex protein 1 subunit alpha OS=Plasmodium falciparum (isolate 3D7) OX=36329 GN=PF3D7_1132200 PE=3 SV=1	0	4	0.9487	0	1	1	835.962	3340.83	3340.84	-4.67	-0.0039	HCD (High Energy Collision Dissociation)	MS2	9.78778	81.7	76.641	134.058	F1.6	155569	93490.3	87706.8	189919	166032	161836		117	31	24	3.04e-11
FALSE	High	Mascot	Unambiguous	GSPSTLQTPGSSSGASLHAVGPNQGGLSQGLSGK	N-Term(TMT6plex); K34(TMT6plex)	1	Q6ZMA7	Sexual stage-specific protein OS=Plasmodium falciparum (isolate 3D7) OX=36329 GN=PF3D7_0406200 PE=4 SV=1	Q6ZMA7	Sexual stage-specific protein OS=Plasmodium falciparum (isolate 3D7) OX=36329 GN=PF3D7_0406200 PE=4 SV=1	0	3	0.9829	0	1	1	1193.96	3579.86	3579.88	-5.75	-0.00686	HCD (High Energy Collision Dissociation)	MS2	0	93.1	300	91.9384	F4.8	22260.7	54359	30471.7	29556.6	59447.7	32842.2		117	31	24	3.14e-11
FALSE	High	Mascot	Unambiguous	ILVNLSELQDQEVGDGTTSVVLLASELLR	N-Term(TMT6plex)	1	Q8II43	T-complex protein 1 subunit alpha OS=Plasmodium falciparum (isolate 3D7) OX=36329 GN=PF3D7_1132200 PE=3 SV=1	Q8II43	T-complex protein 1 subunit alpha OS=Plasmodium falciparum (isolate 3D7) OX=36329 GN=PF3D7_1132200 PE=3 SV=1	0	3	0.9741	0	1	1	1114.28	3340.84	3340.84	-1.17	-0.0013	HCD (High Energy Collision Dissociation)	MS2	0	194.6	212.591	134.029	F1.5	180295	150461	139347	383729	247579	384217		116	31	24	3.11e-11
FALSE	High	Mascot	Unambiguous	NMITGTSQADVALLVVPAEVGGFEGAFSK	N-Term(TMT6plex); K29(TMT6plex)	1	Q8I0P6	Elongation factor 1-alpha OS=Plasmodium falciparum (isolate 3D7) OX=36329 GN=PF3D7_1357000 PE=3 SV=1	Q8I0P6	Elongation factor 1-alpha OS=Plasmodium falciparum (isolate 3D7) OX=36329 GN=PF3D7_1357000 PE=3 SV=1	0	3	1	0	1	1	1122.93	3366.79	3366.8	-4.57	-0.00512	HCD (High Energy Collision Dissociation)	MS2	0	112.8	136.63	130.298	F2.6	106335	89471.2	110732	164461	130488	100666		116	32	25	3.89e-11
FALSE	High	Mascot	Unambiguous	SAVETAESIQASLIIALTETGYTAR	N-Term(TMT6plex)	1	C6KTA4	Pyruvate kinase OS=Plasmodium falciparum (isolate 3D7) OX=36329 GN=PF3D7_0626800 PE=1 SV=1	C6KTA4	Pyruvate kinase OS=Plasmodium falciparum (isolate 3D7) OX=36329 GN=PF3D7_0626800 PE=1 SV=1	0	2	0.9828	0	1	1	1412.76	2824.51	2824.51	-1.91	-0.0027	HCD (High Energy Collision Dissociation)	MS2	0	180.1	195.892	133.093	F3.5	130147	67893.2	172150	308181	37869.5	199725		116	33	26	4.88e-11
FALSE	High	Mascot	Unambiguous	TLSSSTQATIEIDSLFEGIDYSVTVSR	N-Term(TMT6plex)	1	Q8IB24	Heat shock protein 70 OS=Plasmodium falciparum (isolate 3D7) OX=36329 GN=PF3D7_0818900 PE=3 SV=1	Q8IB24	Heat shock protein 70 OS=Plasmodium falciparum (isolate 3D7) OX=36329 GN=PF3D7_0818900 PE=3 SV=1	0	3	1	0	1	1	1050.21	3148.62	3148.61	1.67	0.00175	HCD (High Energy Collision Dissociation)	MS2	0	124.9	300	132.49	F3.4	52940.3	51737.6	84051.1	85750	48276.4	66581.2		116	32	25	4.45e-11
FALSE	High	Mascot	Unambiguous	NMITGTSQADVALLVVPAEVGGFEGAFSK	N-Term(TMT6plex); K29(TMT6plex)	1	Q8I0P6	Elongation factor 1-alpha OS=Plasmodium falciparum (isolate 3D7) OX=36329 GN=PF3D7_1357000 PE=3 SV=1	Q8I0P6	Elongation factor 1-alpha OS=Plasmodium falciparum (isolate 3D7) OX=36329 GN=PF3D7_1357000 PE=3 SV=1	0	2	1	0	1	1	1683.9	3366.8	3366.8	-1.26	-0.00212	HCD (High Energy Collision Dissociation)	MS2	0	355.7	300	129.547	F1.5	234360	96252.3	94051.1	429834	142089	420678		116	32	25	3.88e-11
FALSE	High	Mascot	Unambiguous	VSGSNTYDDLAGADVVIVTAGFTK	N-Term(TMT6plex); K24(TMT6plex)	1	Q76NM3	L-lactate dehydrogenase OS=Plasmodium falciparum (isolate 3D7) OX=36329 GN=PF3D7_1324900 PE=1 SV=1	Q76NM3	L-lactate dehydrogenase OS=Plasmodium falciparum (isolate 3D7) OX=36329 GN=PF3D7_1324900 PE=1 SV=1	0	2	0.9914	0	1	1	1429.76	2858.51	2858.52	-3.66	-0.00523	HCD (High Energy Collision Dissociation)	MS2	0	253	32.541	124.091	F2.5	1.46011e+06	578814	1.6129e+06	2.15872e+06	651235	788841		116	32	25	4.56e-11
FALSE	High	Mascot	Unambiguous	ASGDIIGIDLGTTNSCVAIMEGK	N-Term(TMT6plex); C16(Carbamidomethyl); K23(TMT6plex)	1	Q8II24	Heat shock protein 70 OS=Plasmodium falciparum (isolate 3D7) OX=36329 GN=PF3D7_1134000 PE=3 SV=1	Q8II24	Heat shock protein 70 OS=Plasmodium falciparum (isolate 3D7) OX=36329 GN=PF3D7_1134000 PE=3 SV=1	0	2	0.9655	0	1	1	1390.73	2780.45	2780.46	-1.78	-0.00248	HCD (High Energy Collision Dissociation)	MS2	0	460.4	155.577	120.334	F1.4	454042	318758	706712	498127	391835	825730		116	32	25	4.84e-11
FALSE	High	Mascot	Unambiguous	NMITGTSQADVALLVVPAEVGGFEGAFSK	N-Term(TMT6plex); K29(TMT6plex)	1	Q8I0P6	Elongation factor 1-alpha OS=Plasmodium falciparum (isolate 3D7) OX=36329 GN=PF3D7_1357000 PE=3 SV=1	Q8I0P6	Elongation factor 1-alpha OS=Plasmodium falciparum (isolate 3D7) OX=36329 GN=PF3D7_1357000 PE=3 SV=1	0	3	1	0	1	1	1122.94	3366.79	3366.8	-2.66	-0.00299	HCD (High Energy Collision Dissociation)	MS2	0	180.8	300	131.006	F3.9	86493.8	70636.1	70767.5	152927	30521.6	137490		116	32	25	4.33e-11
FALSE	High	Mascot	Unambiguous	ITGSPPGYVGFSDSGQLTEAVR	N-Term(TMT6plex)	1	Q8IIJ8	Heat shock protein 101 OS=Plasmodium falciparum (isolate 3D7) OX=36329 GN=PF3D7_1116800 PE=1 SV=1	Q8IIJ8	Heat shock protein 101 OS=Plasmodium falciparum (isolate 3D7) OX=36329 GN=PF3D7_1116800 PE=1 SV=1	0	2	0.9914	0	1	1	1234.13	2467.26	2467.27	-3.36	-0.00415	HCD (High Energy Collision Dissociation)	MS2	0	168.9	82.625	108.512	F1.4	163390	260406	275668	284471	318140	459930		116	32	25	4.89e-11
FALSE	High	Mascot	Unambiguous	ILVNLSELQDQEVGDGTTSVVLLASELLR	N-Term(TMT6plex)	1	Q8II43	T-complex protein 1 subunit alpha OS=Plasmodium falciparum (isolate 3D7) OX=36329 GN=PF3D7_1132200 PE=3 SV=1	Q8II43	T-complex protein 1 subunit alpha OS=Plasmodium falciparum (isolate 3D7) OX=36329 GN=PF3D7_1132200 PE=3 SV=1	0	3	0.9741	0	1	1	1114.28	3340.83	3340.84	-3.59	-0.004	HCD (High Energy Collision Dissociation)	MS2	4.97249	58.7	97.709	134.06	F1.6	73745.1	76844.5	54090	125576	94864.2	112372		116	31	24	3.88e-11
FALSE	High	Mascot	Unambiguous	TVNTALEIVNLHASPYVAPAAAIIEMAESYLK	N-Term(TMT6plex); K32(TMT6plex)	1	Q76NM3	L-lactate dehydrogenase OS=Plasmodium falciparum (isolate 3D7) OX=36329 GN=PF3D7_1324900 PE=1 SV=1	Q76NM3	L-lactate dehydrogenase OS=Plasmodium falciparum (isolate 3D7) OX=36329 GN=PF3D7_1324900 PE=1 SV=1	0	3	0.9914	0	1	1	1286.71	3858.11	3858.11	-0.29	-0.00038	HCD (High Energy Collision Dissociation)	MS2	0	650.6	186.033	133.984	F1.7	2.24233e+06	312846	319236	1.8142e+06	461339	621039		116	29	22	2.47e-11
FALSE	High	Mascot	Unambiguous	VSGSNTYDDLAGADVVIVTAGFTK	N-Term(TMT6plex); K24(TMT6plex)	1	Q76NM3	L-lactate dehydrogenase OS=Plasmodium falciparum (isolate 3D7) OX=36329 GN=PF3D7_1324900 PE=1 SV=1	Q76NM3	L-lactate dehydrogenase OS=Plasmodium falciparum (isolate 3D7) OX=36329 GN=PF3D7_1324900 PE=1 SV=1	0	2	0.9741	0	1	1	1429.76	2858.51	2858.52	-1.4	-0.002	HCD (High Energy Collision Dissociation)	MS2	0	342.4	111.625	124.129	F3.4	422082	247938	491328	899918	180782	841756		116	33	26	5.35e-11
FALSE	High	Mascot	Unambiguous	SAVETAESIQASLIIALTETGYTAR	N-Term(TMT6plex)	1	C6KTA4	Pyruvate kinase OS=Plasmodium falciparum (isolate 3D7) OX=36329 GN=PF3D7_0626800 PE=1 SV=1	C6KTA4	Pyruvate kinase OS=Plasmodium falciparum (isolate 3D7) OX=36329 GN=PF3D7_0626800 PE=1 SV=1	0	2	1	0	1	1	1412.75	2824.49	2824.51	-7.98	-0.01127	HCD (High Energy Collision Dissociation)	MS2	0	630.8	181.421	133.054	F1.6	1.01173e+06	204932	237639	1.68067e+06	438079	1.2718e+06		116	32	26	5.39e-11
FALSE	High	Mascot	Unambiguous	HQQAAQQQAVHQQAVHQQAAQQQLNFNTNLR	N-Term(TMT6plex)	1	Q8I5H4	Polyadenylate-binding protein OS=Plasmodium falciparum (isolate 3D7) OX=36329 GN=PF3D7_1224300 PE=3 SV=1	Q8I5H4	Polyadenylate-binding protein OS=Plasmodium falciparum (isolate 3D7) OX=36329 GN=PF3D7_1224300 PE=3 SV=1	0	4	1	0	1	1	948.981	3792.9	3792.93	-8.3	-0.00787	HCD (High Energy Collision Dissociation)	MS2	21.7865	27.3	300	72.9375	F4.5	5307.87	8377.55	11771.3	10570.1	15252.4	13152.5		116	31	24	3.93e-11
FALSE	High	Mascot	Unambiguous	NPVNTSSNTNDSTNNESSYELTVK	N-Term(TMT6plex); K24(TMT6plex)	1	Q8IKG9	Uncharacterized protein OS=Plasmodium falciparum (isolate 3D7) OX=36329 GN=PF3D7_1466800 PE=4 SV=1	Q8IKG9	Uncharacterized protein OS=Plasmodium falciparum (isolate 3D7) OX=36329 GN=PF3D7_1466800 PE=4 SV=1	0	3	1	0	1	1	1025.17	3073.49	3073.5	-1.82	-0.00187	HCD (High Energy Collision Dissociation)	MS2	10.5098	134.2	239.6	88.2969	F1.3	93563.6	35363.1	28416.3	111082	67950.2	67812.2		116	31	24	4.22e-11
FALSE	High	Mascot	Unambiguous	NMITGTSQADVALLVVPAEVGGFEGAFSK	N-Term(TMT6plex); K29(TMT6plex)	1	Q8I0P6	Elongation factor 1-alpha OS=Plasmodium falciparum (isolate 3D7) OX=36329 GN=PF3D7_1357000 PE=3 SV=1	Q8I0P6	Elongation factor 1-alpha OS=Plasmodium falciparum (isolate 3D7) OX=36329 GN=PF3D7_1357000 PE=3 SV=1	0	3	1	0	1	1	1122.93	3366.79	3366.8	-4.18	-0.00469	HCD (High Energy Collision Dissociation)	MS2	4.69402	195.3	300	130.803	F3.6	96692.7	71846.4	102289	151241	46597.2	131371		116	32	25	4.72e-11
FALSE	High	Mascot	Unambiguous	YASQLSSLQEMGFLDNAANIQALQETGGDVNSAVTR	N-Term(TMT6plex)	1	Q8IIM8	Ubiquitin domain-containing protein DSK2,putative OS=Plasmodium falciparum (isolate 3D7) OX=36329 GN=PF3D7_1113400 PE=4 SV=1	Q8IIM8	Ubiquitin domain-containing protein DSK2,putative OS=Plasmodium falciparum (isolate 3D7) OX=36329 GN=PF3D7_1113400 PE=4 SV=1	0	4	0.9043	0	1	1	1007.75	4027.99	4027.99	-0.44	-0.00044	HCD (High Energy Collision Dissociation)	MS2	1.4253	69.3	26.808	124.443	F1.4	321545	328890	341914	475528	418917	480140		115	30	23	2.95e-11
FALSE	High	Mascot	Unambiguous	TLSSSTQATIEIDSLFEGIDYSVTVSR	N-Term(TMT6plex)	1	Q8IB24	Heat shock protein 70 OS=Plasmodium falciparum (isolate 3D7) OX=36329 GN=PF3D7_0818900 PE=3 SV=1	Q8IB24	Heat shock protein 70 OS=Plasmodium falciparum (isolate 3D7) OX=36329 GN=PF3D7_0818900 PE=3 SV=1	0	3	1	0	1	1	1050.21	3148.6	3148.61	-2.63	-0.00276	HCD (High Energy Collision Dissociation)	MS2	3.77467	34.2	59.22	131.936	F3.4	59551.7	49070.7	109784	118286	47670.5	102206		115	32	25	5.59e-11
FALSE	High	Mascot	Unambiguous	GSPSTLQTPGSSSGASLHAVGPNQGGLSQGLSGK	N-Term(TMT6plex); K34(TMT6plex)	1	Q6ZMA7	Sexual stage-specific protein OS=Plasmodium falciparum (isolate 3D7) OX=36329 GN=PF3D7_0406200 PE=4 SV=1	Q6ZMA7	Sexual stage-specific protein OS=Plasmodium falciparum (isolate 3D7) OX=36329 GN=PF3D7_0406200 PE=4 SV=1	0	3	1	0	1	1	1193.96	3579.86	3579.88	-5.21	-0.00621	HCD (High Energy Collision Dissociation)	MS2	1.77958	97.9	78.688	92.6527	F3.6	167709	314515	116774	42153.9	282562	22360.5		115	31	24	4.43e-11
FALSE	High	Mascot	Unambiguous	CGPVSDEDSLDSNGDTDCYTTSFSK	N-Term(TMT6plex); C1(Carbamidomethyl); C18(Carbamidomethyl); K25(TMT6plex)	1	Q8IIJ9	Probable cathepsin C OS=Plasmodium falciparum (isolate 3D7) OX=36329 GN=PF11_0174 PE=1 SV=1	Q8IIJ9	Probable cathepsin C OS=Plasmodium falciparum (isolate 3D7) OX=36329 GN=PF11_0174 PE=1 SV=1	0	3	1	0	1	1	1072.47	3215.41	3215.4	2.05	0.0022	HCD (High Energy Collision Dissociation)	MS2	0	292.8	270.586	99.1298	F2.2	246672	63530.6	231168	255916	60243.2	136624		115	24	17	8.68e-12
FALSE	High	Mascot	Unambiguous	SAVETAESIQASLIIALTETGYTAR	N-Term(TMT6plex)	1	C6KTA4	Pyruvate kinase OS=Plasmodium falciparum (isolate 3D7) OX=36329 GN=PF3D7_0626800 PE=1 SV=1	C6KTA4	Pyruvate kinase OS=Plasmodium falciparum (isolate 3D7) OX=36329 GN=PF3D7_0626800 PE=1 SV=1	0	4	1	0	1	1	706.879	2824.5	2824.51	-6.49	-0.00458	HCD (High Energy Collision Dissociation)	MS2	2.56202	37	29.668	133.056	F3.6	135181	119524	181884	275899	79507.2	172187		115	33	26	7.1e-11
FALSE	High	Mascot	Unambiguous	NLMDSLDLESTNYGSNSSSSMSNNYNSK	N-Term(TMT6plex); K28(TMT6plex)	1	Q8ILA1	Translocon component PTEX150 OS=Plasmodium falciparum (isolate 3D7) OX=36329 GN=PF3D7_1436300 PE=1 SV=1	Q8ILA1	Translocon component PTEX150 OS=Plasmodium falciparum (isolate 3D7) OX=36329 GN=PF3D7_1436300 PE=1 SV=1	0	3	0.9739	0	1	1	1173.21	3517.61	3517.61	-0.13	-0.00016	HCD (High Energy Collision Dissociation)	MS2	0	165.3	199.248	115.914	F4.3	162690	137397	116112	109856	75349.8	103248		115	28	21	2.24e-11
FALSE	High	Mascot	Unambiguous	NNVDDLDSDVEEADVTEESAVETK	N-Term(TMT6plex); K24(TMT6plex)	1	Q8I3F3	Early transcribed membrane protein 5 OS=Plasmodium falciparum (isolate 3D7) OX=36329 GN=PF3D7_0532100 PE=4 SV=1	Q8I3F3	Early transcribed membrane protein 5 OS=Plasmodium falciparum (isolate 3D7) OX=36329 GN=PF3D7_0532100 PE=4 SV=1	0	3	0.9652	0	1	1	1027.82	3081.46	3081.46	-1.67	-0.00171	HCD (High Energy Collision Dissociation)	MS2	0	148.7	300	111.626	F4.2	78686.3	88983.1	61652.1	62733	39688.6	47660.2		115	29	22	2.92e-11
FALSE	High	Mascot	Unambiguous	VSGSNTYDDLAGADVVIVTAGFTK	N-Term(TMT6plex); K24(TMT6plex)	1	Q76NM3	L-lactate dehydrogenase OS=Plasmodium falciparum (isolate 3D7) OX=36329 GN=PF3D7_1324900 PE=1 SV=1	Q76NM3	L-lactate dehydrogenase OS=Plasmodium falciparum (isolate 3D7) OX=36329 GN=PF3D7_1324900 PE=1 SV=1	0	2	0.9652	0	1	1	1429.76	2858.51	2858.52	-1.62	-0.00232	HCD (High Energy Collision Dissociation)	MS2	0	508.8	83.562	123.345	F1.4	1.22402e+06	376431	395297	2.03563e+06	690465	1.89055e+06		115	33	26	6.81e-11
FALSE	High	Mascot	Unambiguous	IVLVGSGMIGGVMATLIVQK	N-Term(TMT6plex); K20(TMT6plex)	1	Q76NM3	L-lactate dehydrogenase OS=Plasmodium falciparum (isolate 3D7) OX=36329 GN=PF3D7_1324900 PE=1 SV=1	Q76NM3	L-lactate dehydrogenase OS=Plasmodium falciparum (isolate 3D7) OX=36329 GN=PF3D7_1324900 PE=1 SV=1	0	2	1	0	1	1	1222.74	2444.46	2444.47	-4.36	-0.00533	HCD (High Energy Collision Dissociation)	MS2	6.77587	1573.2	300	133.195	F4.8	3.60992e+06	2.17284e+06	1.23449e+06	1.06196e+06	771980	997021		115	29	22	3.28e-11
FALSE	High	Mascot	Unambiguous	VSGSNTYDDLAGADVVIVTAGFTK	N-Term(TMT6plex); K24(TMT6plex)	1	Q76NM3	L-lactate dehydrogenase OS=Plasmodium falciparum (isolate 3D7) OX=36329 GN=PF3D7_1324900 PE=1 SV=1	Q76NM3	L-lactate dehydrogenase OS=Plasmodium falciparum (isolate 3D7) OX=36329 GN=PF3D7_1324900 PE=1 SV=1	0	2	0.9652	0	1	1	1429.75	2858.5	2858.52	-6.23	-0.0089	HCD (High Energy Collision Dissociation)	MS2	8.57882	313	114.147	123.323	F1.5	485497	155451	170107	811122	246570	723333		115	32	25	6.53e-11
FALSE	High	Mascot	Unambiguous	TLSSSTQATIEIDSLFEGIDYSVTVSR	N-Term(TMT6plex)	1	Q8IB24	Heat shock protein 70 OS=Plasmodium falciparum (isolate 3D7) OX=36329 GN=PF3D7_0818900 PE=3 SV=1	Q8IB24	Heat shock protein 70 OS=Plasmodium falciparum (isolate 3D7) OX=36329 GN=PF3D7_0818900 PE=3 SV=1	0	3	1	0	1	1	1050.2	3148.59	3148.61	-6.45	-0.00677	HCD (High Energy Collision Dissociation)	MS2	8.33787	87.8	300	132.258	F2.1	42273.7	31272.1	53435.8	56340	36495.9	33526.8		115	32	25	6.49e-11
FALSE	High	Mascot	Unambiguous	LGLALNYSVFFYEILNQPHQACEMAK	N-Term(TMT6plex); C22(Carbamidomethyl); K26(TMT6plex)	1	C0H4V6	14-3-3 protein OS=Plasmodium falciparum (isolate 3D7) OX=36329 GN=PF3D7_0818200 PE=3 SV=1	C0H4V6	14-3-3 protein OS=Plasmodium falciparum (isolate 3D7) OX=36329 GN=PF3D7_0818200 PE=3 SV=1	0	3	1	0	1	1	1172.28	3514.81	3514.83	-3.51	-0.00412	HCD (High Energy Collision Dissociation)	MS2	5.0273	1391.1	282.734	132.533	F4.8	2.38566e+06	1.80328e+06	1.20324e+06	1.62258e+06	1097551	993727		114	31	24	5.63e-11
FALSE	High	Mascot	Unambiguous	HQQAAQQQAVHQQAVHQQAAQQQLNFNTNLR	N-Term(TMT6plex)	1	Q8I5H4	Polyadenylate-binding protein OS=Plasmodium falciparum (isolate 3D7) OX=36329 GN=PF3D7_1224300 PE=3 SV=1	Q8I5H4	Polyadenylate-binding protein OS=Plasmodium falciparum (isolate 3D7) OX=36329 GN=PF3D7_1224300 PE=3 SV=1	0	4	1	0	1	1	948.984	3792.91	3792.93	-5.76	-0.00546	HCD (High Energy Collision Dissociation)	MS2	0	37.5	300	73.4613	F2.5	11055.6	10997.3	21074.7	21733.5	12034.1	12141.3		114	31	24	5.15e-11
FALSE	High	Mascot	Unambiguous	VSGSNTYDDLAGADVVIVTAGFTK	N-Term(TMT6plex); K24(TMT6plex)	1	Q76NM3	L-lactate dehydrogenase OS=Plasmodium falciparum (isolate 3D7) OX=36329 GN=PF3D7_1324900 PE=1 SV=1	Q76NM3	L-lactate dehydrogenase OS=Plasmodium falciparum (isolate 3D7) OX=36329 GN=PF3D7_1324900 PE=1 SV=1	0	2	0.9649	0	1	1	1429.76	2858.52	2858.52	0.84	0.0012	HCD (High Energy Collision Dissociation)	MS2	0	477.7	198.669	123.876	F1.4	486000	158574	184663	789316	293291	745372		114	32	25	7.72e-11
FALSE	High	Mascot	Unambiguous	GSPSTLQTPGSSSGASLHAVGPNQGGLSQGLSGK	N-Term(TMT6plex); K34(TMT6plex)	1	Q6ZMA7	Sexual stage-specific protein OS=Plasmodium falciparum (isolate 3D7) OX=36329 GN=PF3D7_0406200 PE=4 SV=1	Q6ZMA7	Sexual stage-specific protein OS=Plasmodium falciparum (isolate 3D7) OX=36329 GN=PF3D7_0406200 PE=4 SV=1	0	3	0.9825	0	1	1	1193.96	3579.86	3579.88	-4.72	-0.00564	HCD (High Energy Collision Dissociation)	MS2	0	137.3	271.595	92.6619	F2.6	63647.6	91859.7	19354.3	24069.3	199651	22795.4		114	31	24	5.92e-11
FALSE	High	Mascot	Unambiguous	DLSIGSVDPIVVELK	N-Term(TMT6plex); K15(TMT6plex)	1	Q8I6V3	Plasmepsin II OS=Plasmodium falciparum (isolate 3D7) OX=36329 GN=PF3D7_1408000 PE=1 SV=1	Q8I6V3	Plasmepsin II OS=Plasmodium falciparum (isolate 3D7) OX=36329 GN=PF3D7_1408000 PE=1 SV=1	0	2	0.114	0	1	1	1021.61	2042.21	2042.21	-4.08	-0.00416	HCD (High Energy Collision Dissociation)	MS2	13.4309	562.2	55.473	123.043	F2.5	1.54773e+06	1.28134e+06	1.83026e+06	1830462	1.16248e+06	1.48902e+06		114	32	25	6.51e-11
FALSE	High	Mascot	Unambiguous	ILYGGSVNTENCSSLIQQEDIDGFLVGNASLK	N-Term(TMT6plex); C12(Carbamidomethyl); K32(TMT6plex)	1	A0A144A4G4	Triosephosphate isomerase OS=Plasmodium falciparum (isolate 3D7) OX=36329 GN=PF3D7_1439900 PE=3 SV=1	A0A144A4G4	Triosephosphate isomerase OS=Plasmodium falciparum (isolate 3D7) OX=36329 GN=PF3D7_1439900 PE=3 SV=1	0	4	0.9737	0	1	1	975.757	3900.01	3900.01	-1.08	-0.00105	HCD (High Energy Collision Dissociation)	MS2	3.43459	247	29.443	125.412	F3.5	1.22085e+06	350886	1.32286e+06	2.70645e+06	545924	2.02555e+06		114	30	23	4.78e-11
FALSE	High	Mascot	Unambiguous	NMNNMEEFYNNNYDNNTDDGVDALYLR	N-Term(TMT6plex)	1	Q8IBT7	Uncharacterized protein OS=Plasmodium falciparum (isolate 3D7) OX=36329 GN=PF3D7_0716300 PE=4 SV=1	Q8IBT7	Uncharacterized protein OS=Plasmodium falciparum (isolate 3D7) OX=36329 GN=PF3D7_0716300 PE=4 SV=1	0	3	1	0	1	1	1163.17	3487.5	3487.5	-1.12	-0.0013	HCD (High Energy Collision Dissociation)	MS2	0	125.7	299.932	119.091	F2.2	62738.1	61831.5	84734	64253.2	54042.8	60527.5		114	22	15	6.94e-12
FALSE	High	Mascot	Unambiguous	GSPSTLQTPGSSSGASLHAVGPNQGGLSQGLSGK	N-Term(TMT6plex); K34(TMT6plex)	1	Q6ZMA7	Sexual stage-specific protein OS=Plasmodium falciparum (isolate 3D7) OX=36329 GN=PF3D7_0406200 PE=4 SV=1	Q6ZMA7	Sexual stage-specific protein OS=Plasmodium falciparum (isolate 3D7) OX=36329 GN=PF3D7_0406200 PE=4 SV=1	0	3	1	0	1	1	1193.95	3579.84	3579.88	-9.59	-0.01144	HCD (High Energy Collision Dissociation)	MS2	0	151.9	108.389	70.4016	F1.8	109009	329938	347382	67842.9	276191	52550.8		113	31	24	7.47e-11
FALSE	High	Mascot	Unambiguous	NMITGTSQADVALLVVPAEVGGFEGAFSK	N-Term(TMT6plex); K29(TMT6plex)	1	Q8I0P6	Elongation factor 1-alpha OS=Plasmodium falciparum (isolate 3D7) OX=36329 GN=PF3D7_1357000 PE=3 SV=1	Q8I0P6	Elongation factor 1-alpha OS=Plasmodium falciparum (isolate 3D7) OX=36329 GN=PF3D7_1357000 PE=3 SV=1	0	3	1	0	1	1	1122.93	3366.78	3366.8	-7.76	-0.00871	HCD (High Energy Collision Dissociation)	MS2	0	126.4	93.919	129.94	F2.7	175179	128388	192023	295781	223395	172371		113	32	25	7.94e-11
FALSE	High	Mascot	Unambiguous	TAISDAASIASLMTTTEVAIVDFK	N-Term(TMT6plex); K24(TMT6plex)	1	Q8IJN9	Heat shock protein 60 OS=Plasmodium falciparum (isolate 3D7) OX=36329 GN=PF3D7_1015600 PE=3 SV=1	Q8IJN9	Heat shock protein 60 OS=Plasmodium falciparum (isolate 3D7) OX=36329 GN=PF3D7_1015600 PE=3 SV=1	0	4	0.9735	0	1	1	729.153	2913.59	2913.59	-0.26	-0.00019	HCD (High Energy Collision Dissociation)	MS2	3.08464	533	88.108	133.813	F4.5	1.62194e+06	1.36016e+06	841878	1.18043e+06	727368	980611		113	32	25	9.63e-11
FALSE	High	Mascot	Unambiguous	LVSIDATSENALAQEYGITGYPTLILFNK	N-Term(TMT6plex); K29(TMT6plex)	1	C0H4Y6	Protein disulfide-isomerase OS=Plasmodium falciparum (isolate 3D7) OX=36329 GN=PF3D7_0827900 PE=3 SV=1	C0H4Y6	Protein disulfide-isomerase OS=Plasmodium falciparum (isolate 3D7) OX=36329 GN=PF3D7_0827900 PE=3 SV=1	0	3	1	0	1	1	1200.65	3599.93	3599.96	-8.02	-0.00962	HCD (High Energy Collision Dissociation)	MS2	1.402	280.6	148.604	131.024	F3.7	467286	384424	533103	395180	195412	329675		113	32	25	8.51e-11
FALSE	High	Mascot	Unambiguous	LASGFDLEDTADLAQIVYDHINQK	N-Term(TMT6plex); K24(TMT6plex)	1	Q8I0V4	Endoplasmin, putative OS=Plasmodium falciparum (isolate 3D7) OX=36329 GN=PF3D7_1222300 PE=1 SV=1	Q8I0V4	Endoplasmin, putative OS=Plasmodium falciparum (isolate 3D7) OX=36329 GN=PF3D7_1222300 PE=1 SV=1	0	3	1	0	1	1	1045.55	3134.64	3134.64	-1.86	-0.00195	HCD (High Energy Collision Dissociation)	MS2	11.2786	188.1	300	131.927	F3.9	104285	77560.3	103062	84806.1	57451.8	103633		113	32	25	1.02e-10
FALSE	High	Mascot	Unambiguous	TLSSSTQATIEIDSLFEGIDYSVTVSR	N-Term(TMT6plex)	1	Q8IB24	Heat shock protein 70 OS=Plasmodium falciparum (isolate 3D7) OX=36329 GN=PF3D7_0818900 PE=3 SV=1	Q8IB24	Heat shock protein 70 OS=Plasmodium falciparum (isolate 3D7) OX=36329 GN=PF3D7_0818900 PE=3 SV=1	0	3	1	0	1	1	1050.21	3148.62	3148.61	2.33	0.00244	HCD (High Energy Collision Dissociation)	MS2	1.34846	117.3	143.277	132.487	F2.5	121364	109057	151635	165772	121000	101582		112	32	25	1.11e-10
FALSE	High	Mascot	Unambiguous	TLSSSTQATIEIDSLFEGIDYSVTVSR	N-Term(TMT6plex)	1	Q8IB24	Heat shock protein 70 OS=Plasmodium falciparum (isolate 3D7) OX=36329 GN=PF3D7_0818900 PE=3 SV=1	Q8IB24	Heat shock protein 70 OS=Plasmodium falciparum (isolate 3D7) OX=36329 GN=PF3D7_0818900 PE=3 SV=1	0	3	1	0	1	1	1050.21	3148.6	3148.61	-2.77	-0.00291	HCD (High Energy Collision Dissociation)	MS2	3.78253	91.6	162.606	131.961	F2.9	79504.1	65676.7	111618	106351	77165.7	72218.6		112	32	25	1.11e-10
FALSE	High	Mascot	Unambiguous	NILIFDLGGGTFDVSLLTIEDGIFEVK	N-Term(TMT6plex); K27(TMT6plex)	1	Q8IB24	Heat shock protein 70 OS=Plasmodium falciparum (isolate 3D7) OX=36329 GN=PF3D7_0818900 PE=3 SV=1	Q8IB24	Heat shock protein 70 OS=Plasmodium falciparum (isolate 3D7) OX=36329 GN=PF3D7_0818900 PE=3 SV=1	0	3	0.9821	0	1	1	1128.63	3383.87	3383.88	-2.44	-0.00275	HCD (High Energy Collision Dissociation)	MS2	2.46663	195.9	135.913	134.406	F3.6	188908	96969	264496	365348	103469	346262		112	31	24	7.71e-11
FALSE	High	Mascot	Unambiguous	SAVETAESIQASLIIALTETGYTAR	N-Term(TMT6plex)	1	C6KTA4	Pyruvate kinase OS=Plasmodium falciparum (isolate 3D7) OX=36329 GN=PF3D7_0626800 PE=1 SV=1	C6KTA4	Pyruvate kinase OS=Plasmodium falciparum (isolate 3D7) OX=36329 GN=PF3D7_0626800 PE=1 SV=1	0	2	0.9554	0	1	1	1412.76	2824.51	2824.51	-0.35	-0.0005	HCD (High Energy Collision Dissociation)	MS2	5.65007	198.4	300	133.18	F2.5	145299	41188.1	105458	228507	82157.8	67706.2		112	33	26	1.27e-10
FALSE	High	Mascot	Unambiguous	KLADNCTGLQGFLMFSAVGGGTGSGFGCLMLER	N-Term(TMT6plex); K1(TMT6plex); C6(Carbamidomethyl); C28(Carbamidomethyl)	1	Q6ZLZ9	Tubulin alpha chain OS=Plasmodium falciparum (isolate 3D7) OX=36329 GN=PF3D7_0903700 PE=3 SV=1	Q6ZLZ9	Tubulin alpha chain OS=Plasmodium falciparum (isolate 3D7) OX=36329 GN=PF3D7_0903700 PE=3 SV=1	1	4	0.9911	0	1	1	978.241	3909.94	3909.95	-2.13	-0.00209	HCD (High Energy Collision Dissociation)	MS2	8.65663	128.7	87.597	127.997	F2.8	328537	154295	266413	281230	190482	193754		112	31	24	7.93e-11
FALSE	High	Mascot	Unambiguous	NNVDDLDSDVEEADVTEESAVETK	N-Term(TMT6plex); K24(TMT6plex)	1	Q8I3F3	Early transcribed membrane protein 5 OS=Plasmodium falciparum (isolate 3D7) OX=36329 GN=PF3D7_0532100 PE=4 SV=1	Q8I3F3	Early transcribed membrane protein 5 OS=Plasmodium falciparum (isolate 3D7) OX=36329 GN=PF3D7_0532100 PE=4 SV=1	0	3	1	0	1	1	1027.82	3081.46	3081.46	-2.48	-0.00255	HCD (High Energy Collision Dissociation)	MS2	0	259.7	271.54	112.591	F2.9	144532	127312	121878	157845	104368	148378		112	29	22	5.19e-11
FALSE	High	Mascot	Unambiguous	NNVDDLDSDVEEADVTEESAVETK	N-Term(TMT6plex); K24(TMT6plex)	1	Q8I3F3	Early transcribed membrane protein 5 OS=Plasmodium falciparum (isolate 3D7) OX=36329 GN=PF3D7_0532100 PE=4 SV=1	Q8I3F3	Early transcribed membrane protein 5 OS=Plasmodium falciparum (isolate 3D7) OX=36329 GN=PF3D7_0532100 PE=4 SV=1	0	3	1	0	1	1	1027.82	3081.46	3081.46	-1.56	-0.0016	HCD (High Energy Collision Dissociation)	MS2	3.24864	285.2	300	112.017	F3.1	189399	201620	240926	76954.3	66352.4	125563		112	29	22	5.42e-11
FALSE	High	Mascot	Unambiguous	VSGSNTYDDLAGADVVIVTAGFTK	N-Term(TMT6plex); K24(TMT6plex)	1	Q76NM3	L-lactate dehydrogenase OS=Plasmodium falciparum (isolate 3D7) OX=36329 GN=PF3D7_1324900 PE=1 SV=1	Q76NM3	L-lactate dehydrogenase OS=Plasmodium falciparum (isolate 3D7) OX=36329 GN=PF3D7_1324900 PE=1 SV=1	0	2	0.9732	0	1	1	1429.76	2858.51	2858.52	-4.18	-0.00598	HCD (High Energy Collision Dissociation)	MS2	0	674.2	181.929	123.796	F4.4	1.20536e+06	663953	661605	567431	484114	551075		112	32	25	1.19e-10
FALSE	High	Mascot	Unambiguous	HQQAAQQQAVHQQAVHQQAAQQQLNFNTNLR	N-Term(TMT6plex)	1	Q8I5H4	Polyadenylate-binding protein OS=Plasmodium falciparum (isolate 3D7) OX=36329 GN=PF3D7_1224300 PE=3 SV=1	Q8I5H4	Polyadenylate-binding protein OS=Plasmodium falciparum (isolate 3D7) OX=36329 GN=PF3D7_1224300 PE=3 SV=1	0	4	1	0	1	1	948.98	3792.9	3792.93	-9.61	-0.00911	HCD (High Energy Collision Dissociation)	MS2	0	51.3	89.563	69.6912	F1.5	38475.4	57112.7	59189.8	90276	87910.3	125684		112	31	24	9.48e-11
FALSE	High	Mascot	Unambiguous	YASQLSSLQEMGFLDNAANIQALQETGGDVNSAVTR	N-Term(TMT6plex)	1	Q8IIM8	Ubiquitin domain-containing protein DSK2,putative OS=Plasmodium falciparum (isolate 3D7) OX=36329 GN=PF3D7_1113400 PE=4 SV=1	Q8IIM8	Ubiquitin domain-containing protein DSK2,putative OS=Plasmodium falciparum (isolate 3D7) OX=36329 GN=PF3D7_1113400 PE=4 SV=1	0	4	0.9821	0	1	1	1007.75	4027.98	4027.99	-2.19	-0.00221	HCD (High Energy Collision Dissociation)	MS2	3.43759	125.7	127.066	124.704	F4.4	171232	192236	161222	169511	162179	171054		112	30	23	6.57e-11
FALSE	High	Mascot	Unambiguous	IGASSASNSLSHQQLQTSINNTK	N-Term(TMT6plex); K23(TMT6plex)	1	A0A143ZYL5	Uncharacterized protein OS=Plasmodium falciparum (isolate 3D7) OX=36329 GN=PF3D7_1036900 PE=4 SV=1	A0A143ZYL5	Uncharacterized protein OS=Plasmodium falciparum (isolate 3D7) OX=36329 GN=PF3D7_1036900 PE=4 SV=1	0	3	0.9643	0	1	1	948.841	2844.51	2844.52	-4.93	-0.00468	HCD (High Energy Collision Dissociation)	MS2	0	195.7	115.382	84.0047	F1.6	390215	134148	143428	213684	155874	227615		112	32	26	1.35e-10
FALSE	High	Mascot	Unambiguous	TLSSSTQATIEIDSLFEGIDYSVTVSR	N-Term(TMT6plex)	1	Q8IB24	Heat shock protein 70 OS=Plasmodium falciparum (isolate 3D7) OX=36329 GN=PF3D7_0818900 PE=3 SV=1	Q8IB24	Heat shock protein 70 OS=Plasmodium falciparum (isolate 3D7) OX=36329 GN=PF3D7_0818900 PE=3 SV=1	0	3	1	0	1	1	1050.2	3148.59	3148.61	-7.71	-0.00809	HCD (High Energy Collision Dissociation)	MS2	18.2527	130	300	131.632	F3.6	51782.5	45128.6	74993.5	89579.5	39693.2	66050.4		112	32	25	1.23e-10
FALSE	High	Mascot	Unambiguous	FSAASIGSAQEGAELLLQENYK	N-Term(TMT6plex); K22(TMT6plex)	1	Q8IBI3	Proteasome subunit alpha type OS=Plasmodium falciparum (isolate 3D7) OX=36329 GN=PF3D7_0727400 PE=1 SV=1	Q8IBI3	Proteasome subunit alpha type OS=Plasmodium falciparum (isolate 3D7) OX=36329 GN=PF3D7_0727400 PE=1 SV=1	0	3	0.9821	0	1	1	928.83	2784.47	2784.48	-2.52	-0.00234	HCD (High Energy Collision Dissociation)	MS2	8.56326	331.9	210.538	123.149	F2.4	252881	166908	220858	294474	213870	168173		112	33	26	1.5e-10
FALSE	High	Mascot	Unambiguous	YISADVGLDLNNLHNNMSSFDNNYLSLLGSANTLIVK	N-Term(TMT6plex); K37(TMT6plex)	1	Q8I0V3	60 kDa chaperonin OS=Plasmodium falciparum (isolate 3D7) OX=36329 GN=PF3D7_1232100 PE=3 SV=2	Q8I0V3	60 kDa chaperonin OS=Plasmodium falciparum (isolate 3D7) OX=36329 GN=PF3D7_1232100 PE=3 SV=2	0	4	0.955	0	1	1	1125.34	4498.32	4498.33	-2.33	-0.00262	HCD (High Energy Collision Dissociation)	MS2	1.76244	404.1	300	131.718	F1.7	195415	188018	212990	314713	498692	228299		111	29	22	5.81e-11
FALSE	High	Mascot	Unambiguous	NYSLGNLSTGTTSQGSTSSR	N-Term(TMT6plex)	1	Q8IC42	Uncharacterized protein OS=Plasmodium falciparum (isolate 3D7) OX=36329 GN=PF3D7_0702500 PE=4 SV=1	Q8IC42	Uncharacterized protein OS=Plasmodium falciparum (isolate 3D7) OX=36329 GN=PF3D7_0702500 PE=4 SV=1	0	2	0.973	0	1	1	1124.05	2247.1	2247.11	-2.03	-0.00228	HCD (High Energy Collision Dissociation)	MS2	0	120	300	83.4422	F4.4	37202.5	53671.8	47999.6	38294.2	51048.4	45424.3		111	31	24	1e-10
FALSE	High	Mascot	Unambiguous	FSAASIGSAQEGAELLLQENYK	N-Term(TMT6plex); K22(TMT6plex)	1	Q8IBI3	Proteasome subunit alpha type OS=Plasmodium falciparum (isolate 3D7) OX=36329 GN=PF3D7_0727400 PE=1 SV=1	Q8IBI3	Proteasome subunit alpha type OS=Plasmodium falciparum (isolate 3D7) OX=36329 GN=PF3D7_0727400 PE=1 SV=1	0	3	1	0	1	1	928.83	2784.48	2784.48	-2.15	-0.00199	HCD (High Energy Collision Dissociation)	MS2	26.1136	375.5	107.208	122.965	F4.4	685030	507366	449288	512411	423153	413260		111	33	26	1.58e-10
FALSE	High	Mascot	Unambiguous	NMITGTSQADVALLVVPAEVGGFEGAFSK	N-Term(TMT6plex); K29(TMT6plex)	1	Q8I0P6	Elongation factor 1-alpha OS=Plasmodium falciparum (isolate 3D7) OX=36329 GN=PF3D7_1357000 PE=3 SV=1	Q8I0P6	Elongation factor 1-alpha OS=Plasmodium falciparum (isolate 3D7) OX=36329 GN=PF3D7_1357000 PE=3 SV=1	0	3	1	0	1	1	1122.94	3366.79	3366.8	-2.82	-0.00317	HCD (High Energy Collision Dissociation)	MS2	0	96.1	300	130.002	F4.9	55333.5	43393.9	23893.8	65327.9	29768.1	33536.1		111	32	25	1.29e-10
FALSE	High	Mascot	Unambiguous	DIYYITGESINAVSNSPFLEALTK	N-Term(TMT6plex); K24(TMT6plex)	1	Q8IC05	Heat shock protein 90 OS=Plasmodium falciparum (isolate 3D7) OX=36329 GN=PF3D7_0708400 PE=1 SV=1	Q8IC05	Heat shock protein 90 OS=Plasmodium falciparum (isolate 3D7) OX=36329 GN=PF3D7_0708400 PE=1 SV=1	0	3	1	0	1	1	1035.22	3103.64	3103.66	-6.02	-0.00623	HCD (High Energy Collision Dissociation)	MS2	6.152	531	279.465	132.277	F2.7	450223	259584	381275	529099	475411	285233		111	32	25	1.46e-10
FALSE	High	Mascot	Unambiguous	NMITGTSQADVALLVVPAEVGGFEGAFSK	N-Term(TMT6plex); K29(TMT6plex)	1	Q8I0P6	Elongation factor 1-alpha OS=Plasmodium falciparum (isolate 3D7) OX=36329 GN=PF3D7_1357000 PE=3 SV=1	Q8I0P6	Elongation factor 1-alpha OS=Plasmodium falciparum (isolate 3D7) OX=36329 GN=PF3D7_1357000 PE=3 SV=1	0	4	1	0	1	1	842.456	3366.8	3366.8	0.05	4e-05	HCD (High Energy Collision Dissociation)	MS2	8.34083	358.4	150.889	130.28	F2.9	421173	299159	408091	615488	468294	402801		111	31	24	1.22e-10
FALSE	High	Mascot	Unambiguous	SAVETAESIQASLIIALTETGYTAR	N-Term(TMT6plex)	1	C6KTA4	Pyruvate kinase OS=Plasmodium falciparum (isolate 3D7) OX=36329 GN=PF3D7_0626800 PE=1 SV=1	C6KTA4	Pyruvate kinase OS=Plasmodium falciparum (isolate 3D7) OX=36329 GN=PF3D7_0626800 PE=1 SV=1	0	3	0.982	0	1	1	942.18	2824.52	2824.51	3.55	0.00334	HCD (High Energy Collision Dissociation)	MS2	0	36.9	300	133.308	F3.1	17762.8	11113.2	18383.1	25501.1	12453.6	17039.2		111	32	25	1.55e-10
FALSE	High	Mascot	Unambiguous	DIYYITGESINAVSNSPFLEALTK	N-Term(TMT6plex); K24(TMT6plex)	1	Q8IC05	Heat shock protein 90 OS=Plasmodium falciparum (isolate 3D7) OX=36329 GN=PF3D7_0708400 PE=1 SV=1	Q8IC05	Heat shock protein 90 OS=Plasmodium falciparum (isolate 3D7) OX=36329 GN=PF3D7_0708400 PE=1 SV=1	0	3	0.8919	0	1	1	1035.23	3103.66	3103.66	0.5	0.00052	HCD (High Energy Collision Dissociation)	MS2	8.66931	503	300	132.558	F2.9	370119	246325	309283	437617	375304	246005		111	32	25	1.44e-10
FALSE	High	Mascot	Unambiguous	SAVETAESIQASLIIALTETGYTAR	N-Term(TMT6plex)	1	C6KTA4	Pyruvate kinase OS=Plasmodium falciparum (isolate 3D7) OX=36329 GN=PF3D7_0626800 PE=1 SV=1	C6KTA4	Pyruvate kinase OS=Plasmodium falciparum (isolate 3D7) OX=36329 GN=PF3D7_0626800 PE=1 SV=1	0	2	1	0	1	1	1412.75	2824.5	2824.51	-4.36	-0.00616	HCD (High Energy Collision Dissociation)	MS2	5.61925	349.9	300	133.036	F1.5	287441	56073.2	73788.6	502142	128537	380603		111	33	26	1.91e-10
FALSE	High	Mascot	Unambiguous	NLMDSLDLESTNYGSNSSSSMSNNYNSK	N-Term(TMT6plex); K28(TMT6plex)	1	Q8ILA1	Translocon component PTEX150 OS=Plasmodium falciparum (isolate 3D7) OX=36329 GN=PF3D7_1436300 PE=1 SV=1	Q8ILA1	Translocon component PTEX150 OS=Plasmodium falciparum (isolate 3D7) OX=36329 GN=PF3D7_1436300 PE=1 SV=1	0	3	1	0	1	1	1173.2	3517.59	3517.61	-5.38	-0.0063	HCD (High Energy Collision Dissociation)	MS2	0	221.1	156.968	115.787	F3.4	235286	206201	278310	120972	262615	186797		110	27	20	4.69e-11
FALSE	High	Mascot	Unambiguous	VTDGALVVVDTIEGVCVQTETVLYQALGER	N-Term(TMT6plex); C16(Carbamidomethyl)	1	Q8IKW5	Elongation factor 2 OS=Plasmodium falciparum (isolate 3D7) OX=36329 GN=PF3D7_1451100 PE=4 SV=1	Q8IKW5	Elongation factor 2 OS=Plasmodium falciparum (isolate 3D7) OX=36329 GN=PF3D7_1451100 PE=4 SV=1	0	3	1	0	1	1	1155.28	3463.81	3463.82	-1.29	-0.00149	HCD (High Energy Collision Dissociation)	MS2	0	34.3	300	134.887	F3.5	11944.2	9750.75	19768.2	28380.9	9614.17	19917.9		110	31	24	1.42e-10
FALSE	High	Mascot	Unambiguous	DIYYITGESINAVSNSPFLEALTK	N-Term(TMT6plex); K24(TMT6plex)	1	Q8IC05	Heat shock protein 90 OS=Plasmodium falciparum (isolate 3D7) OX=36329 GN=PF3D7_0708400 PE=1 SV=1	Q8IC05	Heat shock protein 90 OS=Plasmodium falciparum (isolate 3D7) OX=36329 GN=PF3D7_0708400 PE=1 SV=1	0	3	0.9091	0	1	1	1035.22	3103.66	3103.66	-1.41	-0.00146	HCD (High Energy Collision Dissociation)	MS2	4.57186	327.8	300	132.458	F4.9	234333	163602	128722	377323	120856	120905		110	32	25	1.56e-10
FALSE	High	Mascot	Unambiguous	TLSSSTQATIEIDSLFEGIDYSVTVSR	N-Term(TMT6plex)	1	Q8IB24	Heat shock protein 70 OS=Plasmodium falciparum (isolate 3D7) OX=36329 GN=PF3D7_0818900 PE=3 SV=1	Q8IB24	Heat shock protein 70 OS=Plasmodium falciparum (isolate 3D7) OX=36329 GN=PF3D7_0818900 PE=3 SV=1	0	3	1	0	1	1	1050.21	3148.61	3148.61	1.55	0.00163	HCD (High Energy Collision Dissociation)	MS2	3.82322	66.8	300	132.264	F2.3	28214.2	22862	36704.3	32930.3	28563	28219.4		110	32	25	1.76e-10
FALSE	High	Mascot	Unambiguous	LHGGVTPVKDQALCGSCWAFSSVGSVESQYAIR	N-Term(TMT6plex); K9(TMT6plex); C14(Carbamidomethyl); C17(Carbamidomethyl)	1	Q8IIL0	Cysteine proteinase falcipain 3 OS=Plasmodium falciparum (isolate 3D7) OX=36329 GN=PF3D7_1115400 PE=3 SV=1	Q8IIL0	Cysteine proteinase falcipain 3 OS=Plasmodium falciparum (isolate 3D7) OX=36329 GN=PF3D7_1115400 PE=3 SV=1	1	4	1	0	1	1	1007.01	4025.01	4025.04	-6.76	-0.0068	HCD (High Energy Collision Dissociation)	MS2	0	149	99.024	116.556	F1.7	263916	187248	149291	346579	226451	280474		110	30	23	1.08e-10
FALSE	High	Mascot	Unambiguous	DIYYITGESINAVSNSPFLEALTK	N-Term(TMT6plex); K24(TMT6plex)	1	Q8IC05	Heat shock protein 90 OS=Plasmodium falciparum (isolate 3D7) OX=36329 GN=PF3D7_0708400 PE=1 SV=1	Q8IC05	Heat shock protein 90 OS=Plasmodium falciparum (isolate 3D7) OX=36329 GN=PF3D7_0708400 PE=1 SV=1	0	3	0.9545	0	1	1	1035.22	3103.65	3103.66	-2.12	-0.0022	HCD (High Energy Collision Dissociation)	MS2	1.94792	660.4	78.029	132.444	F4.5	2.69751e+06	1799442	1.20254e+06	4.28724e+06	1175855	1.08427e+06		110	32	25	1.6e-10
FALSE	High	Mascot	Unambiguous	LVSIDATSENALAQEYGITGYPTLILFNKK	N-Term(TMT6plex); K29(TMT6plex); K30(TMT6plex)	1	C0H4Y6	Protein disulfide-isomerase OS=Plasmodium falciparum (isolate 3D7) OX=36329 GN=PF3D7_0827900 PE=3 SV=1	C0H4Y6	Protein disulfide-isomerase OS=Plasmodium falciparum (isolate 3D7) OX=36329 GN=PF3D7_0827900 PE=3 SV=1	1	3	1	0	1	1	1319.74	3957.19	3957.22	-6.75	-0.0089	HCD (High Energy Collision Dissociation)	MS2	0	269.6	84.263	127.582	F3.8	779257	599327	794120	563288	347380	518869		110	29	22	8.05e-11
FALSE	High	Mascot	Unambiguous	ASGDIIGIDLGTTNSCVAIMEGK	N-Term(TMT6plex); C16(Carbamidomethyl); K23(TMT6plex)	1	Q8II24	Heat shock protein 70 OS=Plasmodium falciparum (isolate 3D7) OX=36329 GN=PF3D7_1134000 PE=3 SV=1	Q8II24	Heat shock protein 70 OS=Plasmodium falciparum (isolate 3D7) OX=36329 GN=PF3D7_1134000 PE=3 SV=1	0	2	0.9636	0	1	1	1390.73	2780.45	2780.46	-1.14	-0.00158	HCD (High Energy Collision Dissociation)	MS2	0	296.3	300	121.208	F2.5	149033	132709	197922	124662	150876	176400		110	32	26	2e-10
FALSE	High	Mascot	Unambiguous	SASVAGIVGADEEAPPAPK	N-Term(TMT6plex); K19(TMT6plex)	1	Q8ILZ1	Rhoptry-associated protein 1 OS=Plasmodium falciparum (isolate 3D7) OX=36329 GN=PF3D7_1410400 PE=4 SV=1	Q8ILZ1	Rhoptry-associated protein 1 OS=Plasmodium falciparum (isolate 3D7) OX=36329 GN=PF3D7_1410400 PE=4 SV=1	0	2	0.9909	0	1	1	1112.61	2224.21	2224.22	-5.48	-0.00609	HCD (High Energy Collision Dissociation)	MS2	8.68486	247.6	208.282	96.0383	F2.2	168615	153090	181034	189299	151980	133032		110	33	26	2.04e-10
FALSE	High	Mascot	Unambiguous	AANAGGVAISGLEMSQNFQFSHWTR	N-Term(TMT6plex)	1	Q8ILT0	Glutamate dehydrogenase OS=Plasmodium falciparum (isolate 3D7) OX=36329 GN=PF3D7_1416500 PE=3 SV=1	Q8ILT0	Glutamate dehydrogenase OS=Plasmodium falciparum (isolate 3D7) OX=36329 GN=PF3D7_1416500 PE=3 SV=1	0	3	0.9182	0	1	1	970.145	2908.42	2908.44	-4.97	-0.00482	HCD (High Energy Collision Dissociation)	MS2	8.48461	220.5	58.209	118.232	F1.7	737449	421360	433645	796757	600675	608261		110	31	24	1.45e-10
FALSE	High	Mascot	Unambiguous	NMITGTSQADVALLVVPAEVGGFEGAFSK	N-Term(TMT6plex); K29(TMT6plex)	1	Q8I0P6	Elongation factor 1-alpha OS=Plasmodium falciparum (isolate 3D7) OX=36329 GN=PF3D7_1357000 PE=3 SV=1	Q8I0P6	Elongation factor 1-alpha OS=Plasmodium falciparum (isolate 3D7) OX=36329 GN=PF3D7_1357000 PE=3 SV=1	0	4	0.9727	0	1	1	842.454	3366.79	3366.8	-2.69	-0.00226	HCD (High Energy Collision Dissociation)	MS2	19.671	228.5	300	134.619	F1.6	116407	56641.2	67054.8	181008	97994.1	157423		110	32	25	1.78e-10
FALSE	High	Mascot	Unambiguous	NSNTVDSSENVEEVVDNLTSEK	N-Term(TMT6plex); K22(TMT6plex)	1	Q8IL59	Uncharacterized protein OS=Plasmodium falciparum (isolate 3D7) OX=36329 GN=PF3D7_1441100 PE=4 SV=1	Q8IL59	Uncharacterized protein OS=Plasmodium falciparum (isolate 3D7) OX=36329 GN=PF3D7_1441100 PE=4 SV=1	0	2	0.9273	0	1	1	1434.2	2867.4	2867.42	-4.9	-0.00703	HCD (High Energy Collision Dissociation)	MS2	13.3724	321.4	300	119.256	F1.1	142708	123073	132240	216432	186321	199579		110	31	24	1.35e-10
FALSE	High	Mascot	Unambiguous	DIYYITGESINAVSNSPFLEALTK	N-Term(TMT6plex); K24(TMT6plex)	1	Q8IC05	Heat shock protein 90 OS=Plasmodium falciparum (isolate 3D7) OX=36329 GN=PF3D7_0708400 PE=1 SV=1	Q8IC05	Heat shock protein 90 OS=Plasmodium falciparum (isolate 3D7) OX=36329 GN=PF3D7_0708400 PE=1 SV=1	0	2	0.9818	0	1	1	1552.34	3103.67	3103.66	1.64	0.00254	HCD (High Energy Collision Dissociation)	MS2	0	349.2	300	132.358	F1.7	229070	81568.1	78686.9	406577	198636	369593		110	32	25	1.82e-10
FALSE	High	Mascot	Unambiguous	TLSSSTQATIEIDSLFEGIDYSVTVSR	N-Term(TMT6plex)	1	Q8IB24	Heat shock protein 70 OS=Plasmodium falciparum (isolate 3D7) OX=36329 GN=PF3D7_0818900 PE=3 SV=1	Q8IB24	Heat shock protein 70 OS=Plasmodium falciparum (isolate 3D7) OX=36329 GN=PF3D7_0818900 PE=3 SV=1	0	3	1	0	1	1	1050.21	3148.62	3148.61	1.69	0.00178	HCD (High Energy Collision Dissociation)	MS2	4.96958	214.6	300	132.656	F4.4	141887	141733	106080	126320	103398	125705		110	32	25	2.07e-10
FALSE	High	Mascot	Unambiguous	CGPVSDEDSLDSNGDTDCYTTSFSK	N-Term(TMT6plex); C1(Carbamidomethyl); C18(Carbamidomethyl); K25(TMT6plex)	1	Q8IIJ9	Probable cathepsin C OS=Plasmodium falciparum (isolate 3D7) OX=36329 GN=PF11_0174 PE=1 SV=1	Q8IIJ9	Probable cathepsin C OS=Plasmodium falciparum (isolate 3D7) OX=36329 GN=PF11_0174 PE=1 SV=1	0	3	1	0	1	1	1072.47	3215.39	3215.4	-3.92	-0.0042	HCD (High Energy Collision Dissociation)	MS2	0	204.2	296.156	99.049	F1.1	79169.8	39146.4	83114.5	116597	56436.5	184406		110	23	16	2.47e-11
FALSE	High	Mascot	Unambiguous	HIMEYDNSENTIDDLSEEENYNQLFNLLYR	N-Term(TMT6plex)	1	Q8IIX5	Uncharacterized protein OS=Plasmodium falciparum (isolate 3D7) OX=36329 GN=PF3D7_1102500 PE=4 SV=1	Q8IIX5	Uncharacterized protein OS=Plasmodium falciparum (isolate 3D7) OX=36329 GN=PF3D7_1102500 PE=4 SV=1	0	3	1	0	1	1	1317.61	3950.82	3950.82	-1.17	-0.00154	HCD (High Energy Collision Dissociation)	MS2	0	144.9	160.246	125.052	F1.4	156415	173049	154401	187705	219610	158032		109	27	20	7.05e-11
FALSE	High	Mascot	Unambiguous	VLGVGVTYQEYPETMLYNCPNNSNLFDTIESLQGR	N-Term(TMT6plex); C19(Carbamidomethyl)	1	Q8ILZ1	Rhoptry-associated protein 1 OS=Plasmodium falciparum (isolate 3D7) OX=36329 GN=PF3D7_1410400 PE=4 SV=1	Q8ILZ1	Rhoptry-associated protein 1 OS=Plasmodium falciparum (isolate 3D7) OX=36329 GN=PF3D7_1410400 PE=4 SV=1	0	3	1	0	1	1	1417.69	4251.05	4251.06	-2.58	-0.00366	HCD (High Energy Collision Dissociation)	MS2	0	115.1	188.419	129.087	F1.6	83860.6	127792	120681	155713	217036	163844		109	30	23	1.15e-10
FALSE	High	Mascot	Unambiguous	TLSSSTQATIEIDSLFEGIDYSVTVSR	N-Term(TMT6plex)	1	Q8IB24	Heat shock protein 70 OS=Plasmodium falciparum (isolate 3D7) OX=36329 GN=PF3D7_0818900 PE=3 SV=1	Q8IB24	Heat shock protein 70 OS=Plasmodium falciparum (isolate 3D7) OX=36329 GN=PF3D7_0818900 PE=3 SV=1	0	3	1	0	1	1	1050.21	3148.6	3148.61	-2.92	-0.00306	HCD (High Energy Collision Dissociation)	MS2	15.6264	104.9	125.042	131.996	F1.5	111712	94038	98646.4	176596	125674	169665		109	32	25	2.22e-10
FALSE	High	Mascot	Unambiguous	NNVDDLDSDVEEADVTEESAVETK	N-Term(TMT6plex); K24(TMT6plex)	1	Q8I3F3	Early transcribed membrane protein 5 OS=Plasmodium falciparum (isolate 3D7) OX=36329 GN=PF3D7_0532100 PE=4 SV=1	Q8I3F3	Early transcribed membrane protein 5 OS=Plasmodium falciparum (isolate 3D7) OX=36329 GN=PF3D7_0532100 PE=4 SV=1	0	3	1	0	1	1	1027.82	3081.45	3081.46	-5.57	-0.00573	HCD (High Energy Collision Dissociation)	MS2	0	288.7	276.511	110.972	F1.9	69768.3	66632.7	164104	173662	209677	252113		109	29	22	9.25e-11
FALSE	High	Mascot	Unambiguous	IVLVGSGMIGGVMATLIVQK	N-Term(TMT6plex); K20(TMT6plex)	1	Q76NM3	L-lactate dehydrogenase OS=Plasmodium falciparum (isolate 3D7) OX=36329 GN=PF3D7_1324900 PE=1 SV=1	Q76NM3	L-lactate dehydrogenase OS=Plasmodium falciparum (isolate 3D7) OX=36329 GN=PF3D7_1324900 PE=1 SV=1	0	2	0.9908	0	1	1	1222.73	2444.46	2444.47	-7.13	-0.00871	HCD (High Energy Collision Dissociation)	MS2	2.7721	2043.9	300	133.215	F3.8	1.67161e+06	907854	3.16592e+06	5.66816e+06	762074	2.37268e+06		109	29	22	1.1e-10
FALSE	High	Mascot	Unambiguous	SAVETAESIQASLIIALTETGYTAR	N-Term(TMT6plex)	1	C6KTA4	Pyruvate kinase OS=Plasmodium falciparum (isolate 3D7) OX=36329 GN=PF3D7_0626800 PE=1 SV=1	C6KTA4	Pyruvate kinase OS=Plasmodium falciparum (isolate 3D7) OX=36329 GN=PF3D7_0626800 PE=1 SV=1	0	3	1	0	1	1	942.178	2824.52	2824.51	1.44	0.00135	HCD (High Energy Collision Dissociation)	MS2	1.21514	44	20.68	133.155	F2.5	451178	148670	380031	553153	264463	270283		109	33	26	2.48e-10
FALSE	High	Mascot	Unambiguous	FDVDNLVDMCNSDLADTIGNLVQR	N-Term(TMT6plex); C10(Carbamidomethyl)	1	Q8IJ60	Methionine--tRNA ligase OS=Plasmodium falciparum (isolate 3D7) OX=36329 GN=PF3D7_1034900 PE=3 SV=1	Q8IJ60	Methionine--tRNA ligase OS=Plasmodium falciparum (isolate 3D7) OX=36329 GN=PF3D7_1034900 PE=3 SV=1	0	3	0.9908	0	1	1	985.143	2953.42	2953.42	-2.78	-0.00274	HCD (High Energy Collision Dissociation)	MS2	23.3154	124.3	105.94	130.6	F4.4	154033	177284	151777	167233	159161	190732		109	30	23	1.32e-10
FALSE	High	Mascot	Unambiguous	NNVDDLDSDVEEADVTEESAVETK	N-Term(TMT6plex); K24(TMT6plex)	1	Q8I3F3	Early transcribed membrane protein 5 OS=Plasmodium falciparum (isolate 3D7) OX=36329 GN=PF3D7_0532100 PE=4 SV=1	Q8I3F3	Early transcribed membrane protein 5 OS=Plasmodium falciparum (isolate 3D7) OX=36329 GN=PF3D7_0532100 PE=4 SV=1	0	3	0.9908	0	1	1	1027.83	3081.47	3081.46	2.96	0.00304	HCD (High Energy Collision Dissociation)	MS2	0	179	300	113.527	F2.1	88062	82955.8	67663.1	87255.8	57144.1	86092.8		109	30	23	1.28e-10
FALSE	High	Mascot	Unambiguous	GCIVGQDLSALNLTLVK	N-Term(TMT6plex); C2(Carbamidomethyl); K17(TMT6plex)	1	Q8IDR9	40S ribosomal protein S6 OS=Plasmodium falciparum (isolate 3D7) OX=36329 GN=PF3D7_1342000 PE=1 SV=1	Q8IDR9	40S ribosomal protein S6 OS=Plasmodium falciparum (isolate 3D7) OX=36329 GN=PF3D7_1342000 PE=1 SV=1	0	2	0.9541	0	1	1	1130.15	2259.3	2259.31	-8.59	-0.0097	HCD (High Energy Collision Dissociation)	MS2	0	606.1	97.902	122.221	F1.7	260329	190993	296433	1.11744e+06	588834	3.51688e+06		109	33	26	2.67e-10
FALSE	High	Mascot	Unambiguous	SSDVDINFDDLNVDLTDLQNDFSK	N-Term(TMT6plex); K24(TMT6plex)	1	Q8I205	Uncharacterized protein OS=Plasmodium falciparum (isolate 3D7) OX=36329 GN=PF3D7_0402100 PE=4 SV=1	Q8I205	Uncharacterized protein OS=Plasmodium falciparum (isolate 3D7) OX=36329 GN=PF3D7_0402100 PE=4 SV=1	0	2	0.9358	0	1	1	1594.29	3187.57	3187.57	-0.48	-0.00076	HCD (High Energy Collision Dissociation)	MS2	0	444.1	300	129.696	F1.4	174255	178086	262980	243810	419240	314695		109	31	24	1.75e-10
FALSE	High	Mascot	Selected	LHGGVTPVKDQALCGSCWAFSSVGSVESQYAIR	N-Term(TMT6plex); K9(TMT6plex); C14(Carbamidomethyl); C17(Carbamidomethyl)	1	Q8IIL0	Cysteine proteinase falcipain 3 OS=Plasmodium falciparum (isolate 3D7) OX=36329 GN=PF3D7_1115400 PE=3 SV=1	Q8IIL0	Cysteine proteinase falcipain 3 OS=Plasmodium falciparum (isolate 3D7) OX=36329 GN=PF3D7_1115400 PE=3 SV=1	1	4	1	0	1	1	1007.01	4025	4025.04	-9.23	-0.00929	HCD (High Energy Collision Dissociation)	MS2	0	85.7	176.723	117.633	F2.7	97397.7	37038	103424	117486	31915.9	40291.2		109	30	23	1.44e-10
FALSE	High	Mascot	Unambiguous	VLGVGVTYQEYPETMLYNCPNNSNLFDTIESLQGR	N-Term(TMT6plex); C19(Carbamidomethyl)	1	Q8ILZ1	Rhoptry-associated protein 1 OS=Plasmodium falciparum (isolate 3D7) OX=36329 GN=PF3D7_1410400 PE=4 SV=1	Q8ILZ1	Rhoptry-associated protein 1 OS=Plasmodium falciparum (isolate 3D7) OX=36329 GN=PF3D7_1410400 PE=4 SV=1	0	3	1	0	1	1	1417.69	4251.05	4251.06	-1.2	-0.0017	HCD (High Energy Collision Dissociation)	MS2	0	99	114.043	129.49	F2.5	158359	237580	226455	263149	137947	172561		109	29	22	1.27e-10
FALSE	High	Mascot	Unambiguous	TLSSSTQATIEIDSLFEGIDYSVTVSR	N-Term(TMT6plex)	1	Q8IB24	Heat shock protein 70 OS=Plasmodium falciparum (isolate 3D7) OX=36329 GN=PF3D7_0818900 PE=3 SV=1	Q8IB24	Heat shock protein 70 OS=Plasmodium falciparum (isolate 3D7) OX=36329 GN=PF3D7_0818900 PE=3 SV=1	0	3	1	0	1	1	1050.21	3148.6	3148.61	-1.92	-0.00202	HCD (High Energy Collision Dissociation)	MS2	5.1573	114.4	210.127	131.389	F2.9	92025.8	70688.2	113029	127747	82720.3	82314.6		109	32	25	2.62e-10
FALSE	High	Mascot	Unambiguous	TLSSSTQATIEIDSLFEGIDYSVTVSR	N-Term(TMT6plex)	1	Q8IB24	Heat shock protein 70 OS=Plasmodium falciparum (isolate 3D7) OX=36329 GN=PF3D7_0818900 PE=3 SV=1	Q8IB24	Heat shock protein 70 OS=Plasmodium falciparum (isolate 3D7) OX=36329 GN=PF3D7_0818900 PE=3 SV=1	0	3	1	0	1	1	1050.2	3148.59	3148.61	-5.32	-0.00559	HCD (High Energy Collision Dissociation)	MS2	6.76101	50.1	300	135.695	F1.5	20275.9	11569	14833.6	24840.2	24854.7	25812.6		109	32	25	2.54e-10
FALSE	High	Mascot	Unambiguous	FAFIFDTGSANLWVPSAQCNTIGCKTK	N-Term(TMT6plex); C19(Carbamidomethyl); C24(Carbamidomethyl)	1	Q7KQM4	Plasmepsin-1 OS=Plasmodium falciparum (isolate 3D7) OX=36329 GN=PF14_0076 PE=2 SV=1	Q7KQM4	Plasmepsin-1 OS=Plasmodium falciparum (isolate 3D7) OX=36329 GN=PF14_0076 PE=2 SV=1	1	2	0.1651	0	1	1	1631.81	3262.61	3262.62	-3.04	-0.00495	HCD (High Energy Collision Dissociation)	MS2	0	342.8	93.629	128.21	F1.8	628028	492565	491939	763141	876949	928657		109	31	24	2.08e-10
FALSE	High	Mascot	Unambiguous	AQDVEAGDGTTSVVVMCGSFLNVCK	N-Term(TMT6plex); C17(Carbamidomethyl); C24(Carbamidomethyl); K25(TMT6plex)	1	C0H5I7	T-complex protein 1 subunit delta OS=Plasmodium falciparum (isolate 3D7) OX=36329 GN=PF3D7_1357800 PE=3 SV=1	C0H5I7	T-complex protein 1 subunit delta OS=Plasmodium falciparum (isolate 3D7) OX=36329 GN=PF3D7_1357800 PE=3 SV=1	0	3	0.9541	0	1	1	1034.85	3102.54	3102.53	2.73	0.00282	HCD (High Energy Collision Dissociation)	MS2	27.2741	368.2	185.159	118.12	F3.5	250211	180878	347558	599273	199105	360873		109	31	24	2.18e-10
FALSE	High	Mascot	Unambiguous	NSNTVDSSENVEEVVDNLTSEK	N-Term(TMT6plex); K22(TMT6plex)	1	Q8IL59	Uncharacterized protein OS=Plasmodium falciparum (isolate 3D7) OX=36329 GN=PF3D7_1441100 PE=4 SV=1	Q8IL59	Uncharacterized protein OS=Plasmodium falciparum (isolate 3D7) OX=36329 GN=PF3D7_1441100 PE=4 SV=1	0	3	0.9817	0	1	1	956.479	2867.42	2867.42	2.4	0.00229	HCD (High Energy Collision Dissociation)	MS2	2.22186	400.9	300	119.83	F3.1	184941	211141	223344	299005	177513	264720		109	31	24	2.07e-10
FALSE	High	Mascot	Selected	NNNNNNNNNNNNNNNNNNNNNNNNDMMKK	N-Term(TMT6plex); M27(Oxidation); K29(TMT6plex)	1	Q8IC23	Phosphopantetheine adenylyltransferase,putative OS=Plasmodium falciparum (isolate 3D7) OX=36329 GN=PF3D7_0704700 PE=4 SV=1	Q8IC23	Phosphopantetheine adenylyltransferase,putative OS=Plasmodium falciparum (isolate 3D7) OX=36329 GN=PF3D7_0704700 PE=4 SV=1	1	4	0.789	0	1	1	966.68	3863.7	3863.67	7.92	0.00765	HCD (High Energy Collision Dissociation)	MS2	11.1848	150.3	147.834	122.167	F2.7	124325	141824	155708	133269	137385	110031		109	23	16	3.01e-11
FALSE	High	Mascot	Unambiguous	IVLVGSGMIGGVMATLIVQK	N-Term(TMT6plex); K20(TMT6plex)	1	Q76NM3	L-lactate dehydrogenase OS=Plasmodium falciparum (isolate 3D7) OX=36329 GN=PF3D7_1324900 PE=1 SV=1	Q76NM3	L-lactate dehydrogenase OS=Plasmodium falciparum (isolate 3D7) OX=36329 GN=PF3D7_1324900 PE=1 SV=1	0	2	1	0	1	1	1222.73	2444.45	2444.47	-9.73	-0.01189	HCD (High Energy Collision Dissociation)	MS2	5.39038	472	70.046	133.196	F2.8	1.45284e+06	545669	1.07909e+06	2.29497e+06	872930	995218		109	29	22	1.36e-10
FALSE	High	Mascot	Unambiguous	QLIVSNASCTTNCLAPLAK	N-Term(TMT6plex); C9(Carbamidomethyl); C13(Carbamidomethyl); K19(TMT6plex)	1	Q8IKK7	Glyceraldehyde-3-phosphate dehydrogenase OS=Plasmodium falciparum (isolate 3D7) OX=36329 GN=PF3D7_1462800 PE=3 SV=1	Q8IKK7	Glyceraldehyde-3-phosphate dehydrogenase OS=Plasmodium falciparum (isolate 3D7) OX=36329 GN=PF3D7_1462800 PE=3 SV=1	0	2	0.9722	0	1	1	1260.18	2519.35	2519.37	-7.69	-0.00968	HCD (High Energy Collision Dissociation)	MS2	0	220.1	10.438	107.187	F1.7	4.04969e+06	702039	910767	5.83595e+06	1833774	5.38952e+06		108	33	26	3.09e-10
FALSE	High	Mascot	Unambiguous	VLGVGVTYQEYPETMLYNCPNNSNLFDTIESLQGR	N-Term(TMT6plex); C19(Carbamidomethyl)	1	Q8ILZ1	Rhoptry-associated protein 1 OS=Plasmodium falciparum (isolate 3D7) OX=36329 GN=PF3D7_1410400 PE=4 SV=1	Q8ILZ1	Rhoptry-associated protein 1 OS=Plasmodium falciparum (isolate 3D7) OX=36329 GN=PF3D7_1410400 PE=4 SV=1	0	3	1	0	1	1	1417.68	4251.03	4251.06	-5.37	-0.0076	HCD (High Energy Collision Dissociation)	MS2	0	271.1	295.98	128.821	F1.5	170976	288967	233859	288851	478073	323922		108	29	22	1.44e-10
FALSE	High	Mascot	Unambiguous	TLSSSTQATIEIDSLFEGIDYSVTVSR	N-Term(TMT6plex)	1	Q8IB24	Heat shock protein 70 OS=Plasmodium falciparum (isolate 3D7) OX=36329 GN=PF3D7_0818900 PE=3 SV=1	Q8IB24	Heat shock protein 70 OS=Plasmodium falciparum (isolate 3D7) OX=36329 GN=PF3D7_0818900 PE=3 SV=1	0	3	1	0	1	1	1050.21	3148.61	3148.61	-1.33	-0.00139	HCD (High Energy Collision Dissociation)	MS2	4.23595	108.9	300	131.201	F1.9	50645.7	49202.1	44922.5	67505.1	53059.2	68061.3		108	32	25	2.91e-10
FALSE	High	Mascot	Unambiguous	IVDISYGGDNGFNQAIELSSEALQNVK	N-Term(TMT6plex); K27(TMT6plex)	1	O96203	Peptide chain release factor subunit 1,putative OS=Plasmodium falciparum (isolate 3D7) OX=36329 GN=PF3D7_0212300 PE=4 SV=1	O96203	Peptide chain release factor subunit 1,putative OS=Plasmodium falciparum (isolate 3D7) OX=36329 GN=PF3D7_0212300 PE=4 SV=1	0	3	1	0	1	1	1113.92	3339.74	3339.75	-1.09	-0.00121	HCD (High Energy Collision Dissociation)	MS2	18.6922	207.6	300	129.592	F4.4	101079	94480.7	76601.1	155494	77245	74091.8		108	32	25	2.82e-10
FALSE	High	Mascot	Selected	GSPSTLQTPGSSSGASLHAVGPNQGGLSQGLSGK	N-Term(TMT6plex); K34(TMT6plex)	1	Q6ZMA7	Sexual stage-specific protein OS=Plasmodium falciparum (isolate 3D7) OX=36329 GN=PF3D7_0406200 PE=4 SV=1	Q6ZMA7	Sexual stage-specific protein OS=Plasmodium falciparum (isolate 3D7) OX=36329 GN=PF3D7_0406200 PE=4 SV=1	0	3	0.9815	0	1	1	1193.95	3579.84	3579.88	-9.72	-0.0116	HCD (High Energy Collision Dissociation)	MS2	0	119.4	300	92.7891	F2.7	40891.5	74278.2	27154.4	27358.5	121867	31044		108	31	24	2.4e-10
FALSE	High	Mascot	Unambiguous	NMITGTSQADVALLVVPAEVGGFEGAFSK	N-Term(TMT6plex); K29(TMT6plex)	1	Q8I0P6	Elongation factor 1-alpha OS=Plasmodium falciparum (isolate 3D7) OX=36329 GN=PF3D7_1357000 PE=3 SV=1	Q8I0P6	Elongation factor 1-alpha OS=Plasmodium falciparum (isolate 3D7) OX=36329 GN=PF3D7_1357000 PE=3 SV=1	0	4	0.9722	0	1	1	842.452	3366.79	3366.8	-4.29	-0.00361	HCD (High Energy Collision Dissociation)	MS2	5.45789	162.7	161.308	130.096	F4.9	191751	146957	83810	212677	110003	98074.3		108	32	25	2.6e-10
FALSE	High	Mascot	Unambiguous	GGAGGENAGASLYEK	N-Term(TMT6plex); K15(TMT6plex)	1	A0A144A3T1	Fructose-bisphosphate aldolase OS=Plasmodium falciparum (isolate 3D7) OX=36329 GN=PF3D7_1444800 PE=3 SV=1	A0A144A3T1	Fructose-bisphosphate aldolase OS=Plasmodium falciparum (isolate 3D7) OX=36329 GN=PF3D7_1444800 PE=3 SV=1	0	2	0.8889	0	1	1	919.986	1838.96	1838.96	-0.39	-0.00036	HCD (High Energy Collision Dissociation)	MS2	0	294.6	300	77.3534	F3.3	129596	39857.2	92695	182631	44892.1	146783		108	33	26	3.13e-10
FALSE	High	Mascot	Unambiguous	YILTCANDGLINVYDYNTLNTK	N-Term(TMT6plex); C5(Carbamidomethyl); K22(TMT6plex)	1	Q8I238	Chromatin assembly factor 1 protein WD40 domain,putative OS=Plasmodium falciparum (isolate 3D7) OX=36329 GN=PF3D7_0110700 PE=4 SV=1	Q8I238	Chromatin assembly factor 1 protein WD40 domain,putative OS=Plasmodium falciparum (isolate 3D7) OX=36329 GN=PF3D7_0110700 PE=4 SV=1	0	3	0.963	0	1	1	1012.86	3036.56	3036.58	-4.99	-0.00505	HCD (High Energy Collision Dissociation)	MS2	23.1192	382.5	177.917	122.794	F2.5	407355	211320	331608	408895	269890	239146		108	32	25	2.66e-10
FALSE	High	Mascot	Unambiguous	NMITGTSQADVALLVVPAEVGGFEGAFSK	N-Term(TMT6plex); K29(TMT6plex)	1	Q8I0P6	Elongation factor 1-alpha OS=Plasmodium falciparum (isolate 3D7) OX=36329 GN=PF3D7_1357000 PE=3 SV=1	Q8I0P6	Elongation factor 1-alpha OS=Plasmodium falciparum (isolate 3D7) OX=36329 GN=PF3D7_1357000 PE=3 SV=1	0	3	0.9907	0	1	1	1122.94	3366.8	3366.8	0.67	0.00075	HCD (High Energy Collision Dissociation)	MS2	9.03443	226.9	300	133.214	F1.6	116451	67702.5	72280	173842	96963.9	161517		108	32	25	2.5e-10
FALSE	High	Mascot	Unambiguous	TLSSSTQATIEIDSLFEGIDYSVTVSR	N-Term(TMT6plex)	1	Q8IB24	Heat shock protein 70 OS=Plasmodium falciparum (isolate 3D7) OX=36329 GN=PF3D7_0818900 PE=3 SV=1	Q8IB24	Heat shock protein 70 OS=Plasmodium falciparum (isolate 3D7) OX=36329 GN=PF3D7_0818900 PE=3 SV=1	0	3	1	0	1	1	1050.21	3148.61	3148.61	-1.34	-0.0014	HCD (High Energy Collision Dissociation)	MS2	10.4924	81.3	173.682	131.721	F3.5	64360.8	51847.7	77164.5	90833.3	46651.4	65867.3		108	32	25	3.14e-10
FALSE	High	Mascot	Unambiguous	LASGFDLEDTADLAQIVYDHINQK	N-Term(TMT6plex); K24(TMT6plex)	1	Q8I0V4	Endoplasmin, putative OS=Plasmodium falciparum (isolate 3D7) OX=36329 GN=PF3D7_1222300 PE=1 SV=1	Q8I0V4	Endoplasmin, putative OS=Plasmodium falciparum (isolate 3D7) OX=36329 GN=PF3D7_1222300 PE=1 SV=1	0	3	0.9815	0	1	1	1045.55	3134.64	3134.64	0.55	0.00058	HCD (High Energy Collision Dissociation)	MS2	12.7465	216.4	106.921	130.896	F3.4	326028	283873	378269	267856	194954	331681		108	32	25	2.9e-10
FALSE	High	Mascot	Unambiguous	TLSSSTQATIEIDSLFEGIDYSVTVSR	N-Term(TMT6plex)	1	Q8IB24	Heat shock protein 70 OS=Plasmodium falciparum (isolate 3D7) OX=36329 GN=PF3D7_0818900 PE=3 SV=1	Q8IB24	Heat shock protein 70 OS=Plasmodium falciparum (isolate 3D7) OX=36329 GN=PF3D7_0818900 PE=3 SV=1	0	3	1	0	1	1	1050.21	3148.6	3148.61	-2.26	-0.00238	HCD (High Energy Collision Dissociation)	MS2	5.38952	126.9	189.339	131.471	F1.5	97500.2	69290.5	78562.5	145838	106662	121863		108	32	25	3.15e-10
FALSE	High	Mascot	Unambiguous	SAVETAESIQASLIIALTETGYTAR	N-Term(TMT6plex)	1	C6KTA4	Pyruvate kinase OS=Plasmodium falciparum (isolate 3D7) OX=36329 GN=PF3D7_0626800 PE=1 SV=1	C6KTA4	Pyruvate kinase OS=Plasmodium falciparum (isolate 3D7) OX=36329 GN=PF3D7_0626800 PE=1 SV=1	0	4	0.9815	0	1	1	706.878	2824.49	2824.51	-7.86	-0.00555	HCD (High Energy Collision Dissociation)	MS2	11.0723	150.5	62.782	133.05	F1.6	431976	252392	262729	502636	414538	394844		108	32	25	3.36e-10
FALSE	High	Mascot	Unambiguous	LASGFDLEDTADLAQIVYDHINQK	N-Term(TMT6plex); K24(TMT6plex)	1	Q8I0V4	Endoplasmin, putative OS=Plasmodium falciparum (isolate 3D7) OX=36329 GN=PF3D7_1222300 PE=1 SV=1	Q8I0V4	Endoplasmin, putative OS=Plasmodium falciparum (isolate 3D7) OX=36329 GN=PF3D7_1222300 PE=1 SV=1	0	3	0.9815	0	1	1	1045.55	3134.62	3134.64	-6.2	-0.00648	HCD (High Energy Collision Dissociation)	MS2	3.44219	177.4	13.5	130.515	F1.5	1.54064e+06	1.33934e+06	2.06485e+06	1.94369e+06	1.83494e+06	2.26368e+06		108	32	25	3.27e-10
FALSE	High	Mascot	Unambiguous	EAEGCDCLQGFQITHSLGGGTGSGMGTLLISK	N-Term(TMT6plex); C5(Carbamidomethyl); C7(Carbamidomethyl); K32(TMT6plex)	1	A0A143ZWL7	Tubulin beta chain OS=Plasmodium falciparum (isolate 3D7) OX=36329 GN=PF3D7_1008700 PE=3 SV=1	A0A143ZWL7	Tubulin beta chain OS=Plasmodium falciparum (isolate 3D7) OX=36329 GN=PF3D7_1008700 PE=3 SV=1	0	3	0.9722	0	1	1	1247.28	3739.83	3739.85	-5.87	-0.00732	HCD (High Energy Collision Dissociation)	MS2	0	382.4	75.179	117.974	F1.5	1.43638e+06	412220	406782	1.70638e+06	714495	656040		108	30	23	1.85e-10
FALSE	High	Mascot	Unambiguous	LASGFDLEDTADLAQIVYDHINQK	N-Term(TMT6plex); K24(TMT6plex)	1	Q8I0V4	Endoplasmin, putative OS=Plasmodium falciparum (isolate 3D7) OX=36329 GN=PF3D7_1222300 PE=1 SV=1	Q8I0V4	Endoplasmin, putative OS=Plasmodium falciparum (isolate 3D7) OX=36329 GN=PF3D7_1222300 PE=1 SV=1	0	3	0.9815	0	1	1	1045.55	3134.63	3134.64	-3.28	-0.00343	HCD (High Energy Collision Dissociation)	MS2	4.2494	306.3	98.471	130.981	F2.9	459233	413140	527873	562573	506263	514195		108	32	25	3.36e-10
FALSE	High	Mascot	Unambiguous	SIFVGNVDYSTQPEELQSLFSECGLINR	N-Term(TMT6plex); C23(Carbamidomethyl)	1	Q8I2R8	RNA-binding protein, putative OS=Plasmodium falciparum (isolate 3D7) OX=36329 GN=PF3D7_0923900 PE=4 SV=1	Q8I2R8	RNA-binding protein, putative OS=Plasmodium falciparum (isolate 3D7) OX=36329 GN=PF3D7_0923900 PE=4 SV=1	0	3	1	0	1	1	1144.56	3431.68	3431.7	-6.12	-0.007	HCD (High Energy Collision Dissociation)	MS2	0	109.2	101.552	127.376	F2.5	164083	154649	233981	293070	160205	158614		108	30	23	1.98e-10
FALSE	High	Mascot	Unambiguous	TLSSSTQATIEIDSLFEGIDYSVTVSR	N-Term(TMT6plex)	1	Q8IB24	Heat shock protein 70 OS=Plasmodium falciparum (isolate 3D7) OX=36329 GN=PF3D7_0818900 PE=3 SV=1	Q8IB24	Heat shock protein 70 OS=Plasmodium falciparum (isolate 3D7) OX=36329 GN=PF3D7_0818900 PE=3 SV=1	0	3	1	0	1	1	1050.21	3148.61	3148.61	-0.44	-0.00047	HCD (High Energy Collision Dissociation)	MS2	10.3487	136.6	300	132.054	F1.4	65529.8	44645.7	52681.5	91486.2	73706.8	83526.5		108	32	25	3.49e-10
FALSE	High	Mascot	Unambiguous	NNVDDLDSDVEEADVTEESAVETK	N-Term(TMT6plex); K24(TMT6plex)	1	Q8I3F3	Early transcribed membrane protein 5 OS=Plasmodium falciparum (isolate 3D7) OX=36329 GN=PF3D7_0532100 PE=4 SV=1	Q8I3F3	Early transcribed membrane protein 5 OS=Plasmodium falciparum (isolate 3D7) OX=36329 GN=PF3D7_0532100 PE=4 SV=1	0	3	0.9626	0	1	1	1027.82	3081.45	3081.46	-2.84	-0.00292	HCD (High Energy Collision Dissociation)	MS2	0	94.6	300	112.3	F4.9	45196.7	44485.5	34937.3	34798.3	27721.2	34422.1		107	29	22	1.51e-10
FALSE	High	Mascot	Unambiguous	TAISDAASIASLMTTTEVAIVDFK	N-Term(TMT6plex); K24(TMT6plex)	1	Q8IJN9	Heat shock protein 60 OS=Plasmodium falciparum (isolate 3D7) OX=36329 GN=PF3D7_1015600 PE=3 SV=1	Q8IJN9	Heat shock protein 60 OS=Plasmodium falciparum (isolate 3D7) OX=36329 GN=PF3D7_1015600 PE=3 SV=1	0	4	0.9907	0	1	1	729.148	2913.57	2913.59	-6.03	-0.00439	HCD (High Energy Collision Dissociation)	MS2	27.9122	393.7	300	133.823	F4.7	276878	261948	148655	171498	111122	160019		107	32	25	3.55e-10
FALSE	High	Mascot	Unambiguous	HYEDDDDDDDYQPPR	N-Term(TMT6plex)	1	C6KSL9	Uncharacterized protein OS=Plasmodium falciparum (isolate 3D7) OX=36329 GN=PF3D7_0601900 PE=4 SV=1	C6KSL9	Uncharacterized protein OS=Plasmodium falciparum (isolate 3D7) OX=36329 GN=PF3D7_0601900 PE=4 SV=1	0	3	1	0	1	1	708.626	2123.86	2123.86	1.02	0.00072	HCD (High Energy Collision Dissociation)	MS2	0	135.5	300	60.2785	F3.1	47804.2	60452.2	54285.3	50706.3	27119	50613.9		107	18	13	1.27e-11
FALSE	High	Mascot	Unambiguous	VEEEFNLTSEDVEASIANQQYALTSNMEFAR	N-Term(TMT6plex)	1	Q8IIU5	Uncharacterized protein OS=Plasmodium falciparum (isolate 3D7) OX=36329 GN=PF3D7_1105800 PE=4 SV=2	Q8IIU5	Uncharacterized protein OS=Plasmodium falciparum (isolate 3D7) OX=36329 GN=PF3D7_1105800 PE=4 SV=2	0	3	1	0	1	1	1255.59	3764.77	3764.78	-2.71	-0.0034	HCD (High Energy Collision Dissociation)	MS2	0	125.2	188.238	127.887	F1.4	92207	107939	115995	133848	131776	130679		107	28	21	1.37e-10
FALSE	High	Mascot	Unambiguous	YGIDATNVGDEGGFAPNILNANEALDLLVTAIK	N-Term(TMT6plex); K33(TMT6plex)	1	Q8IJN7	Enolase OS=Plasmodium falciparum (isolate 3D7) OX=36329 GN=ENO PE=3 SV=1	Q8IJN7	Enolase OS=Plasmodium falciparum (isolate 3D7) OX=36329 GN=ENO PE=3 SV=1	0	3	0.9533	0	1	1	1283.02	3847.03	3847.05	-5.77	-0.0074	HCD (High Energy Collision Dissociation)	MS2	0	135.6	194.512	133.862	F2.7	161220	35392.5	139037	199127	49999.1	58173.1		107	31	24	2.58e-10
FALSE	High	Mascot	Unambiguous	ANETNETNETIENSASSPTEGK	N-Term(TMT6plex); K22(TMT6plex)	1	Q8IIB6	GrpE protein homolog OS=Plasmodium falciparum (isolate 3D7) OX=36329 GN=PF3D7_1124700 PE=3 SV=2	Q8IIB6	GrpE protein homolog OS=Plasmodium falciparum (isolate 3D7) OX=36329 GN=PF3D7_1124700 PE=3 SV=2	0	3	1	0	1	1	927.787	2781.35	2781.34	1.85	0.00171	HCD (High Energy Collision Dissociation)	MS2	0	113.2	215.444	74.5614	F4.1	88331.7	46166.2	61705.8	78268.6	29801	65121		107	30	23	2.22e-10
FALSE	High	Mascot	Unambiguous	EAEGCDCLQGFQITHSLGGGTGSGMGTLLISK	N-Term(TMT6plex); C5(Carbamidomethyl); C7(Carbamidomethyl); K32(TMT6plex)	1	A0A143ZWL7	Tubulin beta chain OS=Plasmodium falciparum (isolate 3D7) OX=36329 GN=PF3D7_1008700 PE=3 SV=1	A0A143ZWL7	Tubulin beta chain OS=Plasmodium falciparum (isolate 3D7) OX=36329 GN=PF3D7_1008700 PE=3 SV=1	0	3	1	0	1	1	1247.29	3739.86	3739.85	2.2	0.00274	HCD (High Energy Collision Dissociation)	MS2	0	414.5	234.553	119.368	F2.5	567846	202185	263047	406857	308000	183804		107	30	23	2.26e-10
FALSE	High	Mascot	Unambiguous	NNVDDLDSDVEEADVTEESAVETK	N-Term(TMT6plex); K24(TMT6plex)	1	Q8I3F3	Early transcribed membrane protein 5 OS=Plasmodium falciparum (isolate 3D7) OX=36329 GN=PF3D7_0532100 PE=4 SV=1	Q8I3F3	Early transcribed membrane protein 5 OS=Plasmodium falciparum (isolate 3D7) OX=36329 GN=PF3D7_0532100 PE=4 SV=1	0	3	0.9907	0	1	1	1027.83	3081.47	3081.46	1.62	0.00167	HCD (High Energy Collision Dissociation)	MS2	2.66426	114	9.241	112.212	F1.1	470048	540795	1.62231e+06	1.82662e+06	2238100	2.72891e+06		107	29	22	1.86e-10
FALSE	High	Mascot	Unambiguous	NIISTDDNDSYLSEEK	N-Term(TMT6plex); K16(TMT6plex)	1	C0H535	Uncharacterized protein OS=Plasmodium falciparum (isolate 3D7) OX=36329 GN=PF3D7_0912500 PE=4 SV=1	C0H535	Uncharacterized protein OS=Plasmodium falciparum (isolate 3D7) OX=36329 GN=PF3D7_0912500 PE=4 SV=1	0	2	0.972	0	1	1	1151.08	2301.15	2301.15	-0.66	-0.00076	HCD (High Energy Collision Dissociation)	MS2	0	336.2	300	98.0844	F1.1	152248	85055.2	108743	222637	107665	241949		107	32	25	3.22e-10
FALSE	High	Mascot	Unambiguous	TIVGALGSCNSSNNSVQVEVTK	N-Term(TMT6plex); C9(Carbamidomethyl); K22(TMT6plex)	1	C6KTB3	Transportin OS=Plasmodium falciparum (isolate 3D7) OX=36329 GN=PF3D7_0627700 PE=4 SV=1	C6KTB3	Transportin OS=Plasmodium falciparum (isolate 3D7) OX=36329 GN=PF3D7_0627700 PE=4 SV=1	0	3	0.9907	0	1	1	908.149	2722.43	2722.44	-4.89	-0.00444	HCD (High Energy Collision Dissociation)	MS2	0	165.5	234.327	102.546	F3.5	64499.3	46148.6	92688.3	146964	53021.7	92436.2		107	33	26	4.23e-10
FALSE	High	Mascot	Unambiguous	NFDNLSNSNSQITEMTNEQGVIPLREK	N-Term(TMT6plex); K27(TMT6plex)	1	Q8IIB7	Ethanolamine kinase OS=Plasmodium falciparum (isolate 3D7) OX=36329 GN=PF3D7_1124600 PE=4 SV=1	Q8IIB7	Ethanolamine kinase OS=Plasmodium falciparum (isolate 3D7) OX=36329 GN=PF3D7_1124600 PE=4 SV=1	1	3	0.9626	0	1	1	1179.6	3536.78	3536.81	-7.01	-0.00826	HCD (High Energy Collision Dissociation)	MS2	0	266.2	155.828	110.09	F1.4	257200	107584	127649	402210	302876	310324		107	32	25	3.22e-10
FALSE	High	Mascot	Unambiguous	GSPSTLQTPGSSSGASLHAVGPNQGGLSQGLSGK	N-Term(TMT6plex); K34(TMT6plex)	1	Q6ZMA7	Sexual stage-specific protein OS=Plasmodium falciparum (isolate 3D7) OX=36329 GN=PF3D7_0406200 PE=4 SV=1	Q6ZMA7	Sexual stage-specific protein OS=Plasmodium falciparum (isolate 3D7) OX=36329 GN=PF3D7_0406200 PE=4 SV=1	0	3	1	0	1	1	1193.96	3579.86	3579.88	-3.37	-0.00402	HCD (High Energy Collision Dissociation)	MS2	0	53	300	93.2063	F3.6	25250.7	43863.2	15132.7	4534.32	35092.2	4782.56		107	31	24	2.92e-10
FALSE	High	Mascot	Unambiguous	TLSSSTQATIEIDSLFEGIDYSVTVSR	N-Term(TMT6plex)	1	Q8IB24	Heat shock protein 70 OS=Plasmodium falciparum (isolate 3D7) OX=36329 GN=PF3D7_0818900 PE=3 SV=1	Q8IB24	Heat shock protein 70 OS=Plasmodium falciparum (isolate 3D7) OX=36329 GN=PF3D7_0818900 PE=3 SV=1	0	3	1	0	1	1	1050.21	3148.61	3148.61	-0.89	-0.00094	HCD (High Energy Collision Dissociation)	MS2	4.54971	81.6	300	132.833	F2.3	39642.8	29736.5	45445.7	41605.3	29230.9	32699.8		107	32	25	3.99e-10
FALSE	High	Mascot	Unambiguous	FDVDNLVDMCNSDLADTIGNLVQR	N-Term(TMT6plex); C10(Carbamidomethyl)	1	Q8IJ60	Methionine--tRNA ligase OS=Plasmodium falciparum (isolate 3D7) OX=36329 GN=PF3D7_1034900 PE=3 SV=1	Q8IJ60	Methionine--tRNA ligase OS=Plasmodium falciparum (isolate 3D7) OX=36329 GN=PF3D7_1034900 PE=3 SV=1	0	3	1	0	1	1	985.141	2953.41	2953.42	-4.6	-0.00453	HCD (High Energy Collision Dissociation)	MS2	9.36406	171.4	146.29	130.862	F2.5	166650	131348	194860	204935	135456	144364		107	30	23	2.23e-10
FALSE	High	Mascot	Unambiguous	AQDVEAGDGTTSVVVMCGSFLNVCK	N-Term(TMT6plex); C17(Carbamidomethyl); C24(Carbamidomethyl); K25(TMT6plex)	1	C0H5I7	T-complex protein 1 subunit delta OS=Plasmodium falciparum (isolate 3D7) OX=36329 GN=PF3D7_1357800 PE=3 SV=1	C0H5I7	T-complex protein 1 subunit delta OS=Plasmodium falciparum (isolate 3D7) OX=36329 GN=PF3D7_1357800 PE=3 SV=1	0	3	0.9813	0	1	1	1034.85	3102.53	3102.53	-1.64	-0.0017	HCD (High Energy Collision Dissociation)	MS2	0	344.8	96.441	117.334	F1.4	660534	278963	303773	878081	402945	717618		107	31	24	3.16e-10
FALSE	High	Mascot	Unambiguous	FDVDNLVDMCNSDLADTIGNLVQR	N-Term(TMT6plex); C10(Carbamidomethyl)	1	Q8IJ60	Methionine--tRNA ligase OS=Plasmodium falciparum (isolate 3D7) OX=36329 GN=PF3D7_1034900 PE=3 SV=1	Q8IJ60	Methionine--tRNA ligase OS=Plasmodium falciparum (isolate 3D7) OX=36329 GN=PF3D7_1034900 PE=3 SV=1	0	3	1	0	1	1	985.143	2953.41	2953.42	-3.42	-0.00337	HCD (High Energy Collision Dissociation)	MS2	7.35488	113.6	129.911	130.679	F3.5	89265.7	96748.7	150499	134351	99054.6	133375		107	30	23	2.22e-10
FALSE	High	Mascot	Unambiguous	DLSIGSVDPIVVELK	N-Term(TMT6plex); K15(TMT6plex)	1	Q8I6V3	Plasmepsin II OS=Plasmodium falciparum (isolate 3D7) OX=36329 GN=PF3D7_1408000 PE=1 SV=1	Q8I6V3	Plasmepsin II OS=Plasmodium falciparum (isolate 3D7) OX=36329 GN=PF3D7_1408000 PE=1 SV=1	0	2	0.3178	0	1	1	1021.61	2042.2	2042.21	-5.68	-0.0058	HCD (High Energy Collision Dissociation)	MS2	13.6572	556.1	185.654	122.537	F1.9	358243	296272	296257	574421	522843	537105		107	32	25	3.38e-10
FALSE	High	Mascot	Unambiguous	NNVDDLDSDVEEADVTEESAVETK	N-Term(TMT6plex); K24(TMT6plex)	1	Q8I3F3	Early transcribed membrane protein 5 OS=Plasmodium falciparum (isolate 3D7) OX=36329 GN=PF3D7_0532100 PE=4 SV=1	Q8I3F3	Early transcribed membrane protein 5 OS=Plasmodium falciparum (isolate 3D7) OX=36329 GN=PF3D7_0532100 PE=4 SV=1	0	3	1	0	1	1	1027.82	3081.46	3081.46	-1.37	-0.00141	HCD (High Energy Collision Dissociation)	MS2	2.81268	79	300	112.369	F3.2	34139.5	37953.5	49607.1	16702.4	15390.4	26353.2		107	29	22	1.94e-10
FALSE	High	Mascot	Unambiguous	SAVETAESIQASLIIALTETGYTAR	N-Term(TMT6plex)	1	C6KTA4	Pyruvate kinase OS=Plasmodium falciparum (isolate 3D7) OX=36329 GN=PF3D7_0626800 PE=1 SV=1	C6KTA4	Pyruvate kinase OS=Plasmodium falciparum (isolate 3D7) OX=36329 GN=PF3D7_0626800 PE=1 SV=1	0	3	0.9907	0	1	1	942.174	2824.51	2824.51	-1.95	-0.00184	HCD (High Energy Collision Dissociation)	MS2	2.46862	28.7	300	133.055	F4.2	10656.2	12841.7	15038	10497.5	7206.23	7528.96		107	33	26	4.75e-10
FALSE	High	Mascot	Unambiguous	YILTCANDGLINVYDYNTLNTK	N-Term(TMT6plex); C5(Carbamidomethyl); K22(TMT6plex)	1	Q8I238	Chromatin assembly factor 1 protein WD40 domain,putative OS=Plasmodium falciparum (isolate 3D7) OX=36329 GN=PF3D7_0110700 PE=4 SV=1	Q8I238	Chromatin assembly factor 1 protein WD40 domain,putative OS=Plasmodium falciparum (isolate 3D7) OX=36329 GN=PF3D7_0110700 PE=4 SV=1	0	3	0.9439	0	1	1	1012.86	3036.57	3036.58	-3.24	-0.00328	HCD (High Energy Collision Dissociation)	MS2	8.96087	319.9	182.922	122.774	F4.5	408890	231754	236935	313297	177191	183946		107	32	25	3.87e-10
FALSE	High	Mascot	Unambiguous	LASGFDLEDTADLAQIVYDHINQK	N-Term(TMT6plex); K24(TMT6plex)	1	Q8I0V4	Endoplasmin, putative OS=Plasmodium falciparum (isolate 3D7) OX=36329 GN=PF3D7_1222300 PE=1 SV=1	Q8I0V4	Endoplasmin, putative OS=Plasmodium falciparum (isolate 3D7) OX=36329 GN=PF3D7_1222300 PE=1 SV=1	0	3	0.9811	0	1	1	1045.55	3134.62	3134.64	-6.47	-0.00676	HCD (High Energy Collision Dissociation)	MS2	3.5624	155.6	89.518	130.577	F2.7	231341	167839	272047	288904	233732	255983		106	32	25	4.34e-10
FALSE	High	Mascot	Unambiguous	NQTIAVQQLPSLEIINNSIGYATELER	N-Term(TMT6plex)	1	O77345	26S proteasome regulatory subunit RPN12,putative OS=Plasmodium falciparum (isolate 3D7) OX=36329 GN=PF3D7_0312300 PE=4 SV=1	O77345	26S proteasome regulatory subunit RPN12,putative OS=Plasmodium falciparum (isolate 3D7) OX=36329 GN=PF3D7_0312300 PE=4 SV=1	0	3	1	0	1	1	1081.92	3243.73	3243.74	-2.72	-0.00294	HCD (High Energy Collision Dissociation)	MS2	3.2667	93.7	87.592	129.008	F3.5	117734	133414	229909	172970	151354	165114		106	32	25	4.05e-10
FALSE	High	Mascot	Unambiguous	ANDDAFNTFFSETGAGK	N-Term(TMT6plex); K17(TMT6plex)	1	Q6ZLZ9	Tubulin alpha chain OS=Plasmodium falciparum (isolate 3D7) OX=36329 GN=PF3D7_0903700 PE=3 SV=1	Q6ZLZ9	Tubulin alpha chain OS=Plasmodium falciparum (isolate 3D7) OX=36329 GN=PF3D7_0903700 PE=3 SV=1	0	2	0.9811	0	1	1	1125.56	2250.1	2250.11	-1.76	-0.00198	HCD (High Energy Collision Dissociation)	MS2	10.209	688.6	139.35	115.826	F1.5	1.04238e+06	341302	325167	1.47905e+06	556995	713894		106	31	24	3.17e-10
FALSE	High	Mascot	Unambiguous	ANAVVDSGTSTITAPTSFLNK	N-Term(TMT6plex); K21(TMT6plex)	1	Q8IM16	Plasmepsin IV OS=Plasmodium falciparum (isolate 3D7) OX=36329 GN=PF3D7_1407800 PE=1 SV=1	Q8IM16	Plasmepsin IV OS=Plasmodium falciparum (isolate 3D7) OX=36329 GN=PF3D7_1407800 PE=1 SV=1	0	2	1	0	1	1	1276.7	2552.39	2552.4	-3.18	-0.00406	HCD (High Energy Collision Dissociation)	MS2	0	243.9	263.058	113.117	F1.7	108443	110526	115419	138927	186618	158952		106	33	26	5.06e-10
FALSE	High	Mascot	Unambiguous	DIYYITGESINAVSNSPFLEALTK	N-Term(TMT6plex); K24(TMT6plex)	1	Q8IC05	Heat shock protein 90 OS=Plasmodium falciparum (isolate 3D7) OX=36329 GN=PF3D7_0708400 PE=1 SV=1	Q8IC05	Heat shock protein 90 OS=Plasmodium falciparum (isolate 3D7) OX=36329 GN=PF3D7_0708400 PE=1 SV=1	0	3	0.9811	0	1	1	1035.22	3103.65	3103.66	-4.61	-0.00477	HCD (High Energy Collision Dissociation)	MS2	2.98008	313.4	41.435	132.309	F4.6	1.67813e+06	1.15459e+06	775126	2.62859e+06	788475	811705		106	32	25	4.26e-10
FALSE	High	Mascot	Selected	NMITGTSQADVALLVVPAEVGGFEGAFSK	N-Term(TMT6plex); K29(TMT6plex)	1	Q8I0P6	Elongation factor 1-alpha OS=Plasmodium falciparum (isolate 3D7) OX=36329 GN=PF3D7_1357000 PE=3 SV=1	Q8I0P6	Elongation factor 1-alpha OS=Plasmodium falciparum (isolate 3D7) OX=36329 GN=PF3D7_1357000 PE=3 SV=1	0	5	0.9528	0	1	1	674.16	3366.77	3366.8	-9.38	-0.00632	HCD (High Energy Collision Dissociation)	MS2	15.4755	255.9	77.959	129.681	F1.6	523499	160035	151676	981874	275463	830977		106	32	25	3.98e-10
FALSE	High	Mascot	Unambiguous	ASSMTTNTINNLNTNDLIESTK	N-Term(TMT6plex); K22(TMT6plex)	1	Q8I4Y5	ADP-ribosylation factor GTPase-activating protein, putative OS=Plasmodium falciparum (isolate 3D7) OX=36329 GN=PF3D7_1244600 PE=1 SV=1	Q8I4Y5	ADP-ribosylation factor GTPase-activating protein, putative OS=Plasmodium falciparum (isolate 3D7) OX=36329 GN=PF3D7_1244600 PE=1 SV=1	0	3	0.9528	0	1	1	947.496	2840.47	2840.47	0.62	0.00059	HCD (High Energy Collision Dissociation)	MS2	10.8336	196.1	219.52	110.939	F3.4	120726	93326.1	102765	116822	110386	107616		106	33	26	4.89e-10
FALSE	High	Mascot	Rejected	FAFIFDTGSANLWVPSAQCNTIGCKTK	N-Term(TMT6plex); C19(Carbamidomethyl); C24(Carbamidomethyl)	1	Q7KQM4	Plasmepsin-1 OS=Plasmodium falciparum (isolate 3D7) OX=36329 GN=PF14_0076 PE=2 SV=1	Q7KQM4	Plasmepsin-1 OS=Plasmodium falciparum (isolate 3D7) OX=36329 GN=PF14_0076 PE=2 SV=1	1	3	0.1226	0	1	1	1088.21	3262.63	3262.62	1.11	0.00121	HCD (High Energy Collision Dissociation)	MS2	6.17629	534.3	109.761	129.166	F2.8	971083	758769	1.50814e+06	1.07742e+06	812543	1.07429e+06		106	32	25	4.06e-10
FALSE	High	Mascot	Unambiguous	CGPVSDEDSLDSNGDTDCYTTSFSK	N-Term(TMT6plex); C1(Carbamidomethyl); C18(Carbamidomethyl); K25(TMT6plex)	1	Q8IIJ9	Probable cathepsin C OS=Plasmodium falciparum (isolate 3D7) OX=36329 GN=PF11_0174 PE=1 SV=1	Q8IIJ9	Probable cathepsin C OS=Plasmodium falciparum (isolate 3D7) OX=36329 GN=PF11_0174 PE=1 SV=1	0	3	1	0	1	1	1072.47	3215.4	3215.4	-0.1	-0.00011	HCD (High Energy Collision Dissociation)	MS2	0	172.6	300	99.5137	F2.1	112630	36009.6	104964	122967	25233.5	61840.6		106	23	16	5.56e-11
FALSE	High	Mascot	Unambiguous	TLSSSTQATIEIDSLFEGIDYSVTVSR	N-Term(TMT6plex)	1	Q8IB24	Heat shock protein 70 OS=Plasmodium falciparum (isolate 3D7) OX=36329 GN=PF3D7_0818900 PE=3 SV=1	Q8IB24	Heat shock protein 70 OS=Plasmodium falciparum (isolate 3D7) OX=36329 GN=PF3D7_0818900 PE=3 SV=1	0	3	0.9906	0	1	1	1050.2	3148.59	3148.61	-7.75	-0.00813	HCD (High Energy Collision Dissociation)	MS2	15.4236	311.5	300	132.173	F1.6	156089	134905	138346	204747	230838	181466		106	32	25	4.52e-10
FALSE	High	Mascot	Unambiguous	NMITGTSQADVALLVVPAEVGGFEGAFSK	N-Term(TMT6plex); K29(TMT6plex)	1	Q8I0P6	Elongation factor 1-alpha OS=Plasmodium falciparum (isolate 3D7) OX=36329 GN=PF3D7_1357000 PE=3 SV=1	Q8I0P6	Elongation factor 1-alpha OS=Plasmodium falciparum (isolate 3D7) OX=36329 GN=PF3D7_1357000 PE=3 SV=1	0	3	1	0	1	1	1122.93	3366.79	3366.8	-3.49	-0.00391	HCD (High Energy Collision Dissociation)	MS2	0	147.2	300	130.579	F4.6	81292.5	77287.9	50786.5	90199.2	54712.3	53194.5		106	32	25	4.34e-10
FALSE	High	Mascot	Unambiguous	NMITGTSQADVALLVVPAEVGGFEGAFSK	N-Term(TMT6plex); K29(TMT6plex)	1	Q8I0P6	Elongation factor 1-alpha OS=Plasmodium falciparum (isolate 3D7) OX=36329 GN=PF3D7_1357000 PE=3 SV=1	Q8I0P6	Elongation factor 1-alpha OS=Plasmodium falciparum (isolate 3D7) OX=36329 GN=PF3D7_1357000 PE=3 SV=1	0	3	1	0	1	1	1122.93	3366.79	3366.8	-4.69	-0.00527	HCD (High Energy Collision Dissociation)	MS2	13.9995	297.8	155.967	128.927	F1.8	263256	170018	144453	547933	274953	464874		106	32	25	4.36e-10
FALSE	High	Mascot	Unambiguous	HLYSLETGSTINSLCFSPCDYWLCAATDR	N-Term(TMT6plex); C15(Carbamidomethyl); C19(Carbamidomethyl); C24(Carbamidomethyl)	1	Q8IBA0	Receptor for activated c kinase OS=Plasmodium falciparum (isolate 3D7) OX=36329 GN=PF3D7_0826700 PE=4 SV=1	Q8IBA0	Receptor for activated c kinase OS=Plasmodium falciparum (isolate 3D7) OX=36329 GN=PF3D7_0826700 PE=4 SV=1	0	3	1	0	1	1	1222.89	3666.67	3666.69	-5.5	-0.00672	HCD (High Energy Collision Dissociation)	MS2	12.4403	44.5	178.094	122.959	F2.6	37998.9	22795.6	38482.1	64123.8	28390.7	27349.3		106	26	19	1.22e-10
FALSE	High	Mascot	Unambiguous	QLIVSNASCTTNCLAPLAK	N-Term(TMT6plex); C9(Carbamidomethyl); C13(Carbamidomethyl); K19(TMT6plex)	1	Q8IKK7	Glyceraldehyde-3-phosphate dehydrogenase OS=Plasmodium falciparum (isolate 3D7) OX=36329 GN=PF3D7_1462800 PE=3 SV=1	Q8IKK7	Glyceraldehyde-3-phosphate dehydrogenase OS=Plasmodium falciparum (isolate 3D7) OX=36329 GN=PF3D7_1462800 PE=3 SV=1	0	2	0.9811	0	1	1	1260.18	2519.36	2519.37	-5.18	-0.00653	HCD (High Energy Collision Dissociation)	MS2	0	306.9	253.502	107.894	F1.9	260728	46033.3	50577.7	343614	117461	307231		106	33	26	5.21e-10
FALSE	High	Mascot	Unambiguous	SASVAGIVGADEEAPPAPK	N-Term(TMT6plex); K19(TMT6plex)	1	Q8ILZ1	Rhoptry-associated protein 1 OS=Plasmodium falciparum (isolate 3D7) OX=36329 GN=PF3D7_1410400 PE=4 SV=1	Q8ILZ1	Rhoptry-associated protein 1 OS=Plasmodium falciparum (isolate 3D7) OX=36329 GN=PF3D7_1410400 PE=4 SV=1	0	2	0.9528	0	1	1	1112.61	2224.22	2224.22	0.02	2e-05	HCD (High Energy Collision Dissociation)	MS2	0	166.9	219.855	95.7211	F1.3	87427.7	103798	88777.8	108596	144409	79199.2		106	32	25	5.12e-10
FALSE	High	Mascot	Unambiguous	IQEEGNNASLLENLQNVINSLK	N-Term(TMT6plex); K22(TMT6plex)	1	Q8I5F9	Ubiquitin-activating enzyme E1 OS=Plasmodium falciparum (isolate 3D7) OX=36329 GN=PF3D7_1225800 PE=4 SV=1	Q8I5F9	Ubiquitin-activating enzyme E1 OS=Plasmodium falciparum (isolate 3D7) OX=36329 GN=PF3D7_1225800 PE=4 SV=1	0	3	0.9528	0	1	1	966.863	2898.57	2898.59	-6.49	-0.00627	HCD (High Energy Collision Dissociation)	MS2	22.4902	322.6	236.434	132.732	F2.7	217994	124065	221934	300234	167477	153674		106	32	25	4.8e-10
FALSE	High	Mascot	Unambiguous	LASGFDLEDTADLAQIVYDHINQK	N-Term(TMT6plex); K24(TMT6plex)	1	Q8I0V4	Endoplasmin, putative OS=Plasmodium falciparum (isolate 3D7) OX=36329 GN=PF3D7_1222300 PE=1 SV=1	Q8I0V4	Endoplasmin, putative OS=Plasmodium falciparum (isolate 3D7) OX=36329 GN=PF3D7_1222300 PE=1 SV=1	0	3	0.9906	0	1	1	1045.55	3134.63	3134.64	-4.31	-0.0045	HCD (High Energy Collision Dissociation)	MS2	5.14601	473.7	171.441	130.563	F3.6	599179	446990	628394	449619	346238	575176		106	32	25	5.2e-10
FALSE	High	Mascot	Unambiguous	VLGVGVTYQEYPETMLYNCPNNSNLFDTIESLQGR	N-Term(TMT6plex); C19(Carbamidomethyl)	1	Q8ILZ1	Rhoptry-associated protein 1 OS=Plasmodium falciparum (isolate 3D7) OX=36329 GN=PF3D7_1410400 PE=4 SV=1	Q8ILZ1	Rhoptry-associated protein 1 OS=Plasmodium falciparum (isolate 3D7) OX=36329 GN=PF3D7_1410400 PE=4 SV=1	0	3	1	0	1	1	1417.69	4251.05	4251.06	-2.71	-0.00385	HCD (High Energy Collision Dissociation)	MS2	0	69.5	189.599	129.313	F3.5	52129.9	75643.5	87809.1	73108.8	91662.9	72647.7		106	29	22	2.65e-10
FALSE	High	Mascot	Unambiguous	NPVNTSSNTNDSTNNESSYELTVK	N-Term(TMT6plex); K24(TMT6plex)	1	Q8IKG9	Uncharacterized protein OS=Plasmodium falciparum (isolate 3D7) OX=36329 GN=PF3D7_1466800 PE=4 SV=1	Q8IKG9	Uncharacterized protein OS=Plasmodium falciparum (isolate 3D7) OX=36329 GN=PF3D7_1466800 PE=4 SV=1	0	3	0.9811	0	1	1	1025.17	3073.5	3073.5	-0.02	-2e-05	HCD (High Energy Collision Dissociation)	MS2	0	122.3	300	88.9154	F3.3	27212.4	34062.8	37985.2	97786.1	40583.1	54147.6		106	31	24	4.21e-10
FALSE	High	Mascot	Unambiguous	LASGFDLEDTADLAQIVYDHINQK	N-Term(TMT6plex); K24(TMT6plex)	1	Q8I0V4	Endoplasmin, putative OS=Plasmodium falciparum (isolate 3D7) OX=36329 GN=PF3D7_1222300 PE=1 SV=1	Q8I0V4	Endoplasmin, putative OS=Plasmodium falciparum (isolate 3D7) OX=36329 GN=PF3D7_1222300 PE=1 SV=1	0	3	0.9811	0	1	1	1045.55	3134.63	3134.64	-1.95	-0.00203	HCD (High Energy Collision Dissociation)	MS2	7.61444	313.3	129.723	130.536	F4.4	389756	342816	323437	395943	353054	472093		106	32	25	5.28e-10
FALSE	High	Mascot	Unambiguous	SQDEEVGDGTTSVVILSGELLSVAETFLR	N-Term(TMT6plex)	1	Q8I5C4	T-complex protein 1 subunit gamma OS=Plasmodium falciparum (isolate 3D7) OX=36329 GN=PF3D7_1229500 PE=3 SV=1	Q8I5C4	T-complex protein 1 subunit gamma OS=Plasmodium falciparum (isolate 3D7) OX=36329 GN=PF3D7_1229500 PE=3 SV=1	0	3	0.9811	0	1	1	1094.23	3280.69	3280.7	-4.26	-0.00466	HCD (High Energy Collision Dissociation)	MS2	3.78727	69.8	144.782	134.991	F1.5	82216.1	42930.9	45345.9	85612.7	81976.5	94613.2		106	32	25	4.76e-10
FALSE	High	Mascot	Unambiguous	SYCNDQSTGTLEIVSEDLSCLK	N-Term(TMT6plex); C3(Carbamidomethyl); C20(Carbamidomethyl); K22(TMT6plex)	1	Q8IJS1	Hypoxanthine phosphoribosyltransferase OS=Plasmodium falciparum (isolate 3D7) OX=36329 GN=PF3D7_1012400 PE=3 SV=1	Q8IJS1	Hypoxanthine phosphoribosyltransferase OS=Plasmodium falciparum (isolate 3D7) OX=36329 GN=PF3D7_1012400 PE=3 SV=1	0	2	0.981	0	1	1	1489.23	2977.45	2977.45	-0.12	-0.00019	HCD (High Energy Collision Dissociation)	MS2	0	319.1	300	123.579	F3.3	174003	40848.7	154630	353010	56708	262941		105	31	24	4.03e-10
FALSE	High	Mascot	Unambiguous	LVSIDATSENALAQEYGITGYPTLILFNK	N-Term(TMT6plex); K29(TMT6plex)	1	C0H4Y6	Protein disulfide-isomerase OS=Plasmodium falciparum (isolate 3D7) OX=36329 GN=PF3D7_0827900 PE=3 SV=1	C0H4Y6	Protein disulfide-isomerase OS=Plasmodium falciparum (isolate 3D7) OX=36329 GN=PF3D7_0827900 PE=3 SV=1	0	3	1	0	1	1	1200.65	3599.93	3599.96	-7.49	-0.00898	HCD (High Energy Collision Dissociation)	MS2	2.02008	162.3	204.174	130.881	F2.7	135883	100214	128800	199096	137376	146431		105	32	25	4.54e-10
FALSE	High	Mascot	Unambiguous	DILNIATIASNNDVHMGQIIANAYDK	N-Term(TMT6plex); K26(TMT6plex)	1	Q8I0V3	60 kDa chaperonin OS=Plasmodium falciparum (isolate 3D7) OX=36329 GN=PF3D7_1232100 PE=3 SV=2	Q8I0V3	60 kDa chaperonin OS=Plasmodium falciparum (isolate 3D7) OX=36329 GN=PF3D7_1232100 PE=3 SV=2	0	3	1	0	1	1	1091.58	3272.72	3272.73	-3.27	-0.00356	HCD (High Energy Collision Dissociation)	MS2	6.41849	280.8	300	125.757	F3.6	149450	165089	163384	142324	117387	103034		105	32	25	5.2e-10
FALSE	High	Mascot	Selected	NNNNNNNNNNNNNNNNNNNNNNNNDMMKK	N-Term(TMT6plex); M27(Oxidation); K29(TMT6plex)	1	Q8IC23	Phosphopantetheine adenylyltransferase,putative OS=Plasmodium falciparum (isolate 3D7) OX=36329 GN=PF3D7_0704700 PE=4 SV=1	Q8IC23	Phosphopantetheine adenylyltransferase,putative OS=Plasmodium falciparum (isolate 3D7) OX=36329 GN=PF3D7_0704700 PE=4 SV=1	1	4	0.7619	0	1	1	966.681	3863.7	3863.67	9.39	0.00907	HCD (High Energy Collision Dissociation)	MS2	20.1029	181.8	73.722	121.407	F1.7	255920	288934	285277	410400	417023	315291		105	23	16	6.17e-11
FALSE	High	Mascot	Unambiguous	SAVETAESIQASLIIALTETGYTAR	N-Term(TMT6plex)	1	C6KTA4	Pyruvate kinase OS=Plasmodium falciparum (isolate 3D7) OX=36329 GN=PF3D7_0626800 PE=1 SV=1	C6KTA4	Pyruvate kinase OS=Plasmodium falciparum (isolate 3D7) OX=36329 GN=PF3D7_0626800 PE=1 SV=1	0	3	0.981	0	1	1	942.172	2824.5	2824.51	-4.68	-0.00441	HCD (High Energy Collision Dissociation)	MS2	3.11133	153.4	51.744	133.029	F1.7	509279	347482	350931	795511	689913	733072		105	33	26	6.42e-10
FALSE	High	Mascot	Unambiguous	NNVDDLDSDVEEADVTEESAVETK	N-Term(TMT6plex); K24(TMT6plex)	1	Q8I3F3	Early transcribed membrane protein 5 OS=Plasmodium falciparum (isolate 3D7) OX=36329 GN=PF3D7_0532100 PE=4 SV=1	Q8I3F3	Early transcribed membrane protein 5 OS=Plasmodium falciparum (isolate 3D7) OX=36329 GN=PF3D7_0532100 PE=4 SV=1	0	3	1	0	1	1	1027.82	3081.45	3081.46	-3.24	-0.00333	HCD (High Energy Collision Dissociation)	MS2	0	248.9	300	112.065	F2.3	119303	94962.9	114164	121228	91482.3	115149		105	29	22	2.49e-10
FALSE	High	Mascot	Unambiguous	SASVAGIVGADEEAPPAPK	N-Term(TMT6plex); K19(TMT6plex)	1	Q8ILZ1	Rhoptry-associated protein 1 OS=Plasmodium falciparum (isolate 3D7) OX=36329 GN=PF3D7_1410400 PE=4 SV=1	Q8ILZ1	Rhoptry-associated protein 1 OS=Plasmodium falciparum (isolate 3D7) OX=36329 GN=PF3D7_1410400 PE=4 SV=1	0	2	0.9714	0	1	1	1112.61	2224.22	2224.22	-1.02	-0.00114	HCD (High Energy Collision Dissociation)	MS2	0	223.9	300	95.8997	F3.3	113446	105358	109845	104442	123485	77368.7		105	33	26	5.96e-10
FALSE	High	Mascot	Unambiguous	LASGFDLEDTADLAQIVYDHINQK	N-Term(TMT6plex); K24(TMT6plex)	1	Q8I0V4	Endoplasmin, putative OS=Plasmodium falciparum (isolate 3D7) OX=36329 GN=PF3D7_1222300 PE=1 SV=1	Q8I0V4	Endoplasmin, putative OS=Plasmodium falciparum (isolate 3D7) OX=36329 GN=PF3D7_1222300 PE=1 SV=1	0	3	0.9714	0	1	1	1045.55	3134.62	3134.64	-5.27	-0.00551	HCD (High Energy Collision Dissociation)	MS2	1.15607	265.6	40.725	130.695	F4.5	1.04825e+06	883061	845036	1.09066e+06	1.06443e+06	1.37566e+06		105	32	25	5.98e-10
FALSE	High	Mascot	Unambiguous	SAVETAESIQASLIIALTETGYTAR	N-Term(TMT6plex)	1	C6KTA4	Pyruvate kinase OS=Plasmodium falciparum (isolate 3D7) OX=36329 GN=PF3D7_0626800 PE=1 SV=1	C6KTA4	Pyruvate kinase OS=Plasmodium falciparum (isolate 3D7) OX=36329 GN=PF3D7_0626800 PE=1 SV=1	0	3	0.981	0	1	1	942.171	2824.5	2824.51	-6.01	-0.00565	HCD (High Energy Collision Dissociation)	MS2	9.44676	51.2	300	133.047	F1.1	25332.3	15212.8	17901.6	38778.9	22351.4	27009.6		105	33	26	6.69e-10
FALSE	High	Mascot	Unambiguous	YASQLSSLQEMGFLDNAANIQALQETGGDVNSAVTR	N-Term(TMT6plex)	1	Q8IIM8	Ubiquitin domain-containing protein DSK2,putative OS=Plasmodium falciparum (isolate 3D7) OX=36329 GN=PF3D7_1113400 PE=4 SV=1	Q8IIM8	Ubiquitin domain-containing protein DSK2,putative OS=Plasmodium falciparum (isolate 3D7) OX=36329 GN=PF3D7_1113400 PE=4 SV=1	0	4	1	0	1	1	1007.75	4027.97	4027.99	-4.02	-0.00404	HCD (High Energy Collision Dissociation)	MS2	5.78499	79	163.325	125.01	F4.5	73269.4	66502.1	64399	66936.3	58297.4	63302.4		105	29	22	3.03e-10
FALSE	High	Mascot	Unambiguous	SASVAGIVGADEEAPPAPK	N-Term(TMT6plex); K19(TMT6plex)	1	Q8ILZ1	Rhoptry-associated protein 1 OS=Plasmodium falciparum (isolate 3D7) OX=36329 GN=PF3D7_1410400 PE=4 SV=1	Q8ILZ1	Rhoptry-associated protein 1 OS=Plasmodium falciparum (isolate 3D7) OX=36329 GN=PF3D7_1410400 PE=4 SV=1	0	2	0.9524	0	1	1	1112.61	2224.22	2224.22	-2.89	-0.00321	HCD (High Energy Collision Dissociation)	MS2	0	254.6	222.172	95.8434	F2.3	175440	156403	177008	181709	152716	138164		105	33	26	6.25e-10
FALSE	High	Mascot	Unambiguous	YITQQLYDEAQGVMTTV	N-Term(TMT6plex)	1	Q8IKQ7	Uncharacterized protein OS=Plasmodium falciparum (isolate 3D7) OX=36329 GN=PF3D7_1457300 PE=4 SV=1	Q8IKQ7	Uncharacterized protein OS=Plasmodium falciparum (isolate 3D7) OX=36329 GN=PF3D7_1457300 PE=4 SV=1	0	2	0.9048	0	1	1	1095.05	2189.1	2189.1	0.01	1e-05	HCD (High Energy Collision Dissociation)	MS2	17.9926	339	219.193	128.911	F1.4	207112	201215	231019	344388	289668	351550		105	32	25	5.05e-10
FALSE	High	Mascot	Unambiguous	SASVAGIVGADEEAPPAPK	N-Term(TMT6plex); K19(TMT6plex)	1	Q8ILZ1	Rhoptry-associated protein 1 OS=Plasmodium falciparum (isolate 3D7) OX=36329 GN=PF3D7_1410400 PE=4 SV=1	Q8ILZ1	Rhoptry-associated protein 1 OS=Plasmodium falciparum (isolate 3D7) OX=36329 GN=PF3D7_1410400 PE=4 SV=1	0	2	0.9429	0	1	1	1112.61	2224.22	2224.22	-1.79	-0.00199	HCD (High Energy Collision Dissociation)	MS2	0	258.1	272.253	95.1755	F4.3	147793	146246	113151	129844	138982	121160		105	33	26	6.55e-10
FALSE	High	Mascot	Unambiguous	SLGQNPTEAELQDMINEIDTDGNGTIDFPEFLTLMAR	N-Term(TMT6plex)	1	P62203	Calmodulin OS=Plasmodium falciparum (isolate 3D7) OX=36329 GN=PF14_0323 PE=3 SV=2	P62203	Calmodulin OS=Plasmodium falciparum (isolate 3D7) OX=36329 GN=PF14_0323 PE=3 SV=2	0	4	1	0	1	1	1082.02	4325.07	4325.08	-2.51	-0.00271	HCD (High Energy Collision Dissociation)	MS2	1.04525	72.9	104.305	133.622	F1.5	109678	116447	91889.2	182151	144260	181766		105	27	21	2.11e-10
FALSE	High	Mascot	Unambiguous	ITGSPPGYVGFSDSGQLTEAVR	N-Term(TMT6plex)	1	Q8IIJ8	Heat shock protein 101 OS=Plasmodium falciparum (isolate 3D7) OX=36329 GN=PF3D7_1116800 PE=1 SV=1	Q8IIJ8	Heat shock protein 101 OS=Plasmodium falciparum (isolate 3D7) OX=36329 GN=PF3D7_1116800 PE=1 SV=1	0	2	0.9905	0	1	1	1234.14	2467.27	2467.27	0.02	3e-05	HCD (High Energy Collision Dissociation)	MS2	0	151.4	300	109.751	F4.4	37144	62398.6	63825.6	68414.1	88401.7	101568		105	33	26	7.21e-10
FALSE	High	Mascot	Unambiguous	SAVETAESIQASLIIALTETGYTAR	N-Term(TMT6plex)	1	C6KTA4	Pyruvate kinase OS=Plasmodium falciparum (isolate 3D7) OX=36329 GN=PF3D7_0626800 PE=1 SV=1	C6KTA4	Pyruvate kinase OS=Plasmodium falciparum (isolate 3D7) OX=36329 GN=PF3D7_0626800 PE=1 SV=1	0	3	0.981	0	1	1	942.168	2824.49	2824.51	-8.38	-0.00789	HCD (High Energy Collision Dissociation)	MS2	1.71433	55	23.563	133.039	F4.6	586053	345938	296425	399068	272188	278880		105	32	25	6.79e-10
FALSE	High	Mascot	Unambiguous	SAVETAESIQASLIIALTETGYTAR	N-Term(TMT6plex)	1	C6KTA4	Pyruvate kinase OS=Plasmodium falciparum (isolate 3D7) OX=36329 GN=PF3D7_0626800 PE=1 SV=1	C6KTA4	Pyruvate kinase OS=Plasmodium falciparum (isolate 3D7) OX=36329 GN=PF3D7_0626800 PE=1 SV=1	0	3	1	0	1	1	942.175	2824.51	2824.51	-1.64	-0.00155	HCD (High Energy Collision Dissociation)	MS2	4.15717	62.7	122.154	133.11	F4.9	78363.1	65760.9	69444.7	59977.8	52406.4	54677.5		105	33	26	7.43e-10
FALSE	High	Mascot	Unambiguous	LASGFDLEDTADLAQIVYDHINQK	N-Term(TMT6plex); K24(TMT6plex)	1	Q8I0V4	Endoplasmin, putative OS=Plasmodium falciparum (isolate 3D7) OX=36329 GN=PF3D7_1222300 PE=1 SV=1	Q8I0V4	Endoplasmin, putative OS=Plasmodium falciparum (isolate 3D7) OX=36329 GN=PF3D7_1222300 PE=1 SV=1	0	3	0.9619	0	1	1	1045.55	3134.63	3134.64	-3.6	-0.00376	HCD (High Energy Collision Dissociation)	MS2	2.01588	153.8	71.278	130.839	F4.9	289817	242866	245086	322455	281974	364471		105	32	25	6.85e-10
FALSE	High	Mascot	Unambiguous	SYCNDQSTGTLEIVSEDLSCLK	N-Term(TMT6plex); C3(Carbamidomethyl); C20(Carbamidomethyl); K22(TMT6plex)	1	Q8IJS1	Hypoxanthine phosphoribosyltransferase OS=Plasmodium falciparum (isolate 3D7) OX=36329 GN=PF3D7_1012400 PE=3 SV=1	Q8IJS1	Hypoxanthine phosphoribosyltransferase OS=Plasmodium falciparum (isolate 3D7) OX=36329 GN=PF3D7_1012400 PE=3 SV=1	0	2	0.9904	0	1	1	1489.23	2977.45	2977.45	-0.64	-0.00095	HCD (High Energy Collision Dissociation)	MS2	0	459.4	134.2	122.388	F1.4	780779	166337	198725	1.24356e+06	347374	1.01274e+06		104	31	24	5.07e-10
FALSE	High	Mascot	Unambiguous	SAVETAESIQASLIIALTETGYTAR	N-Term(TMT6plex)	1	C6KTA4	Pyruvate kinase OS=Plasmodium falciparum (isolate 3D7) OX=36329 GN=PF3D7_0626800 PE=1 SV=1	C6KTA4	Pyruvate kinase OS=Plasmodium falciparum (isolate 3D7) OX=36329 GN=PF3D7_0626800 PE=1 SV=1	0	3	1	0	1	1	942.176	2824.51	2824.51	0.08	8e-05	HCD (High Energy Collision Dissociation)	MS2	6.91404	63.7	70.114	133.065	F4.4	160241	148603	142521	121985	127390	119567		104	33	26	7.5e-10
FALSE	High	Mascot	Unambiguous	FSAASIGSAQEGAELLLQENYKK	N-Term(TMT6plex); K22(TMT6plex); K23(TMT6plex)	1	Q8IBI3	Proteasome subunit alpha type OS=Plasmodium falciparum (isolate 3D7) OX=36329 GN=PF3D7_0727400 PE=1 SV=1	Q8IBI3	Proteasome subunit alpha type OS=Plasmodium falciparum (isolate 3D7) OX=36329 GN=PF3D7_0727400 PE=1 SV=1	1	3	0.9712	0	1	1	1047.91	3141.72	3141.74	-6.6	-0.00691	HCD (High Energy Collision Dissociation)	MS2	0	268.4	106.572	121.03	F3.6	300644	196639	353304	511643	280035	369759		104	31	24	5.39e-10
FALSE	High	Mascot	Unambiguous	AILYSDSAVAGESAAYAIGLLK	N-Term(TMT6plex); K22(TMT6plex)	1	Q8IKH3	26S proteasome regulatory subunit RPN2,putative OS=Plasmodium falciparum (isolate 3D7) OX=36329 GN=PF3D7_1466300 PE=3 SV=1	Q8IKH3	26S proteasome regulatory subunit RPN2,putative OS=Plasmodium falciparum (isolate 3D7) OX=36329 GN=PF3D7_1466300 PE=3 SV=1	0	2	0.9904	0	1	1	1321.24	2641.47	2641.49	-4.75	-0.00627	HCD (High Energy Collision Dissociation)	MS2	0	380.3	250.108	128.424	F1.6	293972	163325	153591	421995	239885	231266		104	32	25	6.83e-10
FALSE	High	Mascot	Unambiguous	LASGFDLEDTADLAQIVYDHINQK	N-Term(TMT6plex); K24(TMT6plex)	1	Q8I0V4	Endoplasmin, putative OS=Plasmodium falciparum (isolate 3D7) OX=36329 GN=PF3D7_1222300 PE=1 SV=1	Q8I0V4	Endoplasmin, putative OS=Plasmodium falciparum (isolate 3D7) OX=36329 GN=PF3D7_1222300 PE=1 SV=1	0	3	0.9904	0	1	1	1045.55	3134.63	3134.64	-2.54	-0.00265	HCD (High Energy Collision Dissociation)	MS2	1.2756	469.1	53.323	130.606	F3.5	1.99127e+06	1.52731e+06	2.04082e+06	1.43695e+06	1.01578e+06	1.87205e+06		104	32	25	7.19e-10
FALSE	High	Mascot	Unambiguous	LASGFDLEDTADLAQIVYDHINQK	N-Term(TMT6plex); K24(TMT6plex)	1	Q8I0V4	Endoplasmin, putative OS=Plasmodium falciparum (isolate 3D7) OX=36329 GN=PF3D7_1222300 PE=1 SV=1	Q8I0V4	Endoplasmin, putative OS=Plasmodium falciparum (isolate 3D7) OX=36329 GN=PF3D7_1222300 PE=1 SV=1	0	3	0.9808	0	1	1	1045.55	3134.64	3134.64	-0.64	-0.00066	HCD (High Energy Collision Dissociation)	MS2	7.67004	201.2	199.528	130.578	F2.4	131886	107206	146379	155719	145561	136338		104	32	25	7.16e-10
FALSE	High	Mascot	Unambiguous	ACKNNVDDLDSDVEEADVTEESAVETK	N-Term(TMT6plex); C2(Carbamidomethyl); K3(TMT6plex); K27(TMT6plex)	1	Q8I3F3	Early transcribed membrane protein 5 OS=Plasmodium falciparum (isolate 3D7) OX=36329 GN=PF3D7_0532100 PE=4 SV=1	Q8I3F3	Early transcribed membrane protein 5 OS=Plasmodium falciparum (isolate 3D7) OX=36329 GN=PF3D7_0532100 PE=4 SV=1	1	3	1	0	1	1	1223.93	3669.78	3669.79	-2.87	-0.00351	HCD (High Energy Collision Dissociation)	MS2	29.2745	87.3	300	108.423	F3.9	47692.9	45087.1	50496.1	14392.8	26922.5	30405.1		104	30	23	4.34e-10
FALSE	High	Mascot	Unambiguous	LVDAPCAVVSTEWGLSGQMEK	N-Term(TMT6plex); C6(Carbamidomethyl); K21(TMT6plex)	1	Q8I0V4	Endoplasmin, putative OS=Plasmodium falciparum (isolate 3D7) OX=36329 GN=PF3D7_1222300 PE=1 SV=1	Q8I0V4	Endoplasmin, putative OS=Plasmodium falciparum (isolate 3D7) OX=36329 GN=PF3D7_1222300 PE=1 SV=1	0	2	0.9904	0	1	1	1368.21	2735.41	2735.41	-1.35	-0.00185	HCD (High Energy Collision Dissociation)	MS2	0	217	300	121.353	F3.5	118983	85391.6	141602	101222	64583.5	120546		104	32	25	7.16e-10
FALSE	High	Mascot	Unambiguous	GCIVGQDLSALNLTLVK	N-Term(TMT6plex); C2(Carbamidomethyl); K17(TMT6plex)	1	Q8IDR9	40S ribosomal protein S6 OS=Plasmodium falciparum (isolate 3D7) OX=36329 GN=PF3D7_1342000 PE=1 SV=1	Q8IDR9	40S ribosomal protein S6 OS=Plasmodium falciparum (isolate 3D7) OX=36329 GN=PF3D7_1342000 PE=1 SV=1	0	2	0.9808	0	1	1	1130.16	2259.3	2259.31	-4.54	-0.00513	HCD (High Energy Collision Dissociation)	MS2	0	318.8	257.747	123.139	F4.6	181155	178185	129262	275230	125434	156460		104	33	26	8.15e-10
FALSE	High	Mascot	Unambiguous	TLSSSTQATIEIDSLFEGIDYSVTVSR	N-Term(TMT6plex)	1	Q8IB24	Heat shock protein 70 OS=Plasmodium falciparum (isolate 3D7) OX=36329 GN=PF3D7_0818900 PE=3 SV=1	Q8IB24	Heat shock protein 70 OS=Plasmodium falciparum (isolate 3D7) OX=36329 GN=PF3D7_0818900 PE=3 SV=1	0	3	1	0	1	1	1050.21	3148.6	3148.61	-2.54	-0.00267	HCD (High Energy Collision Dissociation)	MS2	14.452	285.3	258.496	132.65	F1.5	173564	205647	299771	232206	195085	209018		104	32	25	7.89e-10
FALSE	High	Mascot	Unambiguous	NSEQNTNLNQNNIDNNLACCGK	N-Term(TMT6plex); C19(Carbamidomethyl); C20(Carbamidomethyl); K22(TMT6plex)	1	Q8I5F9	Ubiquitin-activating enzyme E1 OS=Plasmodium falciparum (isolate 3D7) OX=36329 GN=PF3D7_1225800 PE=4 SV=1	Q8I5F9	Ubiquitin-activating enzyme E1 OS=Plasmodium falciparum (isolate 3D7) OX=36329 GN=PF3D7_1225800 PE=4 SV=1	0	3	0.9712	0	1	1	998.476	2993.41	2993.42	-2.04	-0.00203	HCD (High Energy Collision Dissociation)	MS2	2.43127	216.6	161.672	83.3492	F3.3	173332	64332.7	166897	311290	86379.2	292351		104	29	22	3.98e-10
FALSE	High	Mascot	Unambiguous	TIVGALGSCNSSNNSVQVEVTK	N-Term(TMT6plex); C9(Carbamidomethyl); K22(TMT6plex)	1	C6KTB3	Transportin OS=Plasmodium falciparum (isolate 3D7) OX=36329 GN=PF3D7_0627700 PE=4 SV=1	C6KTB3	Transportin OS=Plasmodium falciparum (isolate 3D7) OX=36329 GN=PF3D7_0627700 PE=4 SV=1	0	3	1	0	1	1	908.149	2722.43	2722.44	-4.23	-0.00384	HCD (High Energy Collision Dissociation)	MS2	0	285.8	174.993	100.441	F1.6	229368	125768	143631	321201	200563	237542		104	33	26	9.17e-10
FALSE	High	Mascot	Unambiguous	LGLALNYSVFFYEILNQPHQACEMAK	N-Term(TMT6plex); C22(Carbamidomethyl); K26(TMT6plex)	1	C0H4V6	14-3-3 protein OS=Plasmodium falciparum (isolate 3D7) OX=36329 GN=PF3D7_0818200 PE=3 SV=1	C0H4V6	14-3-3 protein OS=Plasmodium falciparum (isolate 3D7) OX=36329 GN=PF3D7_0818200 PE=3 SV=1	0	3	1	0	1	1	1172.27	3514.81	3514.83	-5.88	-0.00688	HCD (High Energy Collision Dissociation)	MS2	7.26289	1189.5	300	132.617	F2.8	1.62369e+06	773165	1.10872e+06	1.70203e+06	1.07463e+06	940462		104	31	24	6.49e-10
FALSE	High	Mascot	Unambiguous	DIYYITGESINAVSNSPFLEALTK	N-Term(TMT6plex); K24(TMT6plex)	1	Q8IC05	Heat shock protein 90 OS=Plasmodium falciparum (isolate 3D7) OX=36329 GN=PF3D7_0708400 PE=1 SV=1	Q8IC05	Heat shock protein 90 OS=Plasmodium falciparum (isolate 3D7) OX=36329 GN=PF3D7_0708400 PE=1 SV=1	0	3	0.9423	0	1	1	1035.22	3103.65	3103.66	-4	-0.00413	HCD (High Energy Collision Dissociation)	MS2	3.83743	189.8	133.568	132.816	F3.9	174260	122449	206418	315103	117401	265800		104	32	25	7.64e-10
FALSE	High	Mascot	Unambiguous	HVEQNIQEDDNDEEDDDDIDFEGLSR	N-Term(TMT6plex)	1	Q8IJ56	Glutamate-rich protein OS=Plasmodium falciparum (isolate 3D7) OX=36329 GN=PF3D7_1035300 PE=4 SV=1	Q8IJ56	Glutamate-rich protein OS=Plasmodium falciparum (isolate 3D7) OX=36329 GN=PF3D7_1035300 PE=4 SV=1	0	3	1	0	1	1	1107.47	3320.41	3320.41	-2.5	-0.00277	HCD (High Energy Collision Dissociation)	MS2	0	27.5	300	97.1366	F2.9	12442.6	8749.91	12511	15261.7	7243.58	8955.13		104	20	13	5.24e-11
FALSE	High	Mascot	Unambiguous	VTDGALVVVDTIEGVCVQTETVLYQALGER	N-Term(TMT6plex); C16(Carbamidomethyl)	1	Q8IKW5	Elongation factor 2 OS=Plasmodium falciparum (isolate 3D7) OX=36329 GN=PF3D7_1451100 PE=4 SV=1	Q8IKW5	Elongation factor 2 OS=Plasmodium falciparum (isolate 3D7) OX=36329 GN=PF3D7_1451100 PE=4 SV=1	0	3	1	0	1	1	1155.27	3463.81	3463.82	-3.18	-0.00367	HCD (High Energy Collision Dissociation)	MS2	2.85623	132.6	300	134.74	F1.5	89440.7	77834.9	71344.3	169397	102258	167055		104	32	25	7.04e-10
FALSE	High	Mascot	Unambiguous	LASGFDLEDTADLAQIVYDHINQK	N-Term(TMT6plex); K24(TMT6plex)	1	Q8I0V4	Endoplasmin, putative OS=Plasmodium falciparum (isolate 3D7) OX=36329 GN=PF3D7_1222300 PE=1 SV=1	Q8I0V4	Endoplasmin, putative OS=Plasmodium falciparum (isolate 3D7) OX=36329 GN=PF3D7_1222300 PE=1 SV=1	0	3	0.9806	0	1	1	1045.55	3134.63	3134.64	-4.71	-0.00492	HCD (High Energy Collision Dissociation)	MS2	15.7828	367.6	300	130.504	F4.6	209120	167443	175356	210506	198189	254968		103	32	25	8.71e-10
FALSE	High	Mascot	Unambiguous	ANDDAFNTFFSETGAGK	N-Term(TMT6plex); K17(TMT6plex)	1	Q6ZLZ9	Tubulin alpha chain OS=Plasmodium falciparum (isolate 3D7) OX=36329 GN=PF3D7_0903700 PE=3 SV=1	Q6ZLZ9	Tubulin alpha chain OS=Plasmodium falciparum (isolate 3D7) OX=36329 GN=PF3D7_0903700 PE=3 SV=1	0	2	0.9806	0	1	1	1125.55	2250.1	2250.11	-2.4	-0.0027	HCD (High Energy Collision Dissociation)	MS2	0	468.1	284.645	117.083	F1.9	302807	106076	106103	450945	186227	227959		103	31	24	6.13e-10
FALSE	High	Mascot	Unambiguous	TLSSSTQATIEIDSLFEGIDYSVTVSR	N-Term(TMT6plex)	1	Q8IB24	Heat shock protein 70 OS=Plasmodium falciparum (isolate 3D7) OX=36329 GN=PF3D7_0818900 PE=3 SV=1	Q8IB24	Heat shock protein 70 OS=Plasmodium falciparum (isolate 3D7) OX=36329 GN=PF3D7_0818900 PE=3 SV=1	0	3	0.9612	0	1	1	1050.21	3148.62	3148.61	1.71	0.00179	HCD (High Energy Collision Dissociation)	MS2	16.0377	139.4	300	132.249	F3.6	54537.5	51409.2	82450.7	65287.7	51543.3	54937.9		103	32	25	8.8e-10
FALSE	High	Mascot	Unambiguous	LGLSIDEEENNDIDLPPLEETVDATDSK	N-Term(TMT6plex); K28(TMT6plex)	1	Q8IC05	Heat shock protein 90 OS=Plasmodium falciparum (isolate 3D7) OX=36329 GN=PF3D7_0708400 PE=1 SV=1	Q8IC05	Heat shock protein 90 OS=Plasmodium falciparum (isolate 3D7) OX=36329 GN=PF3D7_0708400 PE=1 SV=1	0	3	0.9806	0	1	1	1177.25	3529.74	3529.77	-8.11	-0.00954	HCD (High Energy Collision Dissociation)	MS2	0	122.3	300	123.513	F2.9	55423.4	45984.6	64280.6	70827.2	50156.2	43866.3		103	31	24	6.09e-10
FALSE	High	Mascot	Unambiguous	TNEANKANETNETNETIENSASSPTEGK	N-Term(TMT6plex); K6(TMT6plex); K28(TMT6plex)	1	Q8IIB6	GrpE protein homolog OS=Plasmodium falciparum (isolate 3D7) OX=36329 GN=PF3D7_1124700 PE=3 SV=2	Q8IIB6	GrpE protein homolog OS=Plasmodium falciparum (isolate 3D7) OX=36329 GN=PF3D7_1124700 PE=3 SV=2	1	3	0.9417	0	1	1	1223.28	3667.82	3667.81	2.79	0.00341	HCD (High Energy Collision Dissociation)	MS2	0	86.4	300	76.3194	F4.1	43260.9	20396.3	35165.9	45023.2	18046.8	43850.8		103	31	24	6.14e-10
FALSE	High	Mascot	Unambiguous	SAVETAESIQASLIIALTETGYTAR	N-Term(TMT6plex)	1	C6KTA4	Pyruvate kinase OS=Plasmodium falciparum (isolate 3D7) OX=36329 GN=PF3D7_0626800 PE=1 SV=1	C6KTA4	Pyruvate kinase OS=Plasmodium falciparum (isolate 3D7) OX=36329 GN=PF3D7_0626800 PE=1 SV=1	0	3	0.9806	0	1	1	942.171	2824.5	2824.51	-5.58	-0.00526	HCD (High Energy Collision Dissociation)	MS2	10.4987	139.2	81.355	133.256	F1.6	236048	228478	282688	316580	301388	273645		103	33	26	1.01e-09
FALSE	High	Mascot	Unambiguous	TLSSSTQATIEIDSLFEGIDYSVTVSR	N-Term(TMT6plex)	1	Q8IB24	Heat shock protein 70 OS=Plasmodium falciparum (isolate 3D7) OX=36329 GN=PF3D7_0818900 PE=3 SV=1	Q8IB24	Heat shock protein 70 OS=Plasmodium falciparum (isolate 3D7) OX=36329 GN=PF3D7_0818900 PE=3 SV=1	0	3	1	0	1	1	1050.21	3148.61	3148.61	0.58	0.00061	HCD (High Energy Collision Dissociation)	MS2	1.57534	208.8	300	132.493	F2.9	121277	93866.1	157695	149232	109684	109535		103	32	25	9.18e-10
FALSE	High	Mascot	Unambiguous	DTPFEQVPILQIGDLILAQSQAIVR	N-Term(TMT6plex)	1	Q8ILQ7	Glutathione S-transferase OS=Plasmodium falciparum (isolate 3D7) OX=36329 GN=GST PE=3 SV=1	Q8ILQ7	Glutathione S-transferase OS=Plasmodium falciparum (isolate 3D7) OX=36329 GN=GST PE=3 SV=1	0	3	0.9806	0	1	1	998.567	2993.69	2993.69	-0.72	-0.00072	HCD (High Energy Collision Dissociation)	MS2	10.3796	53.1	300	134.304	F3.6	22468.6	21488.9	31639.8	37003.7	15172.3	23522.8		103	31	24	6.15e-10
FALSE	High	Mascot	Unambiguous	ACKNNVDDLDSDVEEADVTEESAVETK	N-Term(TMT6plex); C2(Carbamidomethyl); K3(TMT6plex); K27(TMT6plex)	1	Q8I3F3	Early transcribed membrane protein 5 OS=Plasmodium falciparum (isolate 3D7) OX=36329 GN=PF3D7_0532100 PE=4 SV=1	Q8I3F3	Early transcribed membrane protein 5 OS=Plasmodium falciparum (isolate 3D7) OX=36329 GN=PF3D7_0532100 PE=4 SV=1	1	3	0.9515	0	1	1	1223.93	3669.78	3669.79	-2.55	-0.00312	HCD (High Energy Collision Dissociation)	MS2	5.29535	237.3	300	106.204	F1.9	47283.3	51601.8	153797	85562.1	180649	168385		103	30	23	5.54e-10
FALSE	High	Mascot	Unambiguous	SYCNDQSTGTLEIVSEDLSCLK	N-Term(TMT6plex); C3(Carbamidomethyl); C20(Carbamidomethyl); K22(TMT6plex)	1	Q8IJS1	Hypoxanthine phosphoribosyltransferase OS=Plasmodium falciparum (isolate 3D7) OX=36329 GN=PF3D7_1012400 PE=3 SV=1	Q8IJS1	Hypoxanthine phosphoribosyltransferase OS=Plasmodium falciparum (isolate 3D7) OX=36329 GN=PF3D7_1012400 PE=3 SV=1	0	3	0.9806	0	1	1	993.151	2977.44	2977.45	-4.71	-0.00467	HCD (High Energy Collision Dissociation)	MS2	5.06308	279.6	83.902	124.061	F3.9	573638	131122	413588	1.04195e+06	169491	771550		103	31	24	6.07e-10
FALSE	High	Mascot	Unambiguous	NNVDDLDSDVEEADVTEESAVETK	N-Term(TMT6plex); K24(TMT6plex)	1	Q8I3F3	Early transcribed membrane protein 5 OS=Plasmodium falciparum (isolate 3D7) OX=36329 GN=PF3D7_0532100 PE=4 SV=1	Q8I3F3	Early transcribed membrane protein 5 OS=Plasmodium falciparum (isolate 3D7) OX=36329 GN=PF3D7_0532100 PE=4 SV=1	0	3	1	0	1	1	1027.82	3081.45	3081.46	-2.84	-0.00292	HCD (High Energy Collision Dissociation)	MS2	5.22391	83.1	7.826	112.528	F3.1	1.37285e+06	1.58271e+06	1.97463e+06	606183	688296	899681		103	29	22	4.07e-10
FALSE	High	Mascot	Unambiguous	SAVETAESIQASLIIALTETGYTAR	N-Term(TMT6plex)	1	C6KTA4	Pyruvate kinase OS=Plasmodium falciparum (isolate 3D7) OX=36329 GN=PF3D7_0626800 PE=1 SV=1	C6KTA4	Pyruvate kinase OS=Plasmodium falciparum (isolate 3D7) OX=36329 GN=PF3D7_0626800 PE=1 SV=1	0	3	0.9903	0	1	1	942.17	2824.5	2824.51	-6.18	-0.00582	HCD (High Energy Collision Dissociation)	MS2	20.4133	69.7	31.99	133.024	F2.7	300290	229458	338754	356944	325431	281073		103	33	26	1.05e-09
FALSE	High	Mascot	Unambiguous	AANAGGVAISGLEMSQNFQFSHWTR	N-Term(TMT6plex)	1	Q8ILT0	Glutamate dehydrogenase OS=Plasmodium falciparum (isolate 3D7) OX=36329 GN=PF3D7_1416500 PE=3 SV=1	Q8ILT0	Glutamate dehydrogenase OS=Plasmodium falciparum (isolate 3D7) OX=36329 GN=PF3D7_1416500 PE=3 SV=1	0	3	0.9223	0	1	1	970.145	2908.42	2908.44	-5.56	-0.00539	HCD (High Energy Collision Dissociation)	MS2	0	119.2	300	119.104	F2.7	41025.3	37471.8	61262.1	60041.7	36504.6	40890.5		103	31	24	7.16e-10
FALSE	High	Mascot	Unambiguous	GGAGGENAGASLYEK	N-Term(TMT6plex); K15(TMT6plex)	1	A0A144A3T1	Fructose-bisphosphate aldolase OS=Plasmodium falciparum (isolate 3D7) OX=36329 GN=PF3D7_1444800 PE=3 SV=1	A0A144A3T1	Fructose-bisphosphate aldolase OS=Plasmodium falciparum (isolate 3D7) OX=36329 GN=PF3D7_1444800 PE=3 SV=1	0	2	0.9126	0	1	1	919.986	1838.96	1838.96	-0.1	-9e-05	HCD (High Energy Collision Dissociation)	MS2	11.0579	399.9	300	76.5367	F1.3	220495	31039.1	50567.4	328335	82781	283192		103	33	26	9.8e-10
FALSE	High	Mascot	Unambiguous	VLGVGVTYQEYPETMLYNCPNNSNLFDTIESLQGR	N-Term(TMT6plex); C19(Carbamidomethyl)	1	Q8ILZ1	Rhoptry-associated protein 1 OS=Plasmodium falciparum (isolate 3D7) OX=36329 GN=PF3D7_1410400 PE=4 SV=1	Q8ILZ1	Rhoptry-associated protein 1 OS=Plasmodium falciparum (isolate 3D7) OX=36329 GN=PF3D7_1410400 PE=4 SV=1	0	3	1	0	1	1	1417.68	4251.02	4251.06	-8.39	-0.01188	HCD (High Energy Collision Dissociation)	MS2	0	67.8	300	129.359	F4.5	24940.9	49508.9	42691.1	41303.3	56205.5	54809.8		103	30	23	5.05e-10
FALSE	High	Mascot	Unambiguous	GGAGGENAGASLYEK	N-Term(TMT6plex); K15(TMT6plex)	1	A0A144A3T1	Fructose-bisphosphate aldolase OS=Plasmodium falciparum (isolate 3D7) OX=36329 GN=PF3D7_1444800 PE=3 SV=1	A0A144A3T1	Fructose-bisphosphate aldolase OS=Plasmodium falciparum (isolate 3D7) OX=36329 GN=PF3D7_1444800 PE=3 SV=1	0	2	0.9515	0	1	1	919.984	1838.96	1838.96	-2.34	-0.00215	HCD (High Energy Collision Dissociation)	MS2	6.52055	268.1	234.319	76.9013	F4.2	279227	77135.6	147140	119113	45954.9	78476.5		103	32	25	9.53e-10
FALSE	High	Mascot	Unambiguous	FIEVTDTNGFEPAYTLGQFDGIVGLGWK	N-Term(TMT6plex); K28(TMT6plex)	1	Q7KQM4	Plasmepsin-1 OS=Plasmodium falciparum (isolate 3D7) OX=36329 GN=PF14_0076 PE=2 SV=1	Q7KQM4	Plasmepsin-1 OS=Plasmodium falciparum (isolate 3D7) OX=36329 GN=PF14_0076 PE=2 SV=1	0	3	0.9903	0	1	1	1178.28	3532.83	3532.84	-4.12	-0.00485	HCD (High Energy Collision Dissociation)	MS2	1.81455	682.1	63.938	132.605	F1.6	2.39521e+06	1.42894e+06	1.34018e+06	3.24588e+06	3.40841e+06	3.12186e+06		103	31	24	7.13e-10
FALSE	High	Mascot	Unambiguous	GGAGGENAGASLYEK	N-Term(TMT6plex); K15(TMT6plex)	1	A0A144A3T1	Fructose-bisphosphate aldolase OS=Plasmodium falciparum (isolate 3D7) OX=36329 GN=PF3D7_1444800 PE=3 SV=1	A0A144A3T1	Fructose-bisphosphate aldolase OS=Plasmodium falciparum (isolate 3D7) OX=36329 GN=PF3D7_1444800 PE=3 SV=1	0	2	0.9417	0	1	1	919.985	1838.96	1838.96	-0.75	-0.00069	HCD (High Energy Collision Dissociation)	MS2	0	395.8	161.729	77.8923	F2.3	568409	126888	322553	436111	174998	184342		103	32	25	9.7e-10
FALSE	High	Mascot	Unambiguous	YGIDATNVGDEGGFAPNILNANEALDLLVTAIK	N-Term(TMT6plex); K33(TMT6plex)	1	Q8IJN7	Enolase OS=Plasmodium falciparum (isolate 3D7) OX=36329 GN=ENO PE=3 SV=1	Q8IJN7	Enolase OS=Plasmodium falciparum (isolate 3D7) OX=36329 GN=ENO PE=3 SV=1	0	3	0.9029	0	1	1	1283.02	3847.04	3847.05	-2.12	-0.00271	HCD (High Energy Collision Dissociation)	MS2	0	437.7	300	133.988	F1.5	345215	66208.4	74360	757056	190136	567875		103	31	24	6.54e-10
FALSE	High	Mascot	Unambiguous	YASQLSSLQEMGFLDNAANIQALQETGGDVNSAVTR	N-Term(TMT6plex)	1	Q8IIM8	Ubiquitin domain-containing protein DSK2,putative OS=Plasmodium falciparum (isolate 3D7) OX=36329 GN=PF3D7_1113400 PE=4 SV=1	Q8IIM8	Ubiquitin domain-containing protein DSK2,putative OS=Plasmodium falciparum (isolate 3D7) OX=36329 GN=PF3D7_1113400 PE=4 SV=1	0	4	0.9612	0	1	1	1007.75	4027.98	4027.99	-1.06	-0.00107	HCD (High Energy Collision Dissociation)	MS2	7.66689	127.4	124.43	125.058	F2.5	170226	129450	192533	227207	144916	153051		103	30	23	5.33e-10
FALSE	High	Mascot	Unambiguous	YASQLSSLQEMGFLDNAANIQALQETGGDVNSAVTR	N-Term(TMT6plex)	1	Q8IIM8	Ubiquitin domain-containing protein DSK2,putative OS=Plasmodium falciparum (isolate 3D7) OX=36329 GN=PF3D7_1113400 PE=4 SV=1	Q8IIM8	Ubiquitin domain-containing protein DSK2,putative OS=Plasmodium falciparum (isolate 3D7) OX=36329 GN=PF3D7_1113400 PE=4 SV=1	0	4	1	0	1	1	1007.75	4027.99	4027.99	0.53	0.00053	HCD (High Energy Collision Dissociation)	MS2	2.16702	62.9	122.063	124.867	F2.4	70558.6	69761	102365	73721.2	54430.5	60558.9		103	30	23	5.48e-10
FALSE	High	Mascot	Unambiguous	NMITGTSQADVALLVVPAEVGGFEGAFSK	N-Term(TMT6plex); K29(TMT6plex)	1	Q8I0P6	Elongation factor 1-alpha OS=Plasmodium falciparum (isolate 3D7) OX=36329 GN=PF3D7_1357000 PE=3 SV=1	Q8I0P6	Elongation factor 1-alpha OS=Plasmodium falciparum (isolate 3D7) OX=36329 GN=PF3D7_1357000 PE=3 SV=1	0	4	0.9612	0	1	1	842.453	3366.79	3366.8	-3.48	-0.00293	HCD (High Energy Collision Dissociation)	MS2	5.9892	119.5	18.288	129.697	F1.9	952979	261580	220236	1.75239e+06	453996	1558314		103	32	25	8.99e-10
FALSE	High	Mascot	Unambiguous	EAEIAETENTLENTK	N-Term(TMT6plex); K15(TMT6plex)	1	Q8I0U8	Merozoite surface protein 1 OS=Plasmodium falciparum (isolate 3D7) OX=36329 GN=PF3D7_0930300 PE=4 SV=1	Q8I0U8	Merozoite surface protein 1 OS=Plasmodium falciparum (isolate 3D7) OX=36329 GN=PF3D7_0930300 PE=4 SV=1	0	2	0.9709	0	1	1	1075.56	2150.12	2150.12	-3.19	-0.00343	HCD (High Energy Collision Dissociation)	MS2	7.78917	332.7	300	103.328	F2.1	204456	92494.2	114952	243178	134366	113019		103	33	26	1.14e-09
FALSE	High	Mascot	Unambiguous	NNVDDLDSDVEEADVTEESAVETK	N-Term(TMT6plex); K24(TMT6plex)	1	Q8I3F3	Early transcribed membrane protein 5 OS=Plasmodium falciparum (isolate 3D7) OX=36329 GN=PF3D7_0532100 PE=4 SV=1	Q8I3F3	Early transcribed membrane protein 5 OS=Plasmodium falciparum (isolate 3D7) OX=36329 GN=PF3D7_0532100 PE=4 SV=1	0	3	1	0	1	1	1027.82	3081.46	3081.46	-2.06	-0.00212	HCD (High Energy Collision Dissociation)	MS2	18.8341	155.9	71.965	111.6	F4.1	353330	398732	273509	272378	175491	221268		103	29	22	4.56e-10
FALSE	High	Mascot	Unambiguous	ANAVVDSGTSTITAPTSFLNK	N-Term(TMT6plex); K21(TMT6plex)	1	Q8IM16	Plasmepsin IV OS=Plasmodium falciparum (isolate 3D7) OX=36329 GN=PF3D7_1407800 PE=1 SV=1	Q8IM16	Plasmepsin IV OS=Plasmodium falciparum (isolate 3D7) OX=36329 GN=PF3D7_1407800 PE=1 SV=1	0	2	1	0	1	1	1276.69	2552.38	2552.4	-6.32	-0.00807	HCD (High Energy Collision Dissociation)	MS2	0	238.9	300	114.599	F4.6	127164	117011	115681	100047	92023.7	128391		103	33	26	1.18e-09
FALSE	High	Mascot	Unambiguous	NNVDDLDSDVEEADVTEESAVETK	N-Term(TMT6plex); K24(TMT6plex)	1	Q8I3F3	Early transcribed membrane protein 5 OS=Plasmodium falciparum (isolate 3D7) OX=36329 GN=PF3D7_0532100 PE=4 SV=1	Q8I3F3	Early transcribed membrane protein 5 OS=Plasmodium falciparum (isolate 3D7) OX=36329 GN=PF3D7_0532100 PE=4 SV=1	0	3	0.9515	0	1	1	1027.83	3081.47	3081.46	1.71	0.00176	HCD (High Energy Collision Dissociation)	MS2	0	184.7	300	113.345	F1.1	73886.2	43883.2	77801.3	87734.3	98897.5	112959		103	29	22	5.32e-10
FALSE	High	Mascot	Unambiguous	NMITGTSQADVALLVVPAEVGGFEGAFSK	N-Term(TMT6plex); K29(TMT6plex)	1	Q8I0P6	Elongation factor 1-alpha OS=Plasmodium falciparum (isolate 3D7) OX=36329 GN=PF3D7_1357000 PE=3 SV=1	Q8I0P6	Elongation factor 1-alpha OS=Plasmodium falciparum (isolate 3D7) OX=36329 GN=PF3D7_1357000 PE=3 SV=1	0	3	1	0	1	1	1122.93	3366.78	3366.8	-5.87	-0.00659	HCD (High Energy Collision Dissociation)	MS2	0	119	300	130.843	F2.6	51529	36454.6	56977.8	75190.6	59613.8	43615.8		103	32	25	9.17e-10
FALSE	High	Mascot	Unambiguous	LASGFDLEDTADLAQIVYDHINQK	N-Term(TMT6plex); K24(TMT6plex)	1	Q8I0V4	Endoplasmin, putative OS=Plasmodium falciparum (isolate 3D7) OX=36329 GN=PF3D7_1222300 PE=1 SV=1	Q8I0V4	Endoplasmin, putative OS=Plasmodium falciparum (isolate 3D7) OX=36329 GN=PF3D7_1222300 PE=1 SV=1	0	3	0.9903	0	1	1	1045.55	3134.63	3134.64	-2.89	-0.00302	HCD (High Energy Collision Dissociation)	MS2	1.24102	312.7	24.531	130.818	F2.5	1.98325e+06	1.80857e+06	2.34032e+06	2.37063e+06	2153032	2.15432e+06		103	32	25	1.05e-09
FALSE	High	Mascot	Unambiguous	SASVAGIVGADEEAPPAPK	N-Term(TMT6plex); K19(TMT6plex)	1	Q8ILZ1	Rhoptry-associated protein 1 OS=Plasmodium falciparum (isolate 3D7) OX=36329 GN=PF3D7_1410400 PE=4 SV=1	Q8ILZ1	Rhoptry-associated protein 1 OS=Plasmodium falciparum (isolate 3D7) OX=36329 GN=PF3D7_1410400 PE=4 SV=1	0	2	0.9612	0	1	1	1112.61	2224.21	2224.22	-6.8	-0.00756	HCD (High Energy Collision Dissociation)	MS2	0	99.3	242.3	94.5613	F4.4	45238.3	48901.8	44927.2	46437.3	46995.1	46078.5		103	33	26	1.11e-09
FALSE	High	Mascot	Unambiguous	EAEGCDCLQGFQITHSLGGGTGSGMGTLLISK	N-Term(TMT6plex); C5(Carbamidomethyl); C7(Carbamidomethyl); K32(TMT6plex)	1	A0A143ZWL7	Tubulin beta chain OS=Plasmodium falciparum (isolate 3D7) OX=36329 GN=PF3D7_1008700 PE=3 SV=1	A0A143ZWL7	Tubulin beta chain OS=Plasmodium falciparum (isolate 3D7) OX=36329 GN=PF3D7_1008700 PE=3 SV=1	0	3	1	0	1	1	1247.29	3739.85	3739.85	0.34	0.00042	HCD (High Energy Collision Dissociation)	MS2	0	418.5	205.524	119.159	F3.5	346408	225031	389750	734017	242532	245801		103	30	23	6.2e-10
FALSE	High	Mascot	Unambiguous	NMITGTSQADVALLVVPAEVGGFEGAFSK	N-Term(TMT6plex); K29(TMT6plex)	1	Q8I0P6	Elongation factor 1-alpha OS=Plasmodium falciparum (isolate 3D7) OX=36329 GN=PF3D7_1357000 PE=3 SV=1	Q8I0P6	Elongation factor 1-alpha OS=Plasmodium falciparum (isolate 3D7) OX=36329 GN=PF3D7_1357000 PE=3 SV=1	0	4	0.9709	0	1	1	842.454	3366.79	3366.8	-2.17	-0.00182	HCD (High Energy Collision Dissociation)	MS2	9.6521	122.9	115.156	131.279	F3.9	127606	109993	119094	195535	57948.3	175217		103	32	25	9.14e-10
FALSE	High	Mascot	Unambiguous	TLSSSTQATIEIDSLFEGIDYSVTVSR	N-Term(TMT6plex)	1	Q8IB24	Heat shock protein 70 OS=Plasmodium falciparum (isolate 3D7) OX=36329 GN=PF3D7_0818900 PE=3 SV=1	Q8IB24	Heat shock protein 70 OS=Plasmodium falciparum (isolate 3D7) OX=36329 GN=PF3D7_0818900 PE=3 SV=1	0	3	1	0	1	1	1050.21	3148.61	3148.61	0.97	0.00102	HCD (High Energy Collision Dissociation)	MS2	0	123.6	300	134.534	F2.5	61965.2	38932.9	60765.1	55496.6	53175.9	47557.5		103	32	25	1.07e-09
FALSE	High	Mascot	Unambiguous	NSYDGIPNNFNHEAPQLIGNNYVFTSIYDTK	N-Term(TMT6plex); K31(TMT6plex)	1	Q8ILA1	Translocon component PTEX150 OS=Plasmodium falciparum (isolate 3D7) OX=36329 GN=PF3D7_1436300 PE=1 SV=1	Q8ILA1	Translocon component PTEX150 OS=Plasmodium falciparum (isolate 3D7) OX=36329 GN=PF3D7_1436300 PE=1 SV=1	0	3	1	0	1	1	1335.33	4003.97	4003.99	-5.23	-0.00698	HCD (High Energy Collision Dissociation)	MS2	27.0421	270.1	126.432	121.014	F4.4	383022	456266	400543	323934	343253	405583		103	29	22	5.09e-10
FALSE	High	Mascot	Unambiguous	NNVDDLDSDVEEADVTEESAVETK	N-Term(TMT6plex); K24(TMT6plex)	1	Q8I3F3	Early transcribed membrane protein 5 OS=Plasmodium falciparum (isolate 3D7) OX=36329 GN=PF3D7_0532100 PE=4 SV=1	Q8I3F3	Early transcribed membrane protein 5 OS=Plasmodium falciparum (isolate 3D7) OX=36329 GN=PF3D7_0532100 PE=4 SV=1	0	3	1	0	1	1	1027.82	3081.45	3081.46	-5.94	-0.00611	HCD (High Energy Collision Dissociation)	MS2	3.01457	192.1	300	112.316	F3.9	110631	120464	147743	46647.3	44393.5	69732.2		102	28	21	4.46e-10
FALSE	High	Mascot	Unambiguous	SAVETAESIQASLIIALTETGYTAR	N-Term(TMT6plex)	1	C6KTA4	Pyruvate kinase OS=Plasmodium falciparum (isolate 3D7) OX=36329 GN=PF3D7_0626800 PE=1 SV=1	C6KTA4	Pyruvate kinase OS=Plasmodium falciparum (isolate 3D7) OX=36329 GN=PF3D7_0626800 PE=1 SV=1	0	3	1	0	1	1	942.172	2824.5	2824.51	-4.64	-0.00437	HCD (High Energy Collision Dissociation)	MS2	1.43872	21.1	11.022	133.081	F4.5	628963	332825	225388	229911	118693	147021		102	33	26	1.26e-09
FALSE	High	Mascot	Unambiguous	DLSIGSIDPYIVELK	N-Term(TMT6plex); K15(TMT6plex)	1	Q8IM15	Plasmepsin III OS=Plasmodium falciparum (isolate 3D7) OX=36329 GN=PF3D7_1408100 PE=1 SV=1	Q8IM15	Plasmepsin III OS=Plasmodium falciparum (isolate 3D7) OX=36329 GN=PF3D7_1408100 PE=1 SV=1	0	2	0.9608	0	1	1	1060.62	2120.22	2120.23	-0.5	-0.00053	HCD (High Energy Collision Dissociation)	MS2	18.6683	474.5	300	125.615	F2.9	248169	205154	268006	286157	171634	226692		102	32	25	1.13e-09
FALSE	High	Mascot	Unambiguous	ASSMTTNTINNLNTNDLIESTK	N-Term(TMT6plex); K22(TMT6plex)	1	Q8I4Y5	ADP-ribosylation factor GTPase-activating protein, putative OS=Plasmodium falciparum (isolate 3D7) OX=36329 GN=PF3D7_1244600 PE=1 SV=1	Q8I4Y5	ADP-ribosylation factor GTPase-activating protein, putative OS=Plasmodium falciparum (isolate 3D7) OX=36329 GN=PF3D7_1244600 PE=1 SV=1	0	3	0.9706	0	1	1	947.492	2840.46	2840.47	-3.63	-0.00344	HCD (High Energy Collision Dissociation)	MS2	9.3993	362.6	138.534	108.516	F1.5	297113	311213	241307	454520	435151	361633		102	33	26	1.18e-09
FALSE	High	Mascot	Unambiguous	NQEEGSTNCSNVVEEEMTLEK	N-Term(TMT6plex); C9(Carbamidomethyl); K21(TMT6plex)	1	Q8IKA6	DnaJ protein, putative OS=Plasmodium falciparum (isolate 3D7) OX=36329 GN=PF3D7_1473200 PE=4 SV=1	Q8IKA6	DnaJ protein, putative OS=Plasmodium falciparum (isolate 3D7) OX=36329 GN=PF3D7_1473200 PE=4 SV=1	0	3	0.8824	0	1	1	962.456	2885.35	2885.35	-0.71	-0.00068	HCD (High Energy Collision Dissociation)	MS2	8.56143	168.5	120.54	102.635	F1.1	179142	98713.9	94089.5	327735	157484	223497		102	29	22	5.64e-10
FALSE	High	Mascot	Unambiguous	NNVDDLDSDVEEADVTEESAVETK	N-Term(TMT6plex); K24(TMT6plex)	1	Q8I3F3	Early transcribed membrane protein 5 OS=Plasmodium falciparum (isolate 3D7) OX=36329 GN=PF3D7_0532100 PE=4 SV=1	Q8I3F3	Early transcribed membrane protein 5 OS=Plasmodium falciparum (isolate 3D7) OX=36329 GN=PF3D7_0532100 PE=4 SV=1	0	3	1	0	1	1	1027.83	3081.46	3081.46	-0.04	-4e-05	HCD (High Energy Collision Dissociation)	MS2	6.21046	156.5	300	113.245	F1.2	35230.9	33645.2	68423.9	76181.2	91776.8	98989.8		102	29	22	5.55e-10
FALSE	High	Mascot	Unambiguous	TLSSSTQATIEIDSLFEGIDYSVTVSR	N-Term(TMT6plex)	1	Q8IB24	Heat shock protein 70 OS=Plasmodium falciparum (isolate 3D7) OX=36329 GN=PF3D7_0818900 PE=3 SV=1	Q8IB24	Heat shock protein 70 OS=Plasmodium falciparum (isolate 3D7) OX=36329 GN=PF3D7_0818900 PE=3 SV=1	0	3	1	0	1	1	1050.2	3148.6	3148.61	-4.43	-0.00465	HCD (High Energy Collision Dissociation)	MS2	7.33547	112.5	300	135.169	F1.5	56543.6	29149.5	31358.7	67198.3	57676	67823.2		102	32	25	1.12e-09
FALSE	High	Mascot	Unambiguous	SAVETAESIQASLIIALTETGYTAR	N-Term(TMT6plex)	1	C6KTA4	Pyruvate kinase OS=Plasmodium falciparum (isolate 3D7) OX=36329 GN=PF3D7_0626800 PE=1 SV=1	C6KTA4	Pyruvate kinase OS=Plasmodium falciparum (isolate 3D7) OX=36329 GN=PF3D7_0626800 PE=1 SV=1	0	3	0.9902	0	1	1	942.178	2824.52	2824.51	1.89	0.00178	HCD (High Energy Collision Dissociation)	MS2	28.4508	49.4	300	133.103	F4.1	25062.8	23384.1	29968.5	22670.9	19195.3	15823.4		102	32	25	1.23e-09
FALSE	High	Mascot	Unambiguous	NSNTVDSSENVEEVVDNLTSEK	N-Term(TMT6plex); K22(TMT6plex)	1	Q8IL59	Uncharacterized protein OS=Plasmodium falciparum (isolate 3D7) OX=36329 GN=PF3D7_1441100 PE=4 SV=1	Q8IL59	Uncharacterized protein OS=Plasmodium falciparum (isolate 3D7) OX=36329 GN=PF3D7_1441100 PE=4 SV=1	0	3	1	0	1	1	956.479	2867.42	2867.42	2.6	0.00248	HCD (High Energy Collision Dissociation)	MS2	2.37957	81.1	300	120.003	F3.2	21678.7	24701.2	27683.1	41948.8	24091.9	35676.6		102	31	24	9.38e-10
FALSE	High	Mascot	Unambiguous	TLSSSTQATIEIDSLFEGIDYSVTVSR	N-Term(TMT6plex)	1	Q8IB24	Heat shock protein 70 OS=Plasmodium falciparum (isolate 3D7) OX=36329 GN=PF3D7_0818900 PE=3 SV=1	Q8IB24	Heat shock protein 70 OS=Plasmodium falciparum (isolate 3D7) OX=36329 GN=PF3D7_0818900 PE=3 SV=1	0	3	1	0	1	1	1050.21	3148.61	3148.61	1.38	0.00145	HCD (High Energy Collision Dissociation)	MS2	0	67.5	300	135.067	F2.5	34536.2	20573.7	31240.5	28778.7	26493.7	24515.2		102	32	25	1.22e-09
FALSE	High	Mascot	Unambiguous	ALSNFLVEVDNEYITDSFNLYGLK	N-Term(TMT6plex); K24(TMT6plex)	1	Q8IIW5	Casein kinase II subunit beta OS=Plasmodium falciparum (isolate 3D7) OX=36329 GN=PF3D7_1103700 PE=3 SV=1	Q8IIW5	Casein kinase II subunit beta OS=Plasmodium falciparum (isolate 3D7) OX=36329 GN=PF3D7_1103700 PE=3 SV=1	0	3	1	0	1	1	1074.9	3222.68	3222.7	-5.98	-0.00642	HCD (High Energy Collision Dissociation)	MS2	4.70493	1129.7	206.271	133.355	F1.6	1.66849e+06	1.48046e+06	1.29755e+06	2.45957e+06	1.28141e+06	1.47461e+06		102	32	25	1.1e-09
FALSE	High	Mascot	Unambiguous	NSNTVDSSENVEEVVDNLTSEK	N-Term(TMT6plex); K22(TMT6plex)	1	Q8IL59	Uncharacterized protein OS=Plasmodium falciparum (isolate 3D7) OX=36329 GN=PF3D7_1441100 PE=4 SV=1	Q8IL59	Uncharacterized protein OS=Plasmodium falciparum (isolate 3D7) OX=36329 GN=PF3D7_1441100 PE=4 SV=1	0	3	0.9706	0	1	1	956.477	2867.42	2867.42	0.39	0.00037	HCD (High Energy Collision Dissociation)	MS2	3.79369	262.3	81.848	119.58	F2.2	461018	364440	529828	558290	532011	398638		102	31	24	9.17e-10
FALSE	High	Mascot	Unambiguous	LASGFDLEDTADLAQIVYDHINQK	N-Term(TMT6plex); K24(TMT6plex)	1	Q8I0V4	Endoplasmin, putative OS=Plasmodium falciparum (isolate 3D7) OX=36329 GN=PF3D7_1222300 PE=1 SV=1	Q8I0V4	Endoplasmin, putative OS=Plasmodium falciparum (isolate 3D7) OX=36329 GN=PF3D7_1222300 PE=1 SV=1	0	3	0.9902	0	1	1	1045.55	3134.64	3134.64	-1.29	-0.00134	HCD (High Energy Collision Dissociation)	MS2	3.8482	241	183.296	131.351	F2.5	188935	163293	197549	226035	190585	178121		102	32	25	1.19e-09
FALSE	High	Mascot	Unambiguous	TLSSSTQATIEIDSLFEGIDYSVTVSR	N-Term(TMT6plex)	1	Q8IB24	Heat shock protein 70 OS=Plasmodium falciparum (isolate 3D7) OX=36329 GN=PF3D7_0818900 PE=3 SV=1	Q8IB24	Heat shock protein 70 OS=Plasmodium falciparum (isolate 3D7) OX=36329 GN=PF3D7_0818900 PE=3 SV=1	0	3	1	0	1	1	1050.2	3148.58	3148.61	-9.12	-0.00957	HCD (High Energy Collision Dissociation)	MS2	4.05304	80.1	300	132.819	F2.1	37019.2	28758.3	47492.9	48249	35408.8	32211.4		102	32	25	1.15e-09
FALSE	High	Mascot	Unambiguous	SYCNDQSTGTLEIVSEDLSCLK	N-Term(TMT6plex); C3(Carbamidomethyl); C20(Carbamidomethyl); K22(TMT6plex)	1	Q8IJS1	Hypoxanthine phosphoribosyltransferase OS=Plasmodium falciparum (isolate 3D7) OX=36329 GN=PF3D7_1012400 PE=3 SV=1	Q8IJS1	Hypoxanthine phosphoribosyltransferase OS=Plasmodium falciparum (isolate 3D7) OX=36329 GN=PF3D7_1012400 PE=3 SV=1	0	3	0.9804	0	1	1	993.154	2977.45	2977.45	-1.84	-0.00183	HCD (High Energy Collision Dissociation)	MS2	3.23635	310.2	41.804	123.202	F3.4	1.03678e+06	339788	1.01228e+06	2.01186e+06	418757	1.68818e+06		102	31	24	8.96e-10
FALSE	High	Mascot	Unambiguous	SAVETAESIQASLIIALTETGYTAR	N-Term(TMT6plex)	1	C6KTA4	Pyruvate kinase OS=Plasmodium falciparum (isolate 3D7) OX=36329 GN=PF3D7_0626800 PE=1 SV=1	C6KTA4	Pyruvate kinase OS=Plasmodium falciparum (isolate 3D7) OX=36329 GN=PF3D7_0626800 PE=1 SV=1	0	3	1	0	1	1	942.176	2824.51	2824.51	-0.46	-0.00044	HCD (High Energy Collision Dissociation)	MS2	22.049	173	217.263	133.061	F3.5	222327	138850	260178	405014	105105	281787		102	33	26	1.37e-09
FALSE	High	Mascot	Unambiguous	NSNTVDSSENVEEVVDNLTSEK	N-Term(TMT6plex); K22(TMT6plex)	1	Q8IL59	Uncharacterized protein OS=Plasmodium falciparum (isolate 3D7) OX=36329 GN=PF3D7_1441100 PE=4 SV=1	Q8IL59	Uncharacterized protein OS=Plasmodium falciparum (isolate 3D7) OX=36329 GN=PF3D7_1441100 PE=4 SV=1	0	3	1	0	1	1	956.472	2867.4	2867.42	-5.3	-0.00507	HCD (High Energy Collision Dissociation)	MS2	1.41781	144.7	159.727	119.517	F4.2	101393	139021	90006.9	108600	121311	111238		102	31	24	8.46e-10
FALSE	High	Mascot	Unambiguous	TLSSSTQATIEIDSLFEGIDYSVTVSR	N-Term(TMT6plex)	1	Q8IB24	Heat shock protein 70 OS=Plasmodium falciparum (isolate 3D7) OX=36329 GN=PF3D7_0818900 PE=3 SV=1	Q8IB24	Heat shock protein 70 OS=Plasmodium falciparum (isolate 3D7) OX=36329 GN=PF3D7_0818900 PE=3 SV=1	0	3	1	0	1	1	1050.21	3148.61	3148.61	-0.14	-0.00014	HCD (High Energy Collision Dissociation)	MS2	9.47747	84.1	115.545	131.603	F4.4	149895	115082	82958.7	110566	88520.6	90395.9		102	32	25	1.28e-09
FALSE	High	Mascot	Unambiguous	TLSSSTQATIEIDSLFEGIDYSVTVSR	N-Term(TMT6plex)	1	Q8IB24	Heat shock protein 70 OS=Plasmodium falciparum (isolate 3D7) OX=36329 GN=PF3D7_0818900 PE=3 SV=1	Q8IB24	Heat shock protein 70 OS=Plasmodium falciparum (isolate 3D7) OX=36329 GN=PF3D7_0818900 PE=3 SV=1	0	3	1	0	1	1	1050.2	3148.59	3148.61	-7.06	-0.00741	HCD (High Energy Collision Dissociation)	MS2	13.2869	53.4	300	131.692	F2.1	22740.7	16344	26537.9	23766.5	20055.2	18472.9		102	32	25	1.21e-09
FALSE	High	Mascot	Unambiguous	VYASLIGNVLTDAVSMPK	N-Term(TMT6plex); K18(TMT6plex)	1	Q8I2Z8	Probable ATP-dependent 6-phosphofructokinase OS=Plasmodium falciparum (isolate 3D7) OX=36329 GN=PF3D7_0915400 PE=3 SV=1	Q8I2Z8	Probable ATP-dependent 6-phosphofructokinase OS=Plasmodium falciparum (isolate 3D7) OX=36329 GN=PF3D7_0915400 PE=3 SV=1	0	2	1	0	1	1	1168.67	2336.32	2336.33	-3.01	-0.00352	HCD (High Energy Collision Dissociation)	MS2	0	764.9	300	130.077	F1.8	433815	253648	278120	861786	434370	735752		102	32	25	1.26e-09
FALSE	High	Mascot	Unambiguous	SASVAGIVGADEEAPPAPK	N-Term(TMT6plex); K19(TMT6plex)	1	Q8ILZ1	Rhoptry-associated protein 1 OS=Plasmodium falciparum (isolate 3D7) OX=36329 GN=PF3D7_1410400 PE=4 SV=1	Q8ILZ1	Rhoptry-associated protein 1 OS=Plasmodium falciparum (isolate 3D7) OX=36329 GN=PF3D7_1410400 PE=4 SV=1	0	2	0.9608	0	1	1	1112.61	2224.22	2224.22	-0.31	-0.00035	HCD (High Energy Collision Dissociation)	MS2	0	194.7	300	95.1663	F1.3	79859.6	83332.5	73122.3	86137.5	118812	74052.4		102	32	26	1.34e-09
FALSE	High	Mascot	Unambiguous	NLEGHTGVLNTVTISPDGSLCASGGK	N-Term(TMT6plex); C21(Carbamidomethyl); K26(TMT6plex)	1	Q8IBA0	Receptor for activated c kinase OS=Plasmodium falciparum (isolate 3D7) OX=36329 GN=PF3D7_0826700 PE=4 SV=1	Q8IBA0	Receptor for activated c kinase OS=Plasmodium falciparum (isolate 3D7) OX=36329 GN=PF3D7_0826700 PE=4 SV=1	0	3	0.9608	0	1	1	1014.86	3042.58	3042.59	-5.58	-0.00566	HCD (High Energy Collision Dissociation)	MS2	0	75.4	300	103.822	F4.6	40880.7	28166.3	33365.8	43192.7	17564.7	21224.2		102	33	26	1.38e-09
FALSE	High	Mascot	Unambiguous	SASVAGIVGADEEAPPAPK	N-Term(TMT6plex); K19(TMT6plex)	1	Q8ILZ1	Rhoptry-associated protein 1 OS=Plasmodium falciparum (isolate 3D7) OX=36329 GN=PF3D7_1410400 PE=4 SV=1	Q8ILZ1	Rhoptry-associated protein 1 OS=Plasmodium falciparum (isolate 3D7) OX=36329 GN=PF3D7_1410400 PE=4 SV=1	0	2	0.951	0	1	1	1112.61	2224.22	2224.22	-1.44	-0.0016	HCD (High Energy Collision Dissociation)	MS2	0	207.1	287.185	96.478	F3.3	99961	94569.3	105141	98854.3	113877	78600.2		102	33	26	1.39e-09
FALSE	High	Mascot	Selected	VLDIGSGLGGGCMYINEK	N-Term(TMT6plex); C12(Carbamidomethyl); K18(TMT6plex)	1	Q8IDQ9	Phosphoethanolamine N-methyltransferase OS=Plasmodium falciparum (isolate 3D7) OX=36329 GN=PF3D7_1343000 PE=4 SV=1	Q8IDQ9	Phosphoethanolamine N-methyltransferase OS=Plasmodium falciparum (isolate 3D7) OX=36329 GN=PF3D7_1343000 PE=4 SV=1	0	2	0.9314	0	1	1	1171.11	2341.21	2341.23	-8.68	-0.01016	HCD (High Energy Collision Dissociation)	MS2	0	407.2	201.427	118.05	F1.9	280698	87066.1	100017	697045	235799	379705		102	32	25	1.3e-09
FALSE	High	Mascot	Unambiguous	LGLALNYSVFFYEILNQPHQACEMAK	N-Term(TMT6plex); C22(Carbamidomethyl); K26(TMT6plex)	1	C0H4V6	14-3-3 protein OS=Plasmodium falciparum (isolate 3D7) OX=36329 GN=PF3D7_0818200 PE=3 SV=1	C0H4V6	14-3-3 protein OS=Plasmodium falciparum (isolate 3D7) OX=36329 GN=PF3D7_0818200 PE=3 SV=1	0	3	0.9804	0	1	1	1172.27	3514.8	3514.83	-7.27	-0.00852	HCD (High Energy Collision Dissociation)	MS2	5.77262	710.6	227.854	132.137	F1.8	699627	382668	413942	1.41633e+06	730152	834672		102	31	24	1.04e-09
FALSE	High	Mascot	Unambiguous	TAISDAASIASLMTTTEVAIVDFK	N-Term(TMT6plex); K24(TMT6plex)	1	Q8IJN9	Heat shock protein 60 OS=Plasmodium falciparum (isolate 3D7) OX=36329 GN=PF3D7_1015600 PE=3 SV=1	Q8IJN9	Heat shock protein 60 OS=Plasmodium falciparum (isolate 3D7) OX=36329 GN=PF3D7_1015600 PE=3 SV=1	0	3	0.9706	0	1	1	971.866	2913.58	2913.59	-2.07	-0.00201	HCD (High Energy Collision Dissociation)	MS2	13.0211	285.7	300	133.804	F2.9	130089	122121	151145	125420	148995	145435		102	32	25	1.32e-09
FALSE	High	Mascot	Unambiguous	GIIIENSNTTFLTPVATGNQYLK	N-Term(TMT6plex); K23(TMT6plex)	1	Q7KQK5	Apical membrane antigen 1 OS=Plasmodium falciparum (isolate 3D7) OX=36329 GN=PF3D7_1133400 PE=1 SV=1	Q7KQK5	Apical membrane antigen 1 OS=Plasmodium falciparum (isolate 3D7) OX=36329 GN=PF3D7_1133400 PE=1 SV=1	0	3	0.9804	0	1	1	984.878	2952.62	2952.64	-8.78	-0.00864	HCD (High Energy Collision Dissociation)	MS2	19.7071	354.5	85.438	120.607	F3.7	1.17269e+06	637675	643698	699720	750680	404855		102	32	25	1.18e-09
FALSE	High	Mascot	Unambiguous	SAVETAESIQASLIIALTETGYTAR	N-Term(TMT6plex)	1	C6KTA4	Pyruvate kinase OS=Plasmodium falciparum (isolate 3D7) OX=36329 GN=PF3D7_0626800 PE=1 SV=1	C6KTA4	Pyruvate kinase OS=Plasmodium falciparum (isolate 3D7) OX=36329 GN=PF3D7_0626800 PE=1 SV=1	0	3	1	0	1	1	942.176	2824.51	2824.51	0.08	8e-05	HCD (High Energy Collision Dissociation)	MS2	5.64976	127.4	300	133.348	F3.9	83382.9	64713	108829	135489	58136.9	81624		102	33	26	1.45e-09
FALSE	High	Mascot	Unambiguous	DYIQATATAVLPMLNYELSDEIK	N-Term(TMT6plex); K23(TMT6plex)	1	Q8I3M5	Karyopherin beta OS=Plasmodium falciparum (isolate 3D7) OX=36329 GN=PF3D7_0524000 PE=4 SV=1	Q8I3M5	Karyopherin beta OS=Plasmodium falciparum (isolate 3D7) OX=36329 GN=PF3D7_0524000 PE=4 SV=1	0	3	1	0	1	1	1019.54	3056.6	3056.63	-8.16	-0.00832	HCD (High Energy Collision Dissociation)	MS2	0	486	216.962	131.296	F1.5	289382	195672	207153	729707	330573	422738		102	32	25	1.2e-09
FALSE	High	Mascot	Unambiguous	DSLILNENNNDSLTSADQK	N-Term(TMT6plex); K19(TMT6plex)	1	Q8II72	Parasitophorous vacuolar protein 1 OS=Plasmodium falciparum (isolate 3D7) OX=36329 GN=PF3D7_1129100 PE=4 SV=1	Q8II72	Parasitophorous vacuolar protein 1 OS=Plasmodium falciparum (isolate 3D7) OX=36329 GN=PF3D7_1129100 PE=4 SV=1	0	2	0.9406	0	1	1	1275.15	2549.3	2549.31	-2.73	-0.00347	HCD (High Energy Collision Dissociation)	MS2	0	203.8	300	98.7829	F2.2	88697.6	97430.9	86746.1	81171.3	109087	94034.2		101	32	25	1.15e-09
FALSE	High	Mascot	Unambiguous	NNVDDLDSDVEEADVTEESAVETK	N-Term(TMT6plex); K24(TMT6plex)	1	Q8I3F3	Early transcribed membrane protein 5 OS=Plasmodium falciparum (isolate 3D7) OX=36329 GN=PF3D7_0532100 PE=4 SV=1	Q8I3F3	Early transcribed membrane protein 5 OS=Plasmodium falciparum (isolate 3D7) OX=36329 GN=PF3D7_0532100 PE=4 SV=1	0	2	0.9802	0	1	1	1541.24	3081.48	3081.46	4.07	0.00626	HCD (High Energy Collision Dissociation)	MS2	0	190.1	300	112.263	F1.1	36477.6	52558.1	99907.3	99340.6	123992	161419		101	30	23	8.02e-10
FALSE	High	Mascot	Unambiguous	LTAAIGKDVQIVGDDLLVTNPTR	N-Term(TMT6plex); K7(TMT6plex)	1	Q8IJN7	Enolase OS=Plasmodium falciparum (isolate 3D7) OX=36329 GN=ENO PE=3 SV=1	Q8IJN7	Enolase OS=Plasmodium falciparum (isolate 3D7) OX=36329 GN=ENO PE=3 SV=1	1	2	1	0	1	1	1434.33	2867.65	2867.66	-5.17	-0.00741	HCD (High Energy Collision Dissociation)	MS2	0	575.5	197.627	124.735	F1.5	733346	193701	242075	908749	438696	1.04817e+06		101	31	24	9.2e-10
FALSE	High	Mascot	Unambiguous	TLSSSTQATIEIDSLFEGIDYSVTVSR	N-Term(TMT6plex)	1	Q8IB24	Heat shock protein 70 OS=Plasmodium falciparum (isolate 3D7) OX=36329 GN=PF3D7_0818900 PE=3 SV=1	Q8IB24	Heat shock protein 70 OS=Plasmodium falciparum (isolate 3D7) OX=36329 GN=PF3D7_0818900 PE=3 SV=1	0	3	1	0	1	1	1050.2	3148.59	3148.61	-5.09	-0.00535	HCD (High Energy Collision Dissociation)	MS2	0	111.7	300	131.715	F4.6	57254.5	57998	40311.8	48761.3	48192.6	50221.6		101	32	25	1.35e-09
FALSE	High	Mascot	Unambiguous	IQEEGNNASLLENLQNVINSLK	N-Term(TMT6plex); K22(TMT6plex)	1	Q8I5F9	Ubiquitin-activating enzyme E1 OS=Plasmodium falciparum (isolate 3D7) OX=36329 GN=PF3D7_1225800 PE=4 SV=1	Q8I5F9	Ubiquitin-activating enzyme E1 OS=Plasmodium falciparum (isolate 3D7) OX=36329 GN=PF3D7_1225800 PE=4 SV=1	0	3	0.9208	0	1	1	966.866	2898.58	2898.59	-3.42	-0.0033	HCD (High Energy Collision Dissociation)	MS2	16.966	640.6	165.272	132.767	F1.6	579138	408913	418783	1.30865e+06	638220	767386		101	32	25	1.22e-09
FALSE	High	Mascot	Unambiguous	QFNSIITNELANIDAGSKPSNTNDYLSELSGLIISQTR	N-Term(TMT6plex); K18(TMT6plex)	1	Q8ILV5	26S proteasome regulatory subunit RPN13,putative OS=Plasmodium falciparum (isolate 3D7) OX=36329 GN=PF3D7_1414000 PE=4 SV=2	Q8ILV5	26S proteasome regulatory subunit RPN13,putative OS=Plasmodium falciparum (isolate 3D7) OX=36329 GN=PF3D7_1414000 PE=4 SV=2	0	4	1	0	1	1	1146.36	4582.41	4582.4	1.81	0.00208	HCD (High Energy Collision Dissociation)	MS2	6.56056	407.9	300	131.807	F1.7	332287	303877	253808	454738	356183	296985		101	29	22	6.13e-10
FALSE	High	Mascot	Unambiguous	HLYSLETGSTINSLCFSPCDYWLCAATDR	N-Term(TMT6plex); C15(Carbamidomethyl); C19(Carbamidomethyl); C24(Carbamidomethyl)	1	Q8IBA0	Receptor for activated c kinase OS=Plasmodium falciparum (isolate 3D7) OX=36329 GN=PF3D7_0826700 PE=4 SV=1	Q8IBA0	Receptor for activated c kinase OS=Plasmodium falciparum (isolate 3D7) OX=36329 GN=PF3D7_0826700 PE=4 SV=1	0	3	1	0	1	1	1222.89	3666.66	3666.69	-6.98	-0.00853	HCD (High Energy Collision Dissociation)	MS2	7.48127	38.7	139.182	122.885	F3.6	34754.5	24924.6	40474.2	70557.3	22450.8	60090.4		101	26	19	3.22e-10
FALSE	High	Mascot	Unambiguous	DIYYITGESINAVSNSPFLEALTK	N-Term(TMT6plex); K24(TMT6plex)	1	Q8IC05	Heat shock protein 90 OS=Plasmodium falciparum (isolate 3D7) OX=36329 GN=PF3D7_0708400 PE=1 SV=1	Q8IC05	Heat shock protein 90 OS=Plasmodium falciparum (isolate 3D7) OX=36329 GN=PF3D7_0708400 PE=1 SV=1	0	3	1	0	1	1	1035.22	3103.64	3103.66	-5.27	-0.00545	HCD (High Energy Collision Dissociation)	MS2	2.18031	669.4	182.505	132.4	F4.7	937715	735849	529841	1.57045e+06	526027	560558		101	32	25	1.38e-09
FALSE	High	Mascot	Unambiguous	IIPNFMAQGGDITNFNGTGGLSIYGK	N-Term(TMT6plex); K26(TMT6plex)	1	Q8IIK8	Peptidyl-prolyl cis-trans isomerase OS=Plasmodium falciparum (isolate 3D7) OX=36329 GN=PF3D7_1115600 PE=3 SV=1	Q8IIK8	Peptidyl-prolyl cis-trans isomerase OS=Plasmodium falciparum (isolate 3D7) OX=36329 GN=PF3D7_1115600 PE=3 SV=1	0	3	0.9802	0	1	1	1048.56	3143.65	3143.66	-2	-0.0021	HCD (High Energy Collision Dissociation)	MS2	7.54946	246.6	207.87	126.377	F1.9	187783	115124	151854	187942	223079	166658		101	33	26	1.54e-09
FALSE	High	Mascot	Unambiguous	HLYSLETGSTINSLCFSPCDYWLCAATDR	N-Term(TMT6plex); C15(Carbamidomethyl); C19(Carbamidomethyl); C24(Carbamidomethyl)	1	Q8IBA0	Receptor for activated c kinase OS=Plasmodium falciparum (isolate 3D7) OX=36329 GN=PF3D7_0826700 PE=4 SV=1	Q8IBA0	Receptor for activated c kinase OS=Plasmodium falciparum (isolate 3D7) OX=36329 GN=PF3D7_0826700 PE=4 SV=1	0	3	1	0	1	1	1222.89	3666.67	3666.69	-5.14	-0.00628	HCD (High Energy Collision Dissociation)	MS2	0	80.9	82.777	122.153	F1.6	127804	113242	104736	202158	143270	206027		101	26	19	3.44e-10
FALSE	High	Mascot	Unambiguous	LASGFDLEDTADLAQIVYDHINQK	N-Term(TMT6plex); K24(TMT6plex)	1	Q8I0V4	Endoplasmin, putative OS=Plasmodium falciparum (isolate 3D7) OX=36329 GN=PF3D7_1222300 PE=1 SV=1	Q8I0V4	Endoplasmin, putative OS=Plasmodium falciparum (isolate 3D7) OX=36329 GN=PF3D7_1222300 PE=1 SV=1	0	3	0.9901	0	1	1	1045.55	3134.65	3134.64	1.59	0.00166	HCD (High Energy Collision Dissociation)	MS2	18.154	260.5	58.881	130.313	F1.4	582613	401719	628019	735106	758087	829709		101	32	25	1.37e-09
FALSE	High	Mascot	Unambiguous	TLSSSTQATIEIDSLFEGIDYSVTVSR	N-Term(TMT6plex)	1	Q8IB24	Heat shock protein 70 OS=Plasmodium falciparum (isolate 3D7) OX=36329 GN=PF3D7_0818900 PE=3 SV=1	Q8IB24	Heat shock protein 70 OS=Plasmodium falciparum (isolate 3D7) OX=36329 GN=PF3D7_0818900 PE=3 SV=1	0	3	1	0	1	1	1050.21	3148.61	3148.61	-0.63	-0.00066	HCD (High Energy Collision Dissociation)	MS2	5.01399	90	300	134.338	F4.4	47814.3	40117.8	40010.6	35856.6	33687	27530.5		101	32	25	1.52e-09
FALSE	High	Mascot	Unambiguous	FQSSAVMALQEAAEAYLVGLFEDTNLCAIHAK	N-Term(TMT6plex); C27(Carbamidomethyl); K32(TMT6plex)	1	C6KSV0	Histone H3 OS=Plasmodium falciparum (isolate 3D7) OX=36329 GN=PF3D7_0610400 PE=3 SV=1	C6KSV0	Histone H3 OS=Plasmodium falciparum (isolate 3D7) OX=36329 GN=PF3D7_0610400 PE=3 SV=1	0	3	0.9802	0	1	1	1319.35	3956.03	3956.03	-0.67	-0.00088	HCD (High Energy Collision Dissociation)	MS2	0.902337	434.4	232.053	134.173	F1.7	298846	289236	293281	964830	709089	607696		101	31	24	1.04e-09
FALSE	High	Mascot	Unambiguous	NNVDDLDSDVEEADVTEESAVETK	N-Term(TMT6plex); K24(TMT6plex)	1	Q8I3F3	Early transcribed membrane protein 5 OS=Plasmodium falciparum (isolate 3D7) OX=36329 GN=PF3D7_0532100 PE=4 SV=1	Q8I3F3	Early transcribed membrane protein 5 OS=Plasmodium falciparum (isolate 3D7) OX=36329 GN=PF3D7_0532100 PE=4 SV=1	0	3	1	0	1	1	1027.83	3081.47	3081.46	0.5	0.00051	HCD (High Energy Collision Dissociation)	MS2	2.83406	113.5	38.895	112.93	F2.1	370725	346100	321709	433738	273192	394387		101	29	22	7.39e-10
FALSE	High	Mascot	Unambiguous	ASLGLTEFPGLAFQSNEGR	N-Term(TMT6plex)	1	C0H4Y6	Protein disulfide-isomerase OS=Plasmodium falciparum (isolate 3D7) OX=36329 GN=PF3D7_0827900 PE=3 SV=1	C0H4Y6	Protein disulfide-isomerase OS=Plasmodium falciparum (isolate 3D7) OX=36329 GN=PF3D7_0827900 PE=3 SV=1	0	2	1	0	1	1	1112.08	2223.16	2223.16	-2.56	-0.00285	HCD (High Energy Collision Dissociation)	MS2	9.74832	554.3	150.004	119.531	F1.5	449626	409240	642717	689407	693645	803474		101	33	26	1.76e-09
FALSE	High	Mascot	Unambiguous	KLADNCTGLQGFLMFSAVGGGTGSGFGCLMLER	N-Term(TMT6plex); K1(TMT6plex); C6(Carbamidomethyl); C28(Carbamidomethyl)	1	Q6ZLZ9	Tubulin alpha chain OS=Plasmodium falciparum (isolate 3D7) OX=36329 GN=PF3D7_0903700 PE=3 SV=1	Q6ZLZ9	Tubulin alpha chain OS=Plasmodium falciparum (isolate 3D7) OX=36329 GN=PF3D7_0903700 PE=3 SV=1	1	4	1	0	1	1	978.239	3909.94	3909.95	-4.33	-0.00423	HCD (High Energy Collision Dissociation)	MS2	4.79292	77.1	54.157	127.952	F3.8	163254	125578	320743	271031	120205	198437		101	30	23	9.46e-10
FALSE	High	Mascot	Unambiguous	MVENPEAFAAVAAPASAAK	N-Term(TMT6plex); K19(TMT6plex)	1	Q8II61	60S acidic ribosomal protein P0 OS=Plasmodium falciparum (isolate 3D7) OX=36329 GN=PF3D7_1130200 PE=3 SV=1	Q8II61	60S acidic ribosomal protein P0 OS=Plasmodium falciparum (isolate 3D7) OX=36329 GN=PF3D7_1130200 PE=3 SV=1	0	2	1	0	1	1	1152.13	2303.24	2303.25	-0.96	-0.00111	HCD (High Energy Collision Dissociation)	MS2	0	220.5	246.633	111.279	F3.4	117032	110383	118664	116134	56690.4	171593		101	33	26	1.76e-09
FALSE	High	Mascot	Unambiguous	TLSSSTQATIEIDSLFEGIDYSVTVSR	N-Term(TMT6plex)	1	Q8IB24	Heat shock protein 70 OS=Plasmodium falciparum (isolate 3D7) OX=36329 GN=PF3D7_0818900 PE=3 SV=1	Q8IB24	Heat shock protein 70 OS=Plasmodium falciparum (isolate 3D7) OX=36329 GN=PF3D7_0818900 PE=3 SV=1	0	3	1	0	1	1	1050.21	3148.61	3148.61	0.14	0.00015	HCD (High Energy Collision Dissociation)	MS2	2.3953	61.6	283.349	132.142	F4.4	41073.6	32259.2	26016	35587.4	23854.8	30350.8		101	32	25	1.52e-09
FALSE	High	Mascot	Unambiguous	NLSVVHSTQIEIEDIVEGHNFSETLTR	N-Term(TMT6plex)	1	Q8I2X4	Heat shock protein 70 OS=Plasmodium falciparum (isolate 3D7) OX=36329 GN=PF3D7_0917900 PE=3 SV=1	Q8I2X4	Heat shock protein 70 OS=Plasmodium falciparum (isolate 3D7) OX=36329 GN=PF3D7_0917900 PE=3 SV=1	0	3	1	0	1	1	1099.57	3296.69	3296.7	-3.21	-0.00353	HCD (High Energy Collision Dissociation)	MS2	0	66.6	98.456	124.11	F2.4	86907.5	96969.2	134219	122399	85580.3	71423.2		101	31	24	1.25e-09
FALSE	High	Mascot	Unambiguous	TNEANKANETNETNETIENSASSPTEGK	N-Term(TMT6plex); K6(TMT6plex); K28(TMT6plex)	1	Q8IIB6	GrpE protein homolog OS=Plasmodium falciparum (isolate 3D7) OX=36329 GN=PF3D7_1124700 PE=3 SV=2	Q8IIB6	GrpE protein homolog OS=Plasmodium falciparum (isolate 3D7) OX=36329 GN=PF3D7_1124700 PE=3 SV=2	1	4	0.9604	0	1	1	917.71	3667.82	3667.81	0.79	0.00073	HCD (High Energy Collision Dissociation)	MS2	3.97436	143.4	83.104	77.4377	F2.1	204189	176347	365571	205879	162672	258271		101	31	24	1.07e-09
FALSE	High	Mascot	Unambiguous	NILIFDLGGGTFDVSLLTIEDGIFEVK	N-Term(TMT6plex); K27(TMT6plex)	1	Q8IB24	Heat shock protein 70 OS=Plasmodium falciparum (isolate 3D7) OX=36329 GN=PF3D7_0818900 PE=3 SV=1	Q8IB24	Heat shock protein 70 OS=Plasmodium falciparum (isolate 3D7) OX=36329 GN=PF3D7_0818900 PE=3 SV=1	0	3	0.9406	0	1	1	1128.63	3383.88	3383.88	0.27	0.0003	HCD (High Energy Collision Dissociation)	MS2	9.32511	187.2	300	134.428	F4.7	110220	90603.8	83684.6	100947	63020.5	54331.3		101	30	23	1.02e-09
FALSE	High	Mascot	Unambiguous	SYCNDQSTGTLEIVSEDLSCLK	N-Term(TMT6plex); C3(Carbamidomethyl); C20(Carbamidomethyl); K22(TMT6plex)	1	Q8IJS1	Hypoxanthine phosphoribosyltransferase OS=Plasmodium falciparum (isolate 3D7) OX=36329 GN=PF3D7_1012400 PE=3 SV=1	Q8IJS1	Hypoxanthine phosphoribosyltransferase OS=Plasmodium falciparum (isolate 3D7) OX=36329 GN=PF3D7_1012400 PE=3 SV=1	0	2	1	0	1	1	1489.23	2977.46	2977.45	0.66	0.00098	HCD (High Energy Collision Dissociation)	MS2	0	414	300	123.546	F2.3	447873	95026.8	306419	366999	87518.7	102999		101	31	24	1.22e-09
FALSE	High	Mascot	Unambiguous	FQSSAVMALQEAAEAYLVGLFEDTNLCAIHAK	N-Term(TMT6plex); C27(Carbamidomethyl); K32(TMT6plex)	1	C6KSV0	Histone H3 OS=Plasmodium falciparum (isolate 3D7) OX=36329 GN=PF3D7_0610400 PE=3 SV=1	C6KSV0	Histone H3 OS=Plasmodium falciparum (isolate 3D7) OX=36329 GN=PF3D7_0610400 PE=3 SV=1	0	4	0.9703	0	1	1	989.759	3956.01	3956.03	-4.97	-0.00491	HCD (High Energy Collision Dissociation)	MS2	5.77629	979.8	148.116	134.209	F4.7	1.93638e+06	2.16688e+06	1.09262e+06	3.39217e+06	3.09805e+06	2.77992e+06		101	31	24	1.07e-09
FALSE	High	Mascot	Unambiguous	IVLDVGCGTGILSFFAATHGAK	N-Term(TMT6plex); C7(Carbamidomethyl); K22(TMT6plex)	1	Q8ILK1	Protein arginine N-methyltransferase 1 OS=Plasmodium falciparum (isolate 3D7) OX=36329 GN=PF3D7_1426200 PE=3 SV=1	Q8ILK1	Protein arginine N-methyltransferase 1 OS=Plasmodium falciparum (isolate 3D7) OX=36329 GN=PF3D7_1426200 PE=3 SV=1	0	3	1	0	1	1	898.162	2692.47	2692.49	-6.92	-0.00621	HCD (High Energy Collision Dissociation)	MS2	7.53766	433.9	146.711	127.7	F2.8	361068	233180	374480	533604	302649	285317		101	33	26	1.78e-09
FALSE	High	Mascot	Unambiguous	GVNPDEAVALGAAIQGGVLK	N-Term(TMT6plex); K20(TMT6plex)	1	Q8II24	Heat shock protein 70 OS=Plasmodium falciparum (isolate 3D7) OX=36329 GN=PF3D7_1134000 PE=3 SV=1	Q8II24	Heat shock protein 70 OS=Plasmodium falciparum (isolate 3D7) OX=36329 GN=PF3D7_1134000 PE=3 SV=1	0	2	1	0	1	1	1169.17	2337.34	2337.35	-5.07	-0.00592	HCD (High Energy Collision Dissociation)	MS2	0	490.4	286.435	121.478	F3.5	330771	212343	309067	269382	147140	401239		101	32	25	1.46e-09
FALSE	High	Mascot	Unambiguous	VLDIGSGLGGGCMYINEK	N-Term(TMT6plex); C12(Carbamidomethyl); K18(TMT6plex)	1	Q8IDQ9	Phosphoethanolamine N-methyltransferase OS=Plasmodium falciparum (isolate 3D7) OX=36329 GN=PF3D7_1343000 PE=4 SV=1	Q8IDQ9	Phosphoethanolamine N-methyltransferase OS=Plasmodium falciparum (isolate 3D7) OX=36329 GN=PF3D7_1343000 PE=4 SV=1	0	2	1	0	1	1	1171.12	2341.22	2341.23	-2.41	-0.00282	HCD (High Energy Collision Dissociation)	MS2	3.37023	588.6	60.955	118.503	F2.5	2.79415e+06	791193	1.36692e+06	2.38422e+06	860113	840209		101	33	26	1.8e-09
FALSE	High	Mascot	Unambiguous	DIYYITGESINAVSNSPFLEALTK	N-Term(TMT6plex); K24(TMT6plex)	1	Q8IC05	Heat shock protein 90 OS=Plasmodium falciparum (isolate 3D7) OX=36329 GN=PF3D7_0708400 PE=1 SV=1	Q8IC05	Heat shock protein 90 OS=Plasmodium falciparum (isolate 3D7) OX=36329 GN=PF3D7_0708400 PE=1 SV=1	0	3	1	0	1	1	1035.22	3103.64	3103.66	-7.71	-0.00797	HCD (High Energy Collision Dissociation)	MS2	1.02261	673.5	184.994	132.345	F3.7	718204	526610	890075	1.38543e+06	449158	1.19065e+06		101	32	25	1.55e-09
FALSE	High	Mascot	Unambiguous	NLIISTAVTNMIMLIILSGIVGFK	N-Term(TMT6plex); K24(TMT6plex)	1	Q6ZMA7	Sexual stage-specific protein OS=Plasmodium falciparum (isolate 3D7) OX=36329 GN=PF3D7_0406200 PE=4 SV=1	Q6ZMA7	Sexual stage-specific protein OS=Plasmodium falciparum (isolate 3D7) OX=36329 GN=PF3D7_0406200 PE=4 SV=1	0	3	0.9802	0	1	1	1007.28	3019.82	3019.81	4.37	0.0044	HCD (High Energy Collision Dissociation)	MS2	3.3835	221.6	246.807	135.24	F1.9	27271.8	129164	156106	160930	310547	137052		101	24	17	2.74e-10
FALSE	High	Mascot	Unambiguous	SAVETAESIQASLIIALTETGYTAR	N-Term(TMT6plex)	1	C6KTA4	Pyruvate kinase OS=Plasmodium falciparum (isolate 3D7) OX=36329 GN=PF3D7_0626800 PE=1 SV=1	C6KTA4	Pyruvate kinase OS=Plasmodium falciparum (isolate 3D7) OX=36329 GN=PF3D7_0626800 PE=1 SV=1	0	4	1	0	1	1	706.88	2824.5	2824.51	-5.06	-0.00357	HCD (High Energy Collision Dissociation)	MS2	5.8864	42.8	57.736	133.05	F2.6	90584.3	52820.4	89841.4	140193	89109.1	65024.6		101	33	26	1.9e-09
FALSE	High	Mascot	Unambiguous	IWAFGPETIGPNLLTDNTSGIQYMNEIK	N-Term(TMT6plex); K28(TMT6plex)	1	Q8IKW5	Elongation factor 2 OS=Plasmodium falciparum (isolate 3D7) OX=36329 GN=PF3D7_1451100 PE=4 SV=1	Q8IKW5	Elongation factor 2 OS=Plasmodium falciparum (isolate 3D7) OX=36329 GN=PF3D7_1451100 PE=4 SV=1	0	3	0.9604	0	1	1	1194.29	3580.85	3580.88	-8.22	-0.00982	HCD (High Energy Collision Dissociation)	MS2	3.06092	255.4	84.535	130.575	F3.7	400153	249756	349096	972922	185941	914042		101	31	24	1.22e-09
FALSE	High	Mascot	Unambiguous	SASVAGIVGADEEAPPAPK	N-Term(TMT6plex); K19(TMT6plex)	1	Q8ILZ1	Rhoptry-associated protein 1 OS=Plasmodium falciparum (isolate 3D7) OX=36329 GN=PF3D7_1410400 PE=4 SV=1	Q8ILZ1	Rhoptry-associated protein 1 OS=Plasmodium falciparum (isolate 3D7) OX=36329 GN=PF3D7_1410400 PE=4 SV=1	0	2	0.96	0	1	1	1112.61	2224.22	2224.22	-1.8	-0.00201	HCD (High Energy Collision Dissociation)	MS2	0	137.5	254.631	95.6896	F4.3	80005.8	74029.1	59874.1	72112	74919.8	63225.2		100	33	26	1.8e-09
FALSE	High	Mascot	Unambiguous	SSDMITLTVLQTLMGGGGSFSTGGPGK	N-Term(TMT6plex); K27(TMT6plex)	1	Q8I3N3	Mitochondrial processing peptidase alpha subunit, putative OS=Plasmodium falciparum (isolate 3D7) OX=36329 GN=PF3D7_0523100 PE=4 SV=2	Q8I3N3	Mitochondrial processing peptidase alpha subunit, putative OS=Plasmodium falciparum (isolate 3D7) OX=36329 GN=PF3D7_0523100 PE=4 SV=2	0	3	0.99	0	1	1	1019.86	3057.58	3057.6	-7.79	-0.00794	HCD (High Energy Collision Dissociation)	MS2	8.14578	642.5	300	132.168	F1.8	362129	539113	684788	426939	375595	412266		100	33	26	1.85e-09
FALSE	High	Mascot	Unambiguous	GTVSFGSGLQGWAFTLETFSR	N-Term(TMT6plex)	1	Q8IKW5	Elongation factor 2 OS=Plasmodium falciparum (isolate 3D7) OX=36329 GN=PF3D7_1451100 PE=4 SV=1	Q8IKW5	Elongation factor 2 OS=Plasmodium falciparum (isolate 3D7) OX=36329 GN=PF3D7_1451100 PE=4 SV=1	0	2	0.98	0	1	1	1239.13	2477.25	2477.27	-7.42	-0.0092	HCD (High Energy Collision Dissociation)	MS2	3.34372	295.8	80.243	130.13	F3.8	345906	186035	546900	1.37808e+06	105282	882430		100	32	25	1.45e-09
FALSE	High	Mascot	Unambiguous	NMITGTSQADVALLVVPAEVGGFEGAFSK	N-Term(TMT6plex); M2(Oxidation); K29(TMT6plex)	1	Q8I0P6	Elongation factor 1-alpha OS=Plasmodium falciparum (isolate 3D7) OX=36329 GN=PF3D7_1357000 PE=3 SV=1	Q8I0P6	Elongation factor 1-alpha OS=Plasmodium falciparum (isolate 3D7) OX=36329 GN=PF3D7_1357000 PE=3 SV=1	0	3	1	0	1	1	1128.27	3382.79	3382.8	-3.45	-0.00389	HCD (High Energy Collision Dissociation)	MS2	3.02232	168	197.857	127.993	F2.6	123335	99452	137984	189325	138774	114027		100	32	25	1.59e-09
FALSE	High	Mascot	Unambiguous	VANLSIGQELTEEDLTNILNFSNEVINLSNTR	N-Term(TMT6plex)	1	Q8III3	Nucleolar protein 56, putative OS=Plasmodium falciparum (isolate 3D7) OX=36329 GN=PF3D7_1118500 PE=4 SV=1	Q8III3	Nucleolar protein 56, putative OS=Plasmodium falciparum (isolate 3D7) OX=36329 GN=PF3D7_1118500 PE=4 SV=1	0	4	1	0	1	1	948.248	3789.97	3789.97	-0.48	-0.00045	HCD (High Energy Collision Dissociation)	MS2	1.84833	64.9	281.451	133.992	F3.6	25839.8	21625.3	36564.3	40609.7	22466.9	35552.8		100	31	24	1.33e-09
FALSE	High	Mascot	Unambiguous	IVLDVGCGTGILSFFAATHGAK	N-Term(TMT6plex); C7(Carbamidomethyl); K22(TMT6plex)	1	Q8ILK1	Protein arginine N-methyltransferase 1 OS=Plasmodium falciparum (isolate 3D7) OX=36329 GN=PF3D7_1426200 PE=3 SV=1	Q8ILK1	Protein arginine N-methyltransferase 1 OS=Plasmodium falciparum (isolate 3D7) OX=36329 GN=PF3D7_1426200 PE=3 SV=1	0	3	0.99	0	1	1	898.163	2692.48	2692.49	-5.23	-0.00469	HCD (High Energy Collision Dissociation)	MS2	6.09138	309.8	121.174	127.657	F3.8	285093	256779	414800	599618	182764	375331		100	33	26	2.02e-09
FALSE	High	Mascot	Unambiguous	SASVAGIVGADEEAPPAPK	N-Term(TMT6plex); K19(TMT6plex)	1	Q8ILZ1	Rhoptry-associated protein 1 OS=Plasmodium falciparum (isolate 3D7) OX=36329 GN=PF3D7_1410400 PE=4 SV=1	Q8ILZ1	Rhoptry-associated protein 1 OS=Plasmodium falciparum (isolate 3D7) OX=36329 GN=PF3D7_1410400 PE=4 SV=1	0	2	0.95	0	1	1	1112.61	2224.22	2224.22	-2.28	-0.00254	HCD (High Energy Collision Dissociation)	MS2	0	212.8	81.097	93.3048	F1.4	345107	308179	271736	448039	481619	349010		100	33	26	1.96e-09
FALSE	High	Mascot	Unambiguous	SAVETAESIQASLIIALTETGYTAR	N-Term(TMT6plex)	1	C6KTA4	Pyruvate kinase OS=Plasmodium falciparum (isolate 3D7) OX=36329 GN=PF3D7_0626800 PE=1 SV=1	C6KTA4	Pyruvate kinase OS=Plasmodium falciparum (isolate 3D7) OX=36329 GN=PF3D7_0626800 PE=1 SV=1	0	3	0.98	0	1	1	942.18	2824.53	2824.51	4.14	0.0039	HCD (High Energy Collision Dissociation)	MS2	2.69745	67.8	34.122	132.99	F1.9	344309	169657	213210	486179	339894	359274		100	32	25	1.9e-09
FALSE	High	Mascot	Unambiguous	NNTIIVTNVPTYLNAEDIFSAFQETGK	N-Term(TMT6plex); K27(TMT6plex)	1	C0H570	RNA-binding protein, putative OS=Plasmodium falciparum (isolate 3D7) OX=36329 GN=PF3D7_0929200 PE=4 SV=1	C0H570	RNA-binding protein, putative OS=Plasmodium falciparum (isolate 3D7) OX=36329 GN=PF3D7_0929200 PE=4 SV=1	0	3	0.99	0	1	1	1153.28	3457.81	3457.83	-3.12	-0.0036	HCD (High Energy Collision Dissociation)	MS2	3.48354	593.1	206.749	130.115	F1.6	562210	426492	545748	1.04283e+06	509894	777710		100	31	24	1.29e-09
FALSE	High	Mascot	Unambiguous	SAVETAESIQASLIIALTETGYTAR	N-Term(TMT6plex)	1	C6KTA4	Pyruvate kinase OS=Plasmodium falciparum (isolate 3D7) OX=36329 GN=PF3D7_0626800 PE=1 SV=1	C6KTA4	Pyruvate kinase OS=Plasmodium falciparum (isolate 3D7) OX=36329 GN=PF3D7_0626800 PE=1 SV=1	0	3	1	0	1	1	942.168	2824.49	2824.51	-8.53	-0.00803	HCD (High Energy Collision Dissociation)	MS2	3.49676	84.2	300	133.141	F2.1	47309.5	28495	42793.6	45003	41439.2	38120.8		100	32	25	1.9e-09
FALSE	High	Mascot	Unambiguous	ANAVVDSGTSTITAPTSFLNK	N-Term(TMT6plex); K21(TMT6plex)	1	Q8IM16	Plasmepsin IV OS=Plasmodium falciparum (isolate 3D7) OX=36329 GN=PF3D7_1407800 PE=1 SV=1	Q8IM16	Plasmepsin IV OS=Plasmodium falciparum (isolate 3D7) OX=36329 GN=PF3D7_1407800 PE=1 SV=1	0	2	1	0	1	1	1276.7	2552.38	2552.4	-4.88	-0.00623	HCD (High Energy Collision Dissociation)	MS2	0	269.7	300	114.405	F2.6	117217	126453	149518	143090	124898	148672		100	33	26	2.13e-09
FALSE	High	Mascot	Unambiguous	GIIIENSNTTFLTPVATGNQYLK	N-Term(TMT6plex); K23(TMT6plex)	1	Q7KQK5	Apical membrane antigen 1 OS=Plasmodium falciparum (isolate 3D7) OX=36329 GN=PF3D7_1133400 PE=1 SV=1	Q7KQK5	Apical membrane antigen 1 OS=Plasmodium falciparum (isolate 3D7) OX=36329 GN=PF3D7_1133400 PE=1 SV=1	0	2	0.98	0	1	1	1476.82	2952.62	2952.64	-7.34	-0.01084	HCD (High Energy Collision Dissociation)	MS2	0	382.2	189.434	119.884	F1.7	304396	308278	322461	432573	517609	194916		100	32	25	1.61e-09
FALSE	High	Mascot	Unambiguous	DAWVETTGLQVFNHNEQ	N-Term(TMT6plex)	1	Q8IDM3	DNA/RNA-binding protein Alba 4 OS=Plasmodium falciparum (isolate 3D7) OX=36329 GN=PF3D7_1347500 PE=4 SV=1	Q8IDM3	DNA/RNA-binding protein Alba 4 OS=Plasmodium falciparum (isolate 3D7) OX=36329 GN=PF3D7_1347500 PE=4 SV=1	0	2	0.98	0	1	1	1109.04	2217.08	2217.08	0.51	0.00057	HCD (High Energy Collision Dissociation)	MS2	23.4127	195	300	116.509	F1.3	52142.6	56457.9	73282.7	97686.2	114834	159902		100	31	24	1.27e-09
FALSE	High	Mascot	Unambiguous	IIPNFMAQGGDITNFNGTGGLSIYGK	N-Term(TMT6plex); K26(TMT6plex)	1	Q8IIK8	Peptidyl-prolyl cis-trans isomerase OS=Plasmodium falciparum (isolate 3D7) OX=36329 GN=PF3D7_1115600 PE=3 SV=1	Q8IIK8	Peptidyl-prolyl cis-trans isomerase OS=Plasmodium falciparum (isolate 3D7) OX=36329 GN=PF3D7_1115600 PE=3 SV=1	0	3	0.98	0	1	1	1048.55	3143.64	3143.66	-5.94	-0.00622	HCD (High Energy Collision Dissociation)	MS2	14.2426	391.1	300	126.663	F4.7	381885	166957	233177	172945	119765	188033		100	33	26	2.04e-09
FALSE	High	Mascot	Unambiguous	SAVETAESIQASLIIALTETGYTAR	N-Term(TMT6plex)	1	C6KTA4	Pyruvate kinase OS=Plasmodium falciparum (isolate 3D7) OX=36329 GN=PF3D7_0626800 PE=1 SV=1	C6KTA4	Pyruvate kinase OS=Plasmodium falciparum (isolate 3D7) OX=36329 GN=PF3D7_0626800 PE=1 SV=1	0	3	0.99	0	1	1	942.173	2824.5	2824.51	-3.52	-0.00331	HCD (High Energy Collision Dissociation)	MS2	11.899	52.7	29.289	133.006	F2.6	338537	145887	296526	413568	272678	236720		100	33	26	2.26e-09
FALSE	High	Mascot	Unambiguous	TIVADNLSTPFATNLCFATTSVTSGSGK	N-Term(TMT6plex); C16(Carbamidomethyl); K28(TMT6plex)	1	A0A143ZZK9	Non-SERCA-type Ca2+-transporting P-ATPase OS=Plasmodium falciparum (isolate 3D7) OX=36329 GN=PF3D7_1211900 PE=3 SV=1	A0A143ZZK9	Non-SERCA-type Ca2+-transporting P-ATPase OS=Plasmodium falciparum (isolate 3D7) OX=36329 GN=PF3D7_1211900 PE=3 SV=1	0	3	1	0	1	1	1106.91	3318.71	3318.73	-6.92	-0.00765	HCD (High Energy Collision Dissociation)	MS2	0	281.2	293.413	122.641	F4.7	137195	190241	128667	156512	165664	176311		100	32	25	1.88e-09
FALSE	High	Mascot	Unambiguous	FLAGVTFASGGVLPNIHNVLLPK	N-Term(TMT6plex); K23(TMT6plex)	1	C6KT18	Histone H2A OS=Plasmodium falciparum (isolate 3D7) OX=36329 GN=PF3D7_0617800 PE=3 SV=1	C6KT18	Histone H2A OS=Plasmodium falciparum (isolate 3D7) OX=36329 GN=PF3D7_0617800 PE=3 SV=1	0	3	0.95	0	1	1	941.559	2822.66	2822.67	-2.6	-0.00244	HCD (High Energy Collision Dissociation)	MS2	3.79009	356.7	239.196	127.848	F2.9	232117	179256	275895	304234	223307	228383		100	28	21	7.59e-10
FALSE	High	Mascot	Unambiguous	HQQAAQQQAVHQQAVHQQAAQQQLNFNTNLR	N-Term(TMT6plex)	1	Q8I5H4	Polyadenylate-binding protein OS=Plasmodium falciparum (isolate 3D7) OX=36329 GN=PF3D7_1224300 PE=3 SV=1	Q8I5H4	Polyadenylate-binding protein OS=Plasmodium falciparum (isolate 3D7) OX=36329 GN=PF3D7_1224300 PE=3 SV=1	0	4	1	0	1	1	948.991	3792.94	3792.93	2.2	0.00208	HCD (High Energy Collision Dissociation)	MS2	6.67375	29.8	300	74.9764	F2.9	10399.3	10093.5	12446.8	12126.3	8026.39	9363.25		100	31	24	1.45e-09
FALSE	High	Mascot	Unambiguous	NLEGHTGVLNTVTISPDGSLCASGGK	N-Term(TMT6plex); C21(Carbamidomethyl); K26(TMT6plex)	1	Q8IBA0	Receptor for activated c kinase OS=Plasmodium falciparum (isolate 3D7) OX=36329 GN=PF3D7_0826700 PE=4 SV=1	Q8IBA0	Receptor for activated c kinase OS=Plasmodium falciparum (isolate 3D7) OX=36329 GN=PF3D7_0826700 PE=4 SV=1	0	3	1	0	1	1	1014.87	3042.58	3042.59	-3.36	-0.00341	HCD (High Energy Collision Dissociation)	MS2	13.9949	234	267.036	102.94	F4.4	185716	118987	145950	171637	84153.1	90951.1		100	33	26	2.11e-09
FALSE	High	Mascot	Unambiguous	ATDNNNITTTTDNTNTNVISTDNSK	N-Term(TMT6plex); K25(TMT6plex)	1	Q8IC44	Sporozoite threonine and asparagine-rich protein OS=Plasmodium falciparum (isolate 3D7) OX=36329 GN=PF3D7_0702300 PE=4 SV=1	Q8IC44	Sporozoite threonine and asparagine-rich protein OS=Plasmodium falciparum (isolate 3D7) OX=36329 GN=PF3D7_0702300 PE=4 SV=1	0	3	1	0	1	1	1043.18	3127.53	3127.54	-3.06	-0.00319	HCD (High Energy Collision Dissociation)	MS2	0	126.5	290.877	82.2263	F1.2	51920.1	27905.6	51833.2	61748.4	66841.1	65581.5		100	31	24	1.32e-09
FALSE	High	Mascot	Unambiguous	DAWVETTGLQVFNHNEQ	N-Term(TMT6plex)	1	Q8IDM3	DNA/RNA-binding protein Alba 4 OS=Plasmodium falciparum (isolate 3D7) OX=36329 GN=PF3D7_1347500 PE=4 SV=1	Q8IDM3	DNA/RNA-binding protein Alba 4 OS=Plasmodium falciparum (isolate 3D7) OX=36329 GN=PF3D7_1347500 PE=4 SV=1	0	2	1	0	1	1	1109.04	2217.08	2217.08	-0.21	-0.00024	HCD (High Energy Collision Dissociation)	MS2	11.0015	268	188.812	116.79	F2.3	168710	168133	293687	228473	177127	227894		100	31	24	1.32e-09
FALSE	High	Mascot	Unambiguous	SAVETAESIQASLIIALTETGYTAR	N-Term(TMT6plex)	1	C6KTA4	Pyruvate kinase OS=Plasmodium falciparum (isolate 3D7) OX=36329 GN=PF3D7_0626800 PE=1 SV=1	C6KTA4	Pyruvate kinase OS=Plasmodium falciparum (isolate 3D7) OX=36329 GN=PF3D7_0626800 PE=1 SV=1	0	3	0.96	0	1	1	942.178	2824.52	2824.51	2.37	0.00223	HCD (High Energy Collision Dissociation)	MS2	3.90785	18.6	300	133.221	F3.2	6712.58	4694.56	9735.15	10447.5	4555.87	7308.12		100	32	25	2.09e-09
FALSE	High	Mascot	Unambiguous	VSGSNTYDDLAGADVVIVTAGFTK	N-Term(TMT6plex); K24(TMT6plex)	1	Q76NM3	L-lactate dehydrogenase OS=Plasmodium falciparum (isolate 3D7) OX=36329 GN=PF3D7_1324900 PE=1 SV=1	Q76NM3	L-lactate dehydrogenase OS=Plasmodium falciparum (isolate 3D7) OX=36329 GN=PF3D7_1324900 PE=1 SV=1	0	2	0.95	0	1	1	1429.76	2858.52	2858.52	-1.31	-0.00188	HCD (High Energy Collision Dissociation)	MS2	27.2538	421.4	300	124.41	F1.4	269521	98931.6	111278	432356	166639	394403		100	32	26	2.15e-09
FALSE	High	Mascot	Unambiguous	HYEDDDDDDDYQPPR	N-Term(TMT6plex)	1	C6KSL9	Uncharacterized protein OS=Plasmodium falciparum (isolate 3D7) OX=36329 GN=PF3D7_0601900 PE=4 SV=1	C6KSL9	Uncharacterized protein OS=Plasmodium falciparum (isolate 3D7) OX=36329 GN=PF3D7_0601900 PE=4 SV=1	0	3	0.93	0	1	1	708.627	2123.87	2123.86	2.22	0.00157	HCD (High Energy Collision Dissociation)	MS2	0	117.4	214.108	59.7608	F4.1	64281.2	77427.5	51804.3	55941.3	36920.8	45970.1		100	19	13	9.78e-11
FALSE	High	Mascot	Unambiguous	TLSSSTQATIEIDSLFEGIDYSVTVSR	N-Term(TMT6plex)	1	Q8IB24	Heat shock protein 70 OS=Plasmodium falciparum (isolate 3D7) OX=36329 GN=PF3D7_0818900 PE=3 SV=1	Q8IB24	Heat shock protein 70 OS=Plasmodium falciparum (isolate 3D7) OX=36329 GN=PF3D7_0818900 PE=3 SV=1	0	3	0.99	0	1	1	1050.2	3148.6	3148.61	-4.44	-0.00466	HCD (High Energy Collision Dissociation)	MS2	12.6937	117.1	300	131.527	F1.4	49555.1	35172.5	48616.8	70027	58621.3	53996.6		100	32	25	2.04e-09
FALSE	High	Mascot	Unambiguous	SAVETAESIQASLIIALTETGYTAR	N-Term(TMT6plex)	1	C6KTA4	Pyruvate kinase OS=Plasmodium falciparum (isolate 3D7) OX=36329 GN=PF3D7_0626800 PE=1 SV=1	C6KTA4	Pyruvate kinase OS=Plasmodium falciparum (isolate 3D7) OX=36329 GN=PF3D7_0626800 PE=1 SV=1	0	3	0.99	0	1	1	942.18	2824.52	2824.51	3.52	0.00331	HCD (High Energy Collision Dissociation)	MS2	0	64	300	133.326	F1.2	26865.1	17279.1	27661.4	34579.2	23614.4	23662.5		100	32	25	2.13e-09
FALSE	High	Mascot	Unambiguous	EGELVFGVAHIFASFNDTFIHVTDLSGR	N-Term(TMT6plex)	1	Q8I3U6	40S ribosomal protein S11 OS=Plasmodium falciparum (isolate 3D7) OX=36329 GN=PF3D7_0516200 PE=1 SV=1	Q8I3U6	40S ribosomal protein S11 OS=Plasmodium falciparum (isolate 3D7) OX=36329 GN=PF3D7_0516200 PE=1 SV=1	0	4	0.97	0	1	1	827.675	3307.68	3307.69	-5.26	-0.00435	HCD (High Energy Collision Dissociation)	MS2	14.2179	194.3	152.253	133.586	F3.7	186948	182569	297185	286016	129948	168373		100	31	24	1.65e-09
FALSE	High	Mascot	Unambiguous	INIPIFNSQTNTEEDTNNSEELPSLSSEEIER	N-Term(TMT6plex)	1	C0H4U0	Uncharacterized protein OS=Plasmodium falciparum (isolate 3D7) OX=36329 GN=PF3D7_0811400 PE=4 SV=1	C0H4U0	Uncharacterized protein OS=Plasmodium falciparum (isolate 3D7) OX=36329 GN=PF3D7_0811400 PE=4 SV=1	0	3	0.94	0	1	1	1293.63	3878.87	3878.86	2.18	0.00282	HCD (High Energy Collision Dissociation)	MS2	14.7464	98.4	300	122.179	F2.2	64210.4	30208.5	69042.5	67811.3	44234.3	40630.1		100	30	23	1.11e-09
FALSE	High	Mascot	Unambiguous	SYCNDQSTGTLEIVSEDLSCLK	N-Term(TMT6plex); C3(Carbamidomethyl); C20(Carbamidomethyl); K22(TMT6plex)	1	Q8IJS1	Hypoxanthine phosphoribosyltransferase OS=Plasmodium falciparum (isolate 3D7) OX=36329 GN=PF3D7_1012400 PE=3 SV=1	Q8IJS1	Hypoxanthine phosphoribosyltransferase OS=Plasmodium falciparum (isolate 3D7) OX=36329 GN=PF3D7_1012400 PE=3 SV=1	0	3	0.98	0	1	1	993.156	2977.45	2977.45	-0.34	-0.00034	HCD (High Energy Collision Dissociation)	MS2	7.55987	545.9	63.666	122.364	F1.4	2.10151e+06	458816	600399	2.84599e+06	872366	2.23116e+06		100	31	24	1.58e-09
FALSE	High	Mascot	Unambiguous	SASVAGIVGADEEAPPAPK	N-Term(TMT6plex); K19(TMT6plex)	1	Q8ILZ1	Rhoptry-associated protein 1 OS=Plasmodium falciparum (isolate 3D7) OX=36329 GN=PF3D7_1410400 PE=4 SV=1	Q8ILZ1	Rhoptry-associated protein 1 OS=Plasmodium falciparum (isolate 3D7) OX=36329 GN=PF3D7_1410400 PE=4 SV=1	0	2	0.99	0	1	1	1112.61	2224.22	2224.22	-0.11	-0.00012	HCD (High Energy Collision Dissociation)	MS2	0	76.5	300	96.1643	F4.2	34635.5	33446.2	26067	30404	29070	30449.7		100	32	25	2.19e-09
FALSE	High	Mascot	Unambiguous	QFNSIITNELANIDAGSKPSNTNDYLSELSGLIISQTR	N-Term(TMT6plex); K18(TMT6plex)	1	Q8ILV5	26S proteasome regulatory subunit RPN13,putative OS=Plasmodium falciparum (isolate 3D7) OX=36329 GN=PF3D7_1414000 PE=4 SV=2	Q8ILV5	26S proteasome regulatory subunit RPN13,putative OS=Plasmodium falciparum (isolate 3D7) OX=36329 GN=PF3D7_1414000 PE=4 SV=2	0	4	1	0	1	1	1146.36	4582.41	4582.4	1.83	0.0021	HCD (High Energy Collision Dissociation)	MS2	1.44221	184.1	300	131.87	F2.7	113806	92521.5	116875	152561	125227	86013.9		100	29	22	9.4e-10
FALSE	High	Mascot	Unambiguous	IWAFGPETIGPNLLTDNTSGIQYMNEIK	N-Term(TMT6plex); K28(TMT6plex)	1	Q8IKW5	Elongation factor 2 OS=Plasmodium falciparum (isolate 3D7) OX=36329 GN=PF3D7_1451100 PE=4 SV=1	Q8IKW5	Elongation factor 2 OS=Plasmodium falciparum (isolate 3D7) OX=36329 GN=PF3D7_1451100 PE=4 SV=1	0	3	0.99	0	1	1	1194.29	3580.86	3580.88	-3.51	-0.00419	HCD (High Energy Collision Dissociation)	MS2	0	226.7	300	130.473	F2.6	140472	55252.4	111421	237382	80633.4	77763.4		100	31	24	1.62e-09
FALSE	High	Mascot	Unambiguous	GGAGGENAGASLYEK	N-Term(TMT6plex); K15(TMT6plex)	1	A0A144A3T1	Fructose-bisphosphate aldolase OS=Plasmodium falciparum (isolate 3D7) OX=36329 GN=PF3D7_1444800 PE=3 SV=1	A0A144A3T1	Fructose-bisphosphate aldolase OS=Plasmodium falciparum (isolate 3D7) OX=36329 GN=PF3D7_1444800 PE=3 SV=1	0	2	0.95	0	1	1	919.986	1838.96	1838.96	-0.57	-0.00052	HCD (High Energy Collision Dissociation)	MS2	18.9824	407.4	72.106	76.8149	F2.2	1.25468e+06	283993	745399	979209	398027	422108		100	33	26	2.26e-09
FALSE	High	Mascot	Unambiguous	GSPSTLQTPGSSSGASLHAVGPNQGGLSQGLSGK	N-Term(TMT6plex); K34(TMT6plex)	1	Q6ZMA7	Sexual stage-specific protein OS=Plasmodium falciparum (isolate 3D7) OX=36329 GN=PF3D7_0406200 PE=4 SV=1	Q6ZMA7	Sexual stage-specific protein OS=Plasmodium falciparum (isolate 3D7) OX=36329 GN=PF3D7_0406200 PE=4 SV=1	0	3	1	0	1	1	1193.96	3579.85	3579.88	-6.82	-0.00814	HCD (High Energy Collision Dissociation)	MS2	0	64.6	300	92.9105	F4.6	40820.9	39393.3	14331.5	20718.6	29107.9	10108.1		99	31	24	1.78e-09
FALSE	High	Mascot	Unambiguous	IALADAGDSIEDSNFNTDTANSAIMK	N-Term(TMT6plex); K26(TMT6plex)	1	C6KT64	Leucine--tRNA ligase, putative OS=Plasmodium falciparum (isolate 3D7) OX=36329 GN=PF3D7_0622800 PE=1 SV=1	C6KT64	Leucine--tRNA ligase, putative OS=Plasmodium falciparum (isolate 3D7) OX=36329 GN=PF3D7_0622800 PE=1 SV=1	0	3	0.9596	0	1	1	1048.19	3142.56	3142.56	-1.33	-0.00139	HCD (High Energy Collision Dissociation)	MS2	0	218.3	174.825	117.516	F3.3	159001	106989	146876	291248	96998.8	256113		99	32	25	1.79e-09
FALSE	High	Mascot	Unambiguous	DVQLIFDNCSLYNTSNSVVAITGK	N-Term(TMT6plex); C9(Carbamidomethyl); K24(TMT6plex)	1	Q8IJ72	Bromodomain protein 1 OS=Plasmodium falciparum (isolate 3D7) OX=36329 GN=PF3D7_1033700 PE=1 SV=1	Q8IJ72	Bromodomain protein 1 OS=Plasmodium falciparum (isolate 3D7) OX=36329 GN=PF3D7_1033700 PE=1 SV=1	0	3	0.9192	0	1	1	1039.54	3116.62	3116.63	-5.34	-0.00555	HCD (High Energy Collision Dissociation)	MS2	0	312.1	152.481	123.877	F1.6	306365	223128	240870	455626	280812	291760		99	32	25	2.12e-09
FALSE	High	Mascot	Unambiguous	NSNTVDSSENVEEVVDNLTSEK	N-Term(TMT6plex); K22(TMT6plex)	1	Q8IL59	Uncharacterized protein OS=Plasmodium falciparum (isolate 3D7) OX=36329 GN=PF3D7_1441100 PE=4 SV=1	Q8IL59	Uncharacterized protein OS=Plasmodium falciparum (isolate 3D7) OX=36329 GN=PF3D7_1441100 PE=4 SV=1	0	3	1	0	1	1	956.478	2867.42	2867.42	0.77	0.00074	HCD (High Energy Collision Dissociation)	MS2	4.87188	309	300	119.935	F1.2	165682	95449.6	104089	233264	161046	192463		99	31	24	1.65e-09
FALSE	High	Mascot	Unambiguous	QLNISVVQIENILVAAIGSGVIDAK	N-Term(TMT6plex); K25(TMT6plex)	1	Q8I1Q5	Eukaryotic translation initiation factor 3 subunit M OS=Plasmodium falciparum (isolate 3D7) OX=36329 GN=PF3D7_0418200 PE=3 SV=1	Q8I1Q5	Eukaryotic translation initiation factor 3 subunit M OS=Plasmodium falciparum (isolate 3D7) OX=36329 GN=PF3D7_0418200 PE=3 SV=1	0	3	1	0	1	1	1008.27	3022.78	3022.79	-3.17	-0.0032	HCD (High Energy Collision Dissociation)	MS2	18.3834	615.8	300	134.308	F4.7	555015	531872	304468	695411	302923	267350		99	27	20	6.97e-10
FALSE	High	Mascot	Unambiguous	SASVAGIVGADEEAPPAPK	N-Term(TMT6plex); K19(TMT6plex)	1	Q8ILZ1	Rhoptry-associated protein 1 OS=Plasmodium falciparum (isolate 3D7) OX=36329 GN=PF3D7_1410400 PE=4 SV=1	Q8ILZ1	Rhoptry-associated protein 1 OS=Plasmodium falciparum (isolate 3D7) OX=36329 GN=PF3D7_1410400 PE=4 SV=1	0	2	0.9697	0	1	1	1112.61	2224.22	2224.22	-3.17	-0.00353	HCD (High Energy Collision Dissociation)	MS2	0	86.7	300	95.6035	F4.2	37475.6	41135.7	28720	36425.5	31636.2	30926.4		99	33	26	2.41e-09
FALSE	High	Mascot	Unambiguous	LIGAAPGYVGYEQGGLLTDAVR	N-Term(TMT6plex)	1	Q8IB03	Chaperone protein ClpB1 OS=Plasmodium falciparum (isolate 3D7) OX=36329 GN=PF3D7_0816600 PE=1 SV=1	Q8IB03	Chaperone protein ClpB1 OS=Plasmodium falciparum (isolate 3D7) OX=36329 GN=PF3D7_0816600 PE=1 SV=1	0	2	0.9495	0	1	1	1225.16	2449.32	2449.33	-4.81	-0.00589	HCD (High Energy Collision Dissociation)	MS2	0	160	130.709	119.572	F4.4	144949	174848	154370	228277	163162	180375		99	33	26	2.64e-09
FALSE	High	Mascot	Unambiguous	SIFVGNVDYSTQPEELQSLFSECGLINR	N-Term(TMT6plex); C23(Carbamidomethyl)	1	Q8I2R8	RNA-binding protein, putative OS=Plasmodium falciparum (isolate 3D7) OX=36329 GN=PF3D7_0923900 PE=4 SV=1	Q8I2R8	RNA-binding protein, putative OS=Plasmodium falciparum (isolate 3D7) OX=36329 GN=PF3D7_0923900 PE=4 SV=1	0	3	0.9293	0	1	1	1144.56	3431.68	3431.7	-6.49	-0.00742	HCD (High Energy Collision Dissociation)	MS2	0	149.2	159.362	127.067	F3.5	148620	134754	202401	348538	134574	294908		99	30	23	1.34e-09
FALSE	High	Mascot	Unambiguous	AYHEQLSVSEITNSAFEPANMMAK	N-Term(TMT6plex); K24(TMT6plex)	1	Q6ZLZ9	Tubulin alpha chain OS=Plasmodium falciparum (isolate 3D7) OX=36329 GN=PF3D7_0903700 PE=3 SV=1	Q6ZLZ9	Tubulin alpha chain OS=Plasmodium falciparum (isolate 3D7) OX=36329 GN=PF3D7_0903700 PE=3 SV=1	0	3	1	0	1	1	1042.86	3126.56	3126.56	-1.7	-0.00178	HCD (High Energy Collision Dissociation)	MS2	0	286.8	247.121	117.535	F3.5	218343	127573	173920	294538	148085	145336		99	32	25	2.18e-09
FALSE	High	Mascot	Unambiguous	GSPSTLQTPGSSSGASLHAVGPNQGGLSQGLSGK	N-Term(TMT6plex); K34(TMT6plex)	1	Q6ZMA7	Sexual stage-specific protein OS=Plasmodium falciparum (isolate 3D7) OX=36329 GN=PF3D7_0406200 PE=4 SV=1	Q6ZMA7	Sexual stage-specific protein OS=Plasmodium falciparum (isolate 3D7) OX=36329 GN=PF3D7_0406200 PE=4 SV=1	0	3	1	0	1	1	1193.96	3579.85	3579.88	-6.68	-0.00797	HCD (High Energy Collision Dissociation)	MS2	2.0073	108	171.384	93.3357	F4.5	135497	135854	41193.8	60207.4	98908.5	25978.2		99	31	24	1.92e-09
FALSE	High	Mascot	Unambiguous	FDVDNLVDMCNSDLADTIGNLVQR	N-Term(TMT6plex); C10(Carbamidomethyl)	1	Q8IJ60	Methionine--tRNA ligase OS=Plasmodium falciparum (isolate 3D7) OX=36329 GN=PF3D7_1034900 PE=3 SV=1	Q8IJ60	Methionine--tRNA ligase OS=Plasmodium falciparum (isolate 3D7) OX=36329 GN=PF3D7_1034900 PE=3 SV=1	0	3	0.9899	0	1	1	985.139	2953.4	2953.42	-7.04	-0.00693	HCD (High Energy Collision Dissociation)	MS2	11.9094	224	120.938	130.302	F1.5	237780	212701	211373	365590	314726	325405		99	30	23	1.37e-09
FALSE	High	Mascot	Unambiguous	NNDDEQYVWESAAGGSFTVTKDETNEK	N-Term(TMT6plex); K21(TMT6plex); K27(TMT6plex)	1	Q8IC05	Heat shock protein 90 OS=Plasmodium falciparum (isolate 3D7) OX=36329 GN=PF3D7_0708400 PE=1 SV=1	Q8IC05	Heat shock protein 90 OS=Plasmodium falciparum (isolate 3D7) OX=36329 GN=PF3D7_0708400 PE=1 SV=1	1	3	0.9899	0	1	1	1241.27	3721.81	3721.81	0.41	0.00051	HCD (High Energy Collision Dissociation)	MS2	0	312.8	279.046	110.531	F3.4	120605	89613.5	179404	263590	81611.5	251098		99	30	23	1.29e-09
FALSE	High	Mascot	Unambiguous	NLEEIEEANTYINYLEEQLSITK	N-Term(TMT6plex); K23(TMT6plex)	1	Q8IJS7	PRE-binding protein OS=Plasmodium falciparum (isolate 3D7) OX=36329 GN=PF3D7_1011800 PE=4 SV=1	Q8IJS7	PRE-binding protein OS=Plasmodium falciparum (isolate 3D7) OX=36329 GN=PF3D7_1011800 PE=4 SV=1	0	3	0.9899	0	1	1	1072.23	3214.69	3214.68	2.56	0.00274	HCD (High Energy Collision Dissociation)	MS2	8.72995	432.2	217.976	132.425	F4.4	408296	362354	247775	657294	261264	379473		99	32	25	2.55e-09
FALSE	High	Mascot	Unambiguous	LLYQSLVNAIETPISVQEAVAR	N-Term(TMT6plex)	1	C6KTA4	Pyruvate kinase OS=Plasmodium falciparum (isolate 3D7) OX=36329 GN=PF3D7_0626800 PE=1 SV=1	C6KTA4	Pyruvate kinase OS=Plasmodium falciparum (isolate 3D7) OX=36329 GN=PF3D7_0626800 PE=1 SV=1	0	2	1	0	1	1	1322.24	2643.47	2643.49	-8.4	-0.0111	HCD (High Energy Collision Dissociation)	MS2	0	361.9	221.426	132.556	F3.7	204372	176038	321559	486738	164629	529362		99	33	26	2.58e-09
FALSE	High	Mascot	Unambiguous	SYCNDQSTGTLEIVSEDLSCLK	N-Term(TMT6plex); C3(Carbamidomethyl); C20(Carbamidomethyl); K22(TMT6plex)	1	Q8IJS1	Hypoxanthine phosphoribosyltransferase OS=Plasmodium falciparum (isolate 3D7) OX=36329 GN=PF3D7_1012400 PE=3 SV=1	Q8IJS1	Hypoxanthine phosphoribosyltransferase OS=Plasmodium falciparum (isolate 3D7) OX=36329 GN=PF3D7_1012400 PE=3 SV=1	0	3	0.9697	0	1	1	993.155	2977.45	2977.45	-0.61	-0.0006	HCD (High Energy Collision Dissociation)	MS2	3.20219	180.1	5.907	123.291	F4.3	1.12426e+07	1.82845e+06	3.90293e+06	3.79069e+06	1.21635e+06	2.00353e+06		99	31	24	1.85e-09
FALSE	High	Mascot	Unambiguous	TATFVISSLQLINYDYVACQALILAPTR	N-Term(TMT6plex); C19(Carbamidomethyl)	1	Q8IKF0	Eukaryotic initiation factor 4A OS=Plasmodium falciparum (isolate 3D7) OX=36329 GN=PF3D7_1468700 PE=3 SV=1	Q8IKF0	Eukaryotic initiation factor 4A OS=Plasmodium falciparum (isolate 3D7) OX=36329 GN=PF3D7_1468700 PE=3 SV=1	0	3	0.9394	0	1	1	1124.27	3370.8	3370.83	-8.32	-0.00935	HCD (High Energy Collision Dissociation)	MS2	0	36	300	133.403	F1.1	12751.4	11945	12069.8	18698.6	15096.5	14459.4		99	32	25	2.26e-09
FALSE	High	Mascot	Unambiguous	SYCNDQSTGTLEIVSEDLSCLK	N-Term(TMT6plex); C3(Carbamidomethyl); C20(Carbamidomethyl); K22(TMT6plex)	1	Q8IJS1	Hypoxanthine phosphoribosyltransferase OS=Plasmodium falciparum (isolate 3D7) OX=36329 GN=PF3D7_1012400 PE=3 SV=1	Q8IJS1	Hypoxanthine phosphoribosyltransferase OS=Plasmodium falciparum (isolate 3D7) OX=36329 GN=PF3D7_1012400 PE=3 SV=1	0	3	0.9394	0	1	1	993.155	2977.45	2977.45	-1.29	-0.00128	HCD (High Energy Collision Dissociation)	MS2	8.57038	164	83.526	124.014	F2.3	465907	124668	318416	376841	127524	147067		99	31	24	1.77e-09
FALSE	High	Mascot	Unambiguous	LASGFDLEDTADLAQIVYDHINQK	N-Term(TMT6plex); K24(TMT6plex)	1	Q8I0V4	Endoplasmin, putative OS=Plasmodium falciparum (isolate 3D7) OX=36329 GN=PF3D7_1222300 PE=1 SV=1	Q8I0V4	Endoplasmin, putative OS=Plasmodium falciparum (isolate 3D7) OX=36329 GN=PF3D7_1222300 PE=1 SV=1	0	3	0.9899	0	1	1	1045.55	3134.63	3134.64	-3.71	-0.00388	HCD (High Energy Collision Dissociation)	MS2	5.28369	218.5	51.347	130.453	F2.6	555323	487790	714234	700928	611979	627827		99	32	25	2.55e-09
FALSE	High	Mascot	Unambiguous	TIVADNLSTPFATNLCFATTSVTSGSGK	N-Term(TMT6plex); C16(Carbamidomethyl); K28(TMT6plex)	1	A0A143ZZK9	Non-SERCA-type Ca2+-transporting P-ATPase OS=Plasmodium falciparum (isolate 3D7) OX=36329 GN=PF3D7_1211900 PE=3 SV=1	A0A143ZZK9	Non-SERCA-type Ca2+-transporting P-ATPase OS=Plasmodium falciparum (isolate 3D7) OX=36329 GN=PF3D7_1211900 PE=3 SV=1	0	3	1	0	1	1	1106.91	3318.71	3318.73	-6.4	-0.00708	HCD (High Energy Collision Dissociation)	MS2	0	227.1	91.726	121.84	F1.7	234579	341937	507293	384337	365840	271024		99	32	25	2.35e-09
FALSE	High	Mascot	Unambiguous	TAISDAASIASLMTTTEVAIVDFK	N-Term(TMT6plex); K24(TMT6plex)	1	Q8IJN9	Heat shock protein 60 OS=Plasmodium falciparum (isolate 3D7) OX=36329 GN=PF3D7_1015600 PE=3 SV=1	Q8IJN9	Heat shock protein 60 OS=Plasmodium falciparum (isolate 3D7) OX=36329 GN=PF3D7_1015600 PE=3 SV=1	0	3	0.9798	0	1	1	971.868	2913.59	2913.59	-0.35	-0.00034	HCD (High Energy Collision Dissociation)	MS2	3.94072	794.6	106.701	133.791	F1.6	1.11821e+06	1.57247e+06	2.32673e+06	1.64907e+06	2.20021e+06	1.90801e+06		99	32	25	2.52e-09
FALSE	High	Mascot	Unambiguous	FLCVSHGVGSAGCAVCFEELCQNGAK	N-Term(TMT6plex); C3(Carbamidomethyl); C13(Carbamidomethyl); C16(Carbamidomethyl); C21(Carbamidomethyl); K26(TMT6plex)	1	Q8I3X4	Purine nucleoside phosphorylase OS=Plasmodium falciparum (isolate 3D7) OX=36329 GN=PF3D7_0513300 PE=1 SV=1	Q8I3X4	Purine nucleoside phosphorylase OS=Plasmodium falciparum (isolate 3D7) OX=36329 GN=PF3D7_0513300 PE=1 SV=1	0	3	1	0	1	1	1105.86	3315.56	3315.58	-4.88	-0.00539	HCD (High Energy Collision Dissociation)	MS2	0	267.6	237.135	115.08	F4.5	522719	142791	124227	130923	71947.7	96754.4		99	30	23	1.38e-09
FALSE	High	Mascot	Unambiguous	MVENPEAFAAVAAPASAAK	N-Term(TMT6plex); K19(TMT6plex)	1	Q8II61	60S acidic ribosomal protein P0 OS=Plasmodium falciparum (isolate 3D7) OX=36329 GN=PF3D7_1130200 PE=3 SV=1	Q8II61	60S acidic ribosomal protein P0 OS=Plasmodium falciparum (isolate 3D7) OX=36329 GN=PF3D7_1130200 PE=3 SV=1	0	2	0.9899	0	1	1	1152.13	2303.24	2303.25	-0.86	-0.001	HCD (High Energy Collision Dissociation)	MS2	0	232.2	300	111.09	F2.5	133100	63755.1	104011	145982	85627	99449.3		99	33	26	3.02e-09
FALSE	High	Mascot	Unambiguous	SLGQNPTEAELQDMINEIDTDGNGTIDFPEFLTLMAR	N-Term(TMT6plex)	1	P62203	Calmodulin OS=Plasmodium falciparum (isolate 3D7) OX=36329 GN=PF14_0323 PE=3 SV=2	P62203	Calmodulin OS=Plasmodium falciparum (isolate 3D7) OX=36329 GN=PF14_0323 PE=3 SV=2	0	4	1	0	1	1	1082.02	4325.08	4325.08	-0.88	-0.00096	HCD (High Energy Collision Dissociation)	MS2	4.39569	155.7	300	133.668	F1.6	89955.7	84371.9	96633.8	135895	125608	124887		99	28	21	9.31e-10
FALSE	High	Mascot	Unambiguous	ACKNNVDDLDSDVEEADVTEESAVETK	N-Term(TMT6plex); C2(Carbamidomethyl); K3(TMT6plex); K27(TMT6plex)	1	Q8I3F3	Early transcribed membrane protein 5 OS=Plasmodium falciparum (isolate 3D7) OX=36329 GN=PF3D7_0532100 PE=4 SV=1	Q8I3F3	Early transcribed membrane protein 5 OS=Plasmodium falciparum (isolate 3D7) OX=36329 GN=PF3D7_0532100 PE=4 SV=1	1	3	0.9697	0	1	1	1223.93	3669.79	3669.79	-0.78	-0.00096	HCD (High Energy Collision Dissociation)	MS2	7.25941	221.1	43.718	108.231	F2.1	807227	525114	680600	819601	681972	925266		99	30	23	1.57e-09
FALSE	High	Mascot	Unambiguous	DLSDYWNQLLEVEHK	N-Term(TMT6plex); K15(TMT6plex)	1	Q8IDQ9	Phosphoethanolamine N-methyltransferase OS=Plasmodium falciparum (isolate 3D7) OX=36329 GN=PF3D7_1343000 PE=4 SV=1	Q8IDQ9	Phosphoethanolamine N-methyltransferase OS=Plasmodium falciparum (isolate 3D7) OX=36329 GN=PF3D7_1343000 PE=4 SV=1	0	2	0.9082	0	1	1	1174.12	2347.22	2347.23	-4.04	-0.00475	HCD (High Energy Collision Dissociation)	MS2	0	413.2	116.908	122.773	F1.6	635421	135625	144308	1.32358e+06	413427	582519		98	32	25	2.83e-09
FALSE	High	Mascot	Unambiguous	AAVPSGASTGIYEALELR	N-Term(TMT6plex)	1	Q8IJN7	Enolase OS=Plasmodium falciparum (isolate 3D7) OX=36329 GN=ENO PE=3 SV=1	Q8IJN7	Enolase OS=Plasmodium falciparum (isolate 3D7) OX=36329 GN=ENO PE=3 SV=1	0	2	1	0	1	1	1017.55	2034.1	2034.11	-4.09	-0.00416	HCD (High Energy Collision Dissociation)	MS2	0	195.8	258.342	117.293	F4.9	198103	61875	119564	89358.6	51758.5	80291.9		98	33	26	3.55e-09
FALSE	High	Mascot	Unambiguous	AQDVEAGDGTTSVVVMCGSFLNVCK	N-Term(TMT6plex); C17(Carbamidomethyl); C24(Carbamidomethyl); K25(TMT6plex)	1	C0H5I7	T-complex protein 1 subunit delta OS=Plasmodium falciparum (isolate 3D7) OX=36329 GN=PF3D7_1357800 PE=3 SV=1	C0H5I7	T-complex protein 1 subunit delta OS=Plasmodium falciparum (isolate 3D7) OX=36329 GN=PF3D7_1357800 PE=3 SV=1	0	3	0.9796	0	1	1	1034.84	3102.51	3102.53	-6.67	-0.0069	HCD (High Energy Collision Dissociation)	MS2	0	303.4	107.272	117.111	F1.5	497172	188757	238220	666058	296194	556912		98	31	24	2.23e-09
FALSE	High	Mascot	Unambiguous	SQNNASGENFSQMNFYNQYSGANFEQER	N-Term(TMT6plex)	1	Q8IK01	Inner membrane complex protein 1c, putative OS=Plasmodium falciparum (isolate 3D7) OX=36329 GN=PF3D7_1003600 PE=4 SV=1	Q8IK01	Inner membrane complex protein 1c, putative OS=Plasmodium falciparum (isolate 3D7) OX=36329 GN=PF3D7_1003600 PE=4 SV=1	0	3	1	0	1	1	1164.18	3490.51	3490.52	-2.21	-0.00257	HCD (High Energy Collision Dissociation)	MS2	0	71	248.784	109.029	F4.3	47481.9	44043.3	27404.4	57403.8	34972.2	29017.7		98	22	15	2.61e-10
FALSE	High	Mascot	Unambiguous	ILVNLSELQDQEVGDGTTSVVLLASELLR	N-Term(TMT6plex)	1	Q8II43	T-complex protein 1 subunit alpha OS=Plasmodium falciparum (isolate 3D7) OX=36329 GN=PF3D7_1132200 PE=3 SV=1	Q8II43	T-complex protein 1 subunit alpha OS=Plasmodium falciparum (isolate 3D7) OX=36329 GN=PF3D7_1132200 PE=3 SV=1	0	3	1	0	1	1	1114.29	3340.86	3340.84	5.3	0.0059	HCD (High Energy Collision Dissociation)	MS2	0	100.5	300	134.117	F2.5	45388.7	33308.1	50699.3	51035.5	42342.6	41434.2		98	30	23	1.81e-09
FALSE	High	Mascot	Unambiguous	ACKNNVDDLDSDVEEADVTEESAVETK	N-Term(TMT6plex); C2(Carbamidomethyl); K3(TMT6plex); K27(TMT6plex)	1	Q8I3F3	Early transcribed membrane protein 5 OS=Plasmodium falciparum (isolate 3D7) OX=36329 GN=PF3D7_0532100 PE=4 SV=1	Q8I3F3	Early transcribed membrane protein 5 OS=Plasmodium falciparum (isolate 3D7) OX=36329 GN=PF3D7_0532100 PE=4 SV=1	1	3	0.949	0	1	1	1223.93	3669.78	3669.79	-1.27	-0.00156	HCD (High Energy Collision Dissociation)	MS2	5.38638	185.8	247.246	108.256	F2.2	110200	84431.8	101549	124180	100465	134840		98	30	23	1.68e-09
FALSE	High	Mascot	Unambiguous	IGDIMTTDVVTGSYPINLSDANK	N-Term(TMT6plex); K23(TMT6plex)	1	Q8I2U5	Inosine-5'-monophosphate dehydrogenase OS=Plasmodium falciparum (isolate 3D7) OX=36329 GN=PF3D7_0920800 PE=3 SV=1	Q8I2U5	Inosine-5'-monophosphate dehydrogenase OS=Plasmodium falciparum (isolate 3D7) OX=36329 GN=PF3D7_0920800 PE=3 SV=1	0	2	1	0	1	1	1441.76	2882.5	2882.52	-6.59	-0.00951	HCD (High Energy Collision Dissociation)	MS2	0	515.5	262.454	121.048	F1.5	306438	148242	148356	551569	330460	617022		98	33	26	3.38e-09
FALSE	High	Mascot	Unambiguous	SAVETAESIQASLIIALTETGYTAR	N-Term(TMT6plex)	1	C6KTA4	Pyruvate kinase OS=Plasmodium falciparum (isolate 3D7) OX=36329 GN=PF3D7_0626800 PE=1 SV=1	C6KTA4	Pyruvate kinase OS=Plasmodium falciparum (isolate 3D7) OX=36329 GN=PF3D7_0626800 PE=1 SV=1	0	3	0.9898	0	1	1	942.174	2824.51	2824.51	-2.37	-0.00224	HCD (High Energy Collision Dissociation)	MS2	27.5676	283	275.671	132.975	F1.5	261341	168091	185308	365859	339733	343095		98	33	26	3.19e-09
FALSE	High	Mascot	Unambiguous	FSAASIGSAQEGAELLLQENYK	N-Term(TMT6plex); K22(TMT6plex)	1	Q8IBI3	Proteasome subunit alpha type OS=Plasmodium falciparum (isolate 3D7) OX=36329 GN=PF3D7_0727400 PE=1 SV=1	Q8IBI3	Proteasome subunit alpha type OS=Plasmodium falciparum (isolate 3D7) OX=36329 GN=PF3D7_0727400 PE=1 SV=1	0	3	1	0	1	1	928.832	2784.48	2784.48	-0.56	-0.00052	HCD (High Energy Collision Dissociation)	MS2	22.4833	443.1	77.574	122.534	F1.4	955458	617004	707634	1.29822e+06	848157	901969		98	33	26	3.13e-09
FALSE	High	Mascot	Unambiguous	LASGFDLEDTADLAQIVYDHINQK	N-Term(TMT6plex); K24(TMT6plex)	1	Q8I0V4	Endoplasmin, putative OS=Plasmodium falciparum (isolate 3D7) OX=36329 GN=PF3D7_1222300 PE=1 SV=1	Q8I0V4	Endoplasmin, putative OS=Plasmodium falciparum (isolate 3D7) OX=36329 GN=PF3D7_1222300 PE=1 SV=1	0	3	0.9796	0	1	1	1045.55	3134.64	3134.64	-0.72	-0.00076	HCD (High Energy Collision Dissociation)	MS2	2.76368	241.4	78.139	130.094	F1.9	419017	319489	534889	457128	442533	617961		98	32	25	2.82e-09
FALSE	High	Mascot	Unambiguous	AEVTDVANAVLDGTDCVMLSGETAGGK	N-Term(TMT6plex); C16(Carbamidomethyl); K27(TMT6plex)	1	C6KTA4	Pyruvate kinase OS=Plasmodium falciparum (isolate 3D7) OX=36329 GN=PF3D7_0626800 PE=1 SV=1	C6KTA4	Pyruvate kinase OS=Plasmodium falciparum (isolate 3D7) OX=36329 GN=PF3D7_0626800 PE=1 SV=1	0	3	0.9898	0	1	1	1046.86	3138.56	3138.57	-1.67	-0.00175	HCD (High Energy Collision Dissociation)	MS2	18.9311	340.4	99.363	125.732	F1.4	539836	181102	235943	1.10058e+06	356801	954618		98	31	24	2.36e-09
FALSE	High	Mascot	Unambiguous	HQQAAQQQAVHQQAVHQQAAQQQLNFNTNLR	N-Term(TMT6plex)	1	Q8I5H4	Polyadenylate-binding protein OS=Plasmodium falciparum (isolate 3D7) OX=36329 GN=PF3D7_1224300 PE=3 SV=1	Q8I5H4	Polyadenylate-binding protein OS=Plasmodium falciparum (isolate 3D7) OX=36329 GN=PF3D7_1224300 PE=3 SV=1	0	4	1	0	1	1	948.986	3792.92	3792.93	-2.73	-0.00259	HCD (High Energy Collision Dissociation)	MS2	0	29.4	121.551	72.3455	F3.5	21684.3	12458.4	34663.3	35576.1	20417.5	49896.7		98	31	24	2e-09
FALSE	High	Mascot	Unambiguous	QSHVTNSATEVAAQENNSTEEK	N-Term(TMT6plex); K22(TMT6plex)	1	Q8IEI6	EMP1-trafficking protein OS=Plasmodium falciparum (isolate 3D7) OX=36329 GN=PF3D7_1302000 PE=4 SV=1	Q8IEI6	EMP1-trafficking protein OS=Plasmodium falciparum (isolate 3D7) OX=36329 GN=PF3D7_1302000 PE=4 SV=1	0	3	0.9592	0	1	1	944.803	2832.39	2832.4	-2.37	-0.00224	HCD (High Energy Collision Dissociation)	MS2	0	133	253.224	66.2333	F4.1	118443	88168.4	48177.3	57941.5	38924.5	43139.6		98	31	24	2.11e-09
FALSE	High	Mascot	Unambiguous	LTAAIGKDVQIVGDDLLVTNPTR	N-Term(TMT6plex); K7(TMT6plex)	1	Q8IJN7	Enolase OS=Plasmodium falciparum (isolate 3D7) OX=36329 GN=ENO PE=3 SV=1	Q8IJN7	Enolase OS=Plasmodium falciparum (isolate 3D7) OX=36329 GN=ENO PE=3 SV=1	1	2	0.9694	0	1	1	1434.32	2867.64	2867.66	-6.96	-0.00998	HCD (High Energy Collision Dissociation)	MS2	0	528.2	124.941	125.081	F1.6	1.04605e+06	286913	330586	1.32385e+06	607487	1.43587e+06		98	31	24	2.05e-09
FALSE	High	Mascot	Unambiguous	FDVDNLVDMCNSDLADTIGNLVQR	N-Term(TMT6plex); C10(Carbamidomethyl)	1	Q8IJ60	Methionine--tRNA ligase OS=Plasmodium falciparum (isolate 3D7) OX=36329 GN=PF3D7_1034900 PE=3 SV=1	Q8IJ60	Methionine--tRNA ligase OS=Plasmodium falciparum (isolate 3D7) OX=36329 GN=PF3D7_1034900 PE=3 SV=1	0	3	0.9082	0	1	1	985.144	2953.42	2953.42	-2.12	-0.00209	HCD (High Energy Collision Dissociation)	MS2	12.6636	310.1	300	130.741	F1.4	151425	114790	129555	186972	165826	162850		98	30	23	1.61e-09
FALSE	High	Mascot	Unambiguous	TAISDAASIASLMTTTEVAIVDFK	N-Term(TMT6plex); K24(TMT6plex)	1	Q8IJN9	Heat shock protein 60 OS=Plasmodium falciparum (isolate 3D7) OX=36329 GN=PF3D7_1015600 PE=3 SV=1	Q8IJN9	Heat shock protein 60 OS=Plasmodium falciparum (isolate 3D7) OX=36329 GN=PF3D7_1015600 PE=3 SV=1	0	3	0.9694	0	1	1	971.868	2913.59	2913.59	0.1	0.0001	HCD (High Energy Collision Dissociation)	MS2	6.52555	501.6	84.672	133.811	F4.5	1.67156e+06	1.46721e+06	869807	1.21938e+06	781839	1.04029e+06		98	32	25	3e-09
FALSE	High	Mascot	Unambiguous	QQNEEGAATAANTQEK	N-Term(TMT6plex); K16(TMT6plex)	1	Q8IC43	Small exported membrane protein 1 OS=Plasmodium falciparum (isolate 3D7) OX=36329 GN=PF3D7_0702400 PE=4 SV=1	Q8IC43	Small exported membrane protein 1 OS=Plasmodium falciparum (isolate 3D7) OX=36329 GN=PF3D7_0702400 PE=4 SV=1	0	2	0.949	0	1	1	1074.55	2148.09	2148.09	-0.12	-0.00012	HCD (High Energy Collision Dissociation)	MS2	0	213.3	244.139	48.9904	F2.1	94391.8	104321	98678.3	151689	97684.6	82731.2		98	32	25	2.9e-09
FALSE	High	Mascot	Unambiguous	GSSLGDGSGAGDR	N-Term(TMT6plex)	1	C6KT34	Cell division cycle protein 48 homologue,putative OS=Plasmodium falciparum (isolate 3D7) OX=36329 GN=PF3D7_0619400 PE=4 SV=1	C6KT34	Cell division cycle protein 48 homologue,putative OS=Plasmodium falciparum (isolate 3D7) OX=36329 GN=PF3D7_0619400 PE=4 SV=1	0	2	1	0	1	1	682.834	1364.66	1364.66	0.06	4e-05	HCD (High Energy Collision Dissociation)	MS2	0	119	218.232	22.3218	F3.1	48243.1	38583.3	54937.4	70888.3	25895.8	49578.8		98	29	22	1.38e-09
FALSE	High	Mascot	Unambiguous	TLSSSTQATIEIDSLFEGIDYSVTVSR	N-Term(TMT6plex)	1	Q8IB24	Heat shock protein 70 OS=Plasmodium falciparum (isolate 3D7) OX=36329 GN=PF3D7_0818900 PE=3 SV=1	Q8IB24	Heat shock protein 70 OS=Plasmodium falciparum (isolate 3D7) OX=36329 GN=PF3D7_0818900 PE=3 SV=1	0	3	1	0	1	1	1050.2	3148.59	3148.61	-6.12	-0.00643	HCD (High Energy Collision Dissociation)	MS2	9.4839	151.3	233.257	131.945	F2.5	111466	74316.8	112941	125490	95799.3	85894.5		98	32	25	3.01e-09
FALSE	High	Mascot	Unambiguous	IVAEGFLLNINSFDQWGVELGK	N-Term(TMT6plex); K22(TMT6plex)	1	Q8ILA4	Glucose-6-phosphate isomerase OS=Plasmodium falciparum (isolate 3D7) OX=36329 GN=PF3D7_1436000 PE=1 SV=1	Q8ILA4	Glucose-6-phosphate isomerase OS=Plasmodium falciparum (isolate 3D7) OX=36329 GN=PF3D7_1436000 PE=1 SV=1	0	3	1	0	1	1	969.869	2907.59	2907.6	-3.22	-0.00312	HCD (High Energy Collision Dissociation)	MS2	11.0694	770.9	110.082	132.987	F1.7	1.44737e+06	466226	551337	2.56576e+06	915345	2.28823e+06		98	32	25	2.83e-09
FALSE	High	Mascot	Unambiguous	SVILLEGDENYAQEQENLEK	N-Term(TMT6plex); K20(TMT6plex)	1	Q76NL8	Falcilysin OS=Plasmodium falciparum (isolate 3D7) OX=36329 GN=PF3D7_1360800 PE=1 SV=1	Q76NL8	Falcilysin OS=Plasmodium falciparum (isolate 3D7) OX=36329 GN=PF3D7_1360800 PE=1 SV=1	0	3	0.8776	0	1	1	927.152	2779.44	2779.44	0.69	0.00064	HCD (High Energy Collision Dissociation)	MS2	8.26456	198.9	300	114.991	F3.1	94548.4	56891.3	87678.1	98503.3	40625.5	111561		98	32	25	3.16e-09
FALSE	High	Mascot	Unambiguous	LIVEEATNDDNSVVALNTK	N-Term(TMT6plex); K19(TMT6plex)	1	C6KT34	Cell division cycle protein 48 homologue,putative OS=Plasmodium falciparum (isolate 3D7) OX=36329 GN=PF3D7_0619400 PE=4 SV=1	C6KT34	Cell division cycle protein 48 homologue,putative OS=Plasmodium falciparum (isolate 3D7) OX=36329 GN=PF3D7_0619400 PE=4 SV=1	0	2	0.949	0	1	1	1252.18	2503.36	2503.37	-1.23	-0.00154	HCD (High Energy Collision Dissociation)	MS2	11.6847	258.1	242.362	113.515	F2.3	209508	92885.2	187724	198570	118922	102891		98	33	26	3.8e-09
FALSE	High	Mascot	Unambiguous	SYCNDQSTGTLEIVSEDLSCLK	N-Term(TMT6plex); C3(Carbamidomethyl); C20(Carbamidomethyl); K22(TMT6plex)	1	Q8IJS1	Hypoxanthine phosphoribosyltransferase OS=Plasmodium falciparum (isolate 3D7) OX=36329 GN=PF3D7_1012400 PE=3 SV=1	Q8IJS1	Hypoxanthine phosphoribosyltransferase OS=Plasmodium falciparum (isolate 3D7) OX=36329 GN=PF3D7_1012400 PE=3 SV=1	0	3	0.9796	0	1	1	993.152	2977.44	2977.45	-3.82	-0.00379	HCD (High Energy Collision Dissociation)	MS2	4.2537	218	99.617	123.38	F4.9	810565	183908	295660	292419	111764	179266		98	31	24	2.17e-09
FALSE	High	Mascot	Unambiguous	TATFVISSLQLINYDYVACQALILAPTR	N-Term(TMT6plex); C19(Carbamidomethyl)	1	Q8IKF0	Eukaryotic initiation factor 4A OS=Plasmodium falciparum (isolate 3D7) OX=36329 GN=PF3D7_1468700 PE=3 SV=1	Q8IKF0	Eukaryotic initiation factor 4A OS=Plasmodium falciparum (isolate 3D7) OX=36329 GN=PF3D7_1468700 PE=3 SV=1	0	3	0.9388	0	1	1	1124.27	3370.8	3370.83	-9.04	-0.01015	HCD (High Energy Collision Dissociation)	MS2	5.35235	180.4	94.475	133.234	F2.8	350130	289734	370185	296977	318902	359300		98	32	25	2.9e-09
FALSE	High	Mascot	Unambiguous	VTDGALVVVDTIEGVCVQTETVLYQALGER	N-Term(TMT6plex); C16(Carbamidomethyl)	1	Q8IKW5	Elongation factor 2 OS=Plasmodium falciparum (isolate 3D7) OX=36329 GN=PF3D7_1451100 PE=4 SV=1	Q8IKW5	Elongation factor 2 OS=Plasmodium falciparum (isolate 3D7) OX=36329 GN=PF3D7_1451100 PE=4 SV=1	0	3	1	0	1	1	1155.28	3463.82	3463.82	0.01	1e-05	HCD (High Energy Collision Dissociation)	MS2	8.2386	60.8	300	134.779	F1.4	34051	20428	21919.9	35727.2	31943.1	33061.9		98	31	24	2.48e-09
FALSE	High	Mascot	Unambiguous	SLYGNNNNNNAGSESDVTLK	N-Term(TMT6plex); K20(TMT6plex)	1	C0H571	High molecular weight rhoptry protein 2 OS=Plasmodium falciparum (isolate 3D7) OX=36329 GN=PF3D7_0929400 PE=4 SV=1	C0H571	High molecular weight rhoptry protein 2 OS=Plasmodium falciparum (isolate 3D7) OX=36329 GN=PF3D7_0929400 PE=4 SV=1	0	3	0.9388	0	1	1	857.098	2569.28	2569.29	-3.72	-0.00318	HCD (High Energy Collision Dissociation)	MS2	6.12744	238.6	206.012	89.5793	F2.9	137871	136514	138145	198391	134624	114157		98	32	25	2.74e-09
FALSE	High	Mascot	Unambiguous	SAVETAESIQASLIIALTETGYTAR	N-Term(TMT6plex)	1	C6KTA4	Pyruvate kinase OS=Plasmodium falciparum (isolate 3D7) OX=36329 GN=PF3D7_0626800 PE=1 SV=1	C6KTA4	Pyruvate kinase OS=Plasmodium falciparum (isolate 3D7) OX=36329 GN=PF3D7_0626800 PE=1 SV=1	0	3	0.9898	0	1	1	942.175	2824.51	2824.51	-1.75	-0.00165	HCD (High Energy Collision Dissociation)	MS2	5.93001	138.9	160.513	133.074	F2.9	152049	104318	154376	148284	133566	119655		98	33	26	3.45e-09
FALSE	High	Mascot	Unambiguous	NMITGTSQADVALLVVPAEVGGFEGAFSK	N-Term(TMT6plex); K29(TMT6plex)	1	Q8I0P6	Elongation factor 1-alpha OS=Plasmodium falciparum (isolate 3D7) OX=36329 GN=PF3D7_1357000 PE=3 SV=1	Q8I0P6	Elongation factor 1-alpha OS=Plasmodium falciparum (isolate 3D7) OX=36329 GN=PF3D7_1357000 PE=3 SV=1	0	5	0.9592	0	1	1	674.165	3366.8	3366.8	-1.56	-0.00105	HCD (High Energy Collision Dissociation)	MS2	24.0181	163.2	300	130.181	F4.9	77660.4	66845.2	46175.2	92229.1	47015.2	51629.3		98	32	25	2.67e-09
FALSE	High	Mascot	Unambiguous	ESAYANIPVIALCDSDSPLEHVDIAIPCNNK	N-Term(TMT6plex); C13(Carbamidomethyl); C28(Carbamidomethyl); K31(TMT6plex)	1	A0A143ZZG2	40S ribosomal protein SA OS=Plasmodium falciparum (isolate 3D7) OX=36329 GN=PF3D7_1026800 PE=3 SV=1	A0A143ZZG2	40S ribosomal protein SA OS=Plasmodium falciparum (isolate 3D7) OX=36329 GN=PF3D7_1026800 PE=3 SV=1	0	3	1	0	1	1	1295.33	3883.96	3883.96	0	0	HCD (High Energy Collision Dissociation)	MS2	0	298.8	128.055	122.618	F1.4	471784	119520	151292	704992	186201	737991		98	31	24	2.14e-09
FALSE	High	Mascot	Unambiguous	ACKNNVDDLDSDVEEADVTEESAVETK	N-Term(TMT6plex); C2(Carbamidomethyl); K3(TMT6plex); K27(TMT6plex)	1	Q8I3F3	Early transcribed membrane protein 5 OS=Plasmodium falciparum (isolate 3D7) OX=36329 GN=PF3D7_0532100 PE=4 SV=1	Q8I3F3	Early transcribed membrane protein 5 OS=Plasmodium falciparum (isolate 3D7) OX=36329 GN=PF3D7_0532100 PE=4 SV=1	1	3	0.9286	0	1	1	1223.93	3669.79	3669.79	-0.35	-0.00042	HCD (High Energy Collision Dissociation)	MS2	18.4716	215.8	300	107.09	F4.1	132704	132885	83744.7	101566	86003.2	89619.7		98	30	23	1.93e-09
FALSE	High	Mascot	Unambiguous	MVFAVSNVEVYKVEGTDSYVIFGDAK	N-Term(TMT6plex); K12(TMT6plex); K26(TMT6plex)	1	C6KT55	Nascent polypeptide-associated complex subunit alpha, putative OS=Plasmodium falciparum (isolate 3D7) OX=36329 GN=PF3D7_0621800 PE=4 SV=1	C6KT55	Nascent polypeptide-associated complex subunit alpha, putative OS=Plasmodium falciparum (isolate 3D7) OX=36329 GN=PF3D7_0621800 PE=4 SV=1	1	3	1	0	1	1	1185.64	3554.9	3554.91	-2	-0.00238	HCD (High Energy Collision Dissociation)	MS2	0	440.5	161.45	124.305	F1.6	578985	158306	188787	712232	271536	688858		98	31	24	2.21e-09
FALSE	High	Mascot	Unambiguous	VTDGALVVVDTIEGVCVQTETVLYQALGER	N-Term(TMT6plex); C16(Carbamidomethyl)	1	Q8IKW5	Elongation factor 2 OS=Plasmodium falciparum (isolate 3D7) OX=36329 GN=PF3D7_1451100 PE=4 SV=1	Q8IKW5	Elongation factor 2 OS=Plasmodium falciparum (isolate 3D7) OX=36329 GN=PF3D7_1451100 PE=4 SV=1	0	3	1	0	1	1	1155.28	3463.82	3463.82	-0.12	-0.00014	HCD (High Energy Collision Dissociation)	MS2	8.67354	87.9	300	134.791	F1.6	33316.1	33316.6	36803.9	64340.2	54183.7	60980		98	31	24	2.59e-09
FALSE	High	Mascot	Unambiguous	QQQQQQQEAYDDEDHQPEMEGGR	N-Term(TMT6plex)	1	Q8IL88	HSP40, subfamily A, putative OS=Plasmodium falciparum (isolate 3D7) OX=36329 GN=PF3D7_1437900 PE=4 SV=1	Q8IL88	HSP40, subfamily A, putative OS=Plasmodium falciparum (isolate 3D7) OX=36329 GN=PF3D7_1437900 PE=4 SV=1	0	3	1	0	1	1	1001.77	3003.3	3003.3	0.28	0.00028	HCD (High Energy Collision Dissociation)	MS2	0.948212	40.7	91.787	57.4316	F4.1	36322.5	47979.4	45160.6	75010.1	48841.5	55564.8		98	23	16	4e-10
FALSE	High	Mascot	Unambiguous	NMITGTSQADVALLVVPAEVGGFEGAFSK	N-Term(TMT6plex); K29(TMT6plex)	1	Q8I0P6	Elongation factor 1-alpha OS=Plasmodium falciparum (isolate 3D7) OX=36329 GN=PF3D7_1357000 PE=3 SV=1	Q8I0P6	Elongation factor 1-alpha OS=Plasmodium falciparum (isolate 3D7) OX=36329 GN=PF3D7_1357000 PE=3 SV=1	0	4	0.9694	0	1	1	842.452	3366.79	3366.8	-4.41	-0.00371	HCD (High Energy Collision Dissociation)	MS2	10.8286	477.7	66.35	129.447	F1.5	1.41115e+06	580164	616906	2.43787e+06	997141	2.19235e+06		98	32	25	2.88e-09
FALSE	High	Mascot	Unambiguous	VTDGALVVVDTIEGVCVQTETVLYQALGER	N-Term(TMT6plex); C16(Carbamidomethyl)	1	Q8IKW5	Elongation factor 2 OS=Plasmodium falciparum (isolate 3D7) OX=36329 GN=PF3D7_1451100 PE=4 SV=1	Q8IKW5	Elongation factor 2 OS=Plasmodium falciparum (isolate 3D7) OX=36329 GN=PF3D7_1451100 PE=4 SV=1	0	4	1	0	1	1	866.709	3463.81	3463.82	-1.5	-0.00129	HCD (High Energy Collision Dissociation)	MS2	1.87525	50.5	155.42	134.605	F1.9	35201.3	25159.4	26856.6	53761.2	53240.6	46321.2		98	32	25	2.74e-09
FALSE	High	Mascot	Unambiguous	DIYYITGESINAVSNSPFLEALTK	N-Term(TMT6plex); K24(TMT6plex)	1	Q8IC05	Heat shock protein 90 OS=Plasmodium falciparum (isolate 3D7) OX=36329 GN=PF3D7_0708400 PE=1 SV=1	Q8IC05	Heat shock protein 90 OS=Plasmodium falciparum (isolate 3D7) OX=36329 GN=PF3D7_0708400 PE=1 SV=1	0	3	0.9286	0	1	1	1035.23	3103.67	3103.66	2.55	0.00264	HCD (High Energy Collision Dissociation)	MS2	1.47504	294.3	300	132.126	F1.9	169576	68749.2	71811.2	268512	139570	242643		98	32	25	3.02e-09
FALSE	High	Mascot	Unambiguous	DLSIGSIDPYIVELK	N-Term(TMT6plex); K15(TMT6plex)	1	Q8IM15	Plasmepsin III OS=Plasmodium falciparum (isolate 3D7) OX=36329 GN=PF3D7_1408100 PE=1 SV=1	Q8IM15	Plasmepsin III OS=Plasmodium falciparum (isolate 3D7) OX=36329 GN=PF3D7_1408100 PE=1 SV=1	0	2	0.8878	0	1	1	1060.61	2120.22	2120.23	-1.61	-0.0017	HCD (High Energy Collision Dissociation)	MS2	10.7718	616.8	188.515	125.139	F3.5	561083	382666	546609	618358	422049	543368		98	33	26	3.5e-09
FALSE	High	Mascot	Unambiguous	YISADVGLDLNNLHNNMSSFDNNYLSLLGSANTLIVK	N-Term(TMT6plex); K37(TMT6plex)	1	Q8I0V3	60 kDa chaperonin OS=Plasmodium falciparum (isolate 3D7) OX=36329 GN=PF3D7_1232100 PE=3 SV=2	Q8I0V3	60 kDa chaperonin OS=Plasmodium falciparum (isolate 3D7) OX=36329 GN=PF3D7_1232100 PE=3 SV=2	0	4	0.9592	0	1	1	1125.33	4498.3	4498.33	-6.74	-0.00758	HCD (High Energy Collision Dissociation)	MS2	2.9336	217.6	300	131.794	F3.7	115990	122735	143981	87532.5	133922	70511.3		98	29	22	1.48e-09
FALSE	High	Mascot	Unambiguous	FLCVSHGVGSAGCAVCFEELCQNGAK	N-Term(TMT6plex); C3(Carbamidomethyl); C13(Carbamidomethyl); C16(Carbamidomethyl); C21(Carbamidomethyl); K26(TMT6plex)	1	Q8I3X4	Purine nucleoside phosphorylase OS=Plasmodium falciparum (isolate 3D7) OX=36329 GN=PF3D7_0513300 PE=1 SV=1	Q8I3X4	Purine nucleoside phosphorylase OS=Plasmodium falciparum (isolate 3D7) OX=36329 GN=PF3D7_0513300 PE=1 SV=1	0	3	0.9897	0	1	1	1105.86	3315.56	3315.58	-4.03	-0.00445	HCD (High Energy Collision Dissociation)	MS2	0	275.5	145.407	114.836	F3.6	337095	91722.2	358078	763145	113856	291994		97	30	23	1.87e-09
FALSE	High	Mascot	Unambiguous	GSPSTLQTPGSSSGASLHAVGPNQGGLSQGLSGKDSADK	N-Term(TMT6plex); K34(TMT6plex); K39(TMT6plex)	1	Q6ZMA7	Sexual stage-specific protein OS=Plasmodium falciparum (isolate 3D7) OX=36329 GN=PF3D7_0406200 PE=4 SV=1	Q6ZMA7	Sexual stage-specific protein OS=Plasmodium falciparum (isolate 3D7) OX=36329 GN=PF3D7_0406200 PE=4 SV=1	1	4	0.9485	0	1	1	1082.06	4325.23	4325.26	-5.25	-0.00568	HCD (High Energy Collision Dissociation)	MS2	0	142.7	154.885	88.8541	F1.6	69475.9	219360	209060	51294.6	135293	39082.8		97	30	23	2.11e-09
FALSE	High	Mascot	Unambiguous	DIYYITGESINAVSNSPFLEALTK	N-Term(TMT6plex); K24(TMT6plex)	1	Q8IC05	Heat shock protein 90 OS=Plasmodium falciparum (isolate 3D7) OX=36329 GN=PF3D7_0708400 PE=1 SV=1	Q8IC05	Heat shock protein 90 OS=Plasmodium falciparum (isolate 3D7) OX=36329 GN=PF3D7_0708400 PE=1 SV=1	0	3	1	0	1	1	1035.22	3103.64	3103.66	-5.56	-0.00576	HCD (High Energy Collision Dissociation)	MS2	3.62283	101.2	4.186	132.45	F1.6	3.683e+06	852575	1.04267e+06	5.45586e+06	2367585	5.13167e+06		97	32	25	3.48e-09
FALSE	High	Mascot	Unambiguous	NSNTVDSSENVEEVVDNLTSEK	N-Term(TMT6plex); K22(TMT6plex)	1	Q8IL59	Uncharacterized protein OS=Plasmodium falciparum (isolate 3D7) OX=36329 GN=PF3D7_1441100 PE=4 SV=1	Q8IL59	Uncharacterized protein OS=Plasmodium falciparum (isolate 3D7) OX=36329 GN=PF3D7_1441100 PE=4 SV=1	0	3	0.9588	0	1	1	956.472	2867.4	2867.42	-5.49	-0.00525	HCD (High Energy Collision Dissociation)	MS2	0	223.1	76.229	118.918	F1.9	377553	238696	260097	577000	394284	414308		97	31	24	2.42e-09
FALSE	High	Mascot	Unambiguous	NFDNLSNSNSQITEMTNEQGVIPLR	N-Term(TMT6plex)	1	Q8IIB7	Ethanolamine kinase OS=Plasmodium falciparum (isolate 3D7) OX=36329 GN=PF3D7_1124600 PE=4 SV=1	Q8IIB7	Ethanolamine kinase OS=Plasmodium falciparum (isolate 3D7) OX=36329 GN=PF3D7_1124600 PE=4 SV=1	0	3	0.9897	0	1	1	1017.51	3050.5	3050.51	-1.09	-0.00111	HCD (High Energy Collision Dissociation)	MS2	0	111.4	181.223	115.805	F2.4	86106.2	69729.6	99518.7	121438	63378.6	64407.4		97	31	24	2.4e-09
FALSE	High	Mascot	Unambiguous	SYCNDQSTGTLEIVSEDLSCLKGK	N-Term(TMT6plex); C3(Carbamidomethyl); C20(Carbamidomethyl); K22(TMT6plex); K24(TMT6plex)	1	Q8IJS1	Hypoxanthine phosphoribosyltransferase OS=Plasmodium falciparum (isolate 3D7) OX=36329 GN=PF3D7_1012400 PE=3 SV=1	Q8IJS1	Hypoxanthine phosphoribosyltransferase OS=Plasmodium falciparum (isolate 3D7) OX=36329 GN=PF3D7_1012400 PE=3 SV=1	1	3	0.9897	0	1	1	1131.24	3391.72	3391.73	-3.7	-0.00419	HCD (High Energy Collision Dissociation)	MS2	0	670.6	169.109	121.053	F1.4	1.20937e+06	277194	407722	787468	529492	920623		97	32	25	3.2e-09
FALSE	High	Mascot	Unambiguous	LDTLCDLYETLTITQSIIYCNTR	N-Term(TMT6plex); C5(Carbamidomethyl); C20(Carbamidomethyl)	1	Q8IKF0	Eukaryotic initiation factor 4A OS=Plasmodium falciparum (isolate 3D7) OX=36329 GN=PF3D7_1468700 PE=3 SV=1	Q8IKF0	Eukaryotic initiation factor 4A OS=Plasmodium falciparum (isolate 3D7) OX=36329 GN=PF3D7_1468700 PE=3 SV=1	0	3	0.9897	0	1	1	1012.51	3035.5	3035.53	-8.16	-0.00825	HCD (High Energy Collision Dissociation)	MS2	2.14479	134.4	174.156	134.08	F1.8	144265	136851	144006	233791	164642	201946		97	32	25	3.03e-09
FALSE	High	Mascot	Unambiguous	NSNTVDSSENVEEVVDNLTSEK	N-Term(TMT6plex); K22(TMT6plex)	1	Q8IL59	Uncharacterized protein OS=Plasmodium falciparum (isolate 3D7) OX=36329 GN=PF3D7_1441100 PE=4 SV=1	Q8IL59	Uncharacterized protein OS=Plasmodium falciparum (isolate 3D7) OX=36329 GN=PF3D7_1441100 PE=4 SV=1	0	4	1	0	1	1	717.609	2867.42	2867.42	0.05	3e-05	HCD (High Energy Collision Dissociation)	MS2	19.7518	266.5	266.142	119.687	F2.1	133896	110822	152463	162420	150676	121803		97	31	24	2.68e-09
FALSE	High	Mascot	Unambiguous	ILYGGSVNTENCSSLIQQEDIDGFLVGNASLK	N-Term(TMT6plex); C12(Carbamidomethyl); K32(TMT6plex)	1	A0A144A4G4	Triosephosphate isomerase OS=Plasmodium falciparum (isolate 3D7) OX=36329 GN=PF3D7_1439900 PE=3 SV=1	A0A144A4G4	Triosephosphate isomerase OS=Plasmodium falciparum (isolate 3D7) OX=36329 GN=PF3D7_1439900 PE=3 SV=1	0	4	0.9897	0	1	1	975.754	3900	3900.01	-3.68	-0.00359	HCD (High Energy Collision Dissociation)	MS2	17.0113	334.8	52.543	124.648	F1.5	1.42006e+06	334563	411131	2.21328e+06	745086	1.65744e+06		97	30	23	2.13e-09
FALSE	High	Mascot	Unambiguous	AEAVFADNTFGEVNLHDFIGK	N-Term(TMT6plex); K21(TMT6plex)	1	Q8IL80	Thioredoxin peroxidase 1 OS=Plasmodium falciparum (isolate 3D7) OX=36329 GN=PF3D7_1438900 PE=4 SV=1	Q8IL80	Thioredoxin peroxidase 1 OS=Plasmodium falciparum (isolate 3D7) OX=36329 GN=PF3D7_1438900 PE=4 SV=1	0	3	0.9794	0	1	1	918.146	2752.42	2752.43	-3.82	-0.0035	HCD (High Energy Collision Dissociation)	MS2	25.3693	420.2	59.695	122.867	F3.5	808462	551812	1.00473e+06	1.8027e+06	541102	1.28088e+06		97	32	25	3.65e-09
FALSE	High	Mascot	Unambiguous	RVGAGAPVYLAAVLEYLCAEILELAGNAAR	N-Term(TMT6plex); C18(Carbamidomethyl)	1	C6KT18	Histone H2A OS=Plasmodium falciparum (isolate 3D7) OX=36329 GN=PF3D7_0617800 PE=3 SV=1	C6KT18	Histone H2A OS=Plasmodium falciparum (isolate 3D7) OX=36329 GN=PF3D7_0617800 PE=3 SV=1	1	5	0.9897	0	1	1	672.771	3359.82	3359.83	-3.18	-0.00214	HCD (High Energy Collision Dissociation)	MS2	2.36902	49.8	268.38	134.873	F4.8	36372.4	53420.5	37185.5	35125.1	33536.9	30016.5		97	31	24	2.67e-09
FALSE	High	Mascot	Unambiguous	IQEEGNNASLLENLQNVINSLK	N-Term(TMT6plex); K22(TMT6plex)	1	Q8I5F9	Ubiquitin-activating enzyme E1 OS=Plasmodium falciparum (isolate 3D7) OX=36329 GN=PF3D7_1225800 PE=4 SV=1	Q8I5F9	Ubiquitin-activating enzyme E1 OS=Plasmodium falciparum (isolate 3D7) OX=36329 GN=PF3D7_1225800 PE=4 SV=1	0	3	0.9072	0	1	1	966.865	2898.58	2898.59	-4.65	-0.0045	HCD (High Energy Collision Dissociation)	MS2	8.16291	249	139.525	132.812	F3.6	179317	138641	254049	448601	137772	226357		97	32	25	3.4e-09
FALSE	High	Mascot	Selected	AGDGTSSTALMTATITK	N-Term(TMT6plex); K17(TMT6plex)	1	Q8I0V3	60 kDa chaperonin OS=Plasmodium falciparum (isolate 3D7) OX=36329 GN=PF3D7_1232100 PE=3 SV=2	Q8I0V3	60 kDa chaperonin OS=Plasmodium falciparum (isolate 3D7) OX=36329 GN=PF3D7_1232100 PE=3 SV=2	0	2	0.9381	0	1	1	1042.56	2084.11	2084.13	-8.94	-0.00932	HCD (High Energy Collision Dissociation)	MS2	13.1218	290.5	300	98.1138	F4.4	129980	157335	104840	151437	88292.6	98828.9		97	33	26	4.05e-09
FALSE	High	Mascot	Unambiguous	VGVASEQNEISSGQEQNVK	N-Term(TMT6plex); K19(TMT6plex)	1	Q8I2B4	Erythrocyte binding antigen-181 OS=Plasmodium falciparum (isolate 3D7) OX=36329 GN=PF3D7_0102500 PE=4 SV=1	Q8I2B4	Erythrocyte binding antigen-181 OS=Plasmodium falciparum (isolate 3D7) OX=36329 GN=PF3D7_0102500 PE=4 SV=1	0	3	1	0	1	1	821.101	2461.29	2461.29	-2.02	-0.00166	HCD (High Energy Collision Dissociation)	MS2	19.0195	191.2	300	80.8363	F4.2	126058	69957.6	60496.2	84396.3	44551.6	41088.9		97	32	25	3.91e-09
FALSE	High	Mascot	Unambiguous	NLIISTAVTNMIMLIILSGIVGFK	N-Term(TMT6plex); K24(TMT6plex)	1	Q6ZMA7	Sexual stage-specific protein OS=Plasmodium falciparum (isolate 3D7) OX=36329 GN=PF3D7_0406200 PE=4 SV=1	Q6ZMA7	Sexual stage-specific protein OS=Plasmodium falciparum (isolate 3D7) OX=36329 GN=PF3D7_0406200 PE=4 SV=1	0	4	1	0	1	1	755.703	3019.79	3019.81	-5.94	-0.00449	HCD (High Energy Collision Dissociation)	MS2	8.03448	145.4	93.341	135.761	F4.8	151228	344922	232659	143985	150463	152379		97	26	19	9.74e-10
FALSE	High	Mascot	Unambiguous	TLSSSTQATIEIDSLFEGIDYSVTVSR	N-Term(TMT6plex)	1	Q8IB24	Heat shock protein 70 OS=Plasmodium falciparum (isolate 3D7) OX=36329 GN=PF3D7_0818900 PE=3 SV=1	Q8IB24	Heat shock protein 70 OS=Plasmodium falciparum (isolate 3D7) OX=36329 GN=PF3D7_0818900 PE=3 SV=1	0	3	1	0	1	1	1050.21	3148.62	3148.61	2.31	0.00242	HCD (High Energy Collision Dissociation)	MS2	4.73441	129.7	300	134.014	F2.5	58864.7	43622.9	66558.8	70776.3	57240.2	50217.7		97	32	25	3.96e-09
FALSE	High	Mascot	Unambiguous	NGSITSVQAVYVPADDLTDPAPATTFSHLDATTVLSR	N-Term(TMT6plex)	1	Q8I0V2	ATP synthase subunit beta OS=Plasmodium falciparum (isolate 3D7) OX=36329 GN=PF3D7_1235700 PE=3 SV=1	Q8I0V2	ATP synthase subunit beta OS=Plasmodium falciparum (isolate 3D7) OX=36329 GN=PF3D7_1235700 PE=3 SV=1	0	3	1	0	1	1	1354.03	4060.08	4060.07	1.34	0.00181	HCD (High Energy Collision Dissociation)	MS2	0	104.8	160.733	119.679	F1.4	95948.3	116233	122303	145529	164713	161275		97	31	24	2.84e-09
FALSE	High	Mascot	Unambiguous	DLLLLDVIPLSLGIETLGGVFTK	N-Term(TMT6plex); K23(TMT6plex)	1	Q8II24	Heat shock protein 70 OS=Plasmodium falciparum (isolate 3D7) OX=36329 GN=PF3D7_1134000 PE=3 SV=1	Q8II24	Heat shock protein 70 OS=Plasmodium falciparum (isolate 3D7) OX=36329 GN=PF3D7_1134000 PE=3 SV=1	0	3	1	0	1	1	962.246	2884.72	2884.74	-6.65	-0.00639	HCD (High Energy Collision Dissociation)	MS2	14.4022	404.1	239.73	135.103	F4.7	340358	239310	275677	456711	159759	368880		97	26	19	9.27e-10
FALSE	High	Mascot	Unambiguous	ANAVVDSGTSTITAPTSFLNK	N-Term(TMT6plex); K21(TMT6plex)	1	Q8IM16	Plasmepsin IV OS=Plasmodium falciparum (isolate 3D7) OX=36329 GN=PF3D7_1407800 PE=1 SV=1	Q8IM16	Plasmepsin IV OS=Plasmodium falciparum (isolate 3D7) OX=36329 GN=PF3D7_1407800 PE=1 SV=1	0	3	1	0	1	1	851.464	2552.38	2552.4	-7.49	-0.00637	HCD (High Energy Collision Dissociation)	MS2	27.6467	328.8	80.023	114.281	F2.6	509151	528819	679479	676310	547650	615823		97	33	26	4.42e-09
FALSE	High	Mascot	Unambiguous	ACKNNVDDLDSDVEEADVTEESAVETKK	N-Term(TMT6plex); C2(Carbamidomethyl); K3(TMT6plex); K27(TMT6plex); K28(TMT6plex)	1	Q8I3F3	Early transcribed membrane protein 5 OS=Plasmodium falciparum (isolate 3D7) OX=36329 GN=PF3D7_0532100 PE=4 SV=1	Q8I3F3	Early transcribed membrane protein 5 OS=Plasmodium falciparum (isolate 3D7) OX=36329 GN=PF3D7_0532100 PE=4 SV=1	2	4	1	0	1	1	1007.52	4027.04	4027.05	-0.88	-0.00088	HCD (High Energy Collision Dissociation)	MS2	3.81932	146	300	106.495	F4.1	70955.4	72366.1	42451.9	58436.4	45079	48092		97	30	23	2.54e-09
FALSE	High	Mascot	Unambiguous	SAVETAESIQASLIIALTETGYTAR	N-Term(TMT6plex)	1	C6KTA4	Pyruvate kinase OS=Plasmodium falciparum (isolate 3D7) OX=36329 GN=PF3D7_0626800 PE=1 SV=1	C6KTA4	Pyruvate kinase OS=Plasmodium falciparum (isolate 3D7) OX=36329 GN=PF3D7_0626800 PE=1 SV=1	0	2	1	0	1	1	1412.75	2824.5	2824.51	-5.67	-0.00801	HCD (High Energy Collision Dissociation)	MS2	0	68	300	133.141	F4.5	60086.6	34905.9	30531.6	25730.7	16898.4	18588		97	33	26	4.39e-09
FALSE	High	Mascot	Unambiguous	GGCNVEEGLTIFLVNNPGKENGPVK	N-Term(TMT6plex); C3(Carbamidomethyl); K19(TMT6plex); K25(TMT6plex)	1	Q8IL11	M17 leucyl aminopeptidase OS=Plasmodium falciparum (isolate 3D7) OX=36329 GN=PF3D7_1446200 PE=1 SV=1	Q8IL11	M17 leucyl aminopeptidase OS=Plasmodium falciparum (isolate 3D7) OX=36329 GN=PF3D7_1446200 PE=1 SV=1	1	3	0.9588	0	1	1	1110.61	3329.81	3329.81	-1.71	-0.0019	HCD (High Energy Collision Dissociation)	MS2	0	430	99.571	119.403	F2.5	941369	300718	796691	888138	407500	411488		97	31	24	2.86e-09
FALSE	High	Mascot	Unambiguous	NLEGHTGVLNTVTISPDGSLCASGGK	N-Term(TMT6plex); C21(Carbamidomethyl); K26(TMT6plex)	1	Q8IBA0	Receptor for activated c kinase OS=Plasmodium falciparum (isolate 3D7) OX=36329 GN=PF3D7_0826700 PE=4 SV=1	Q8IBA0	Receptor for activated c kinase OS=Plasmodium falciparum (isolate 3D7) OX=36329 GN=PF3D7_0826700 PE=4 SV=1	0	3	1	0	1	1	1014.86	3042.58	3042.59	-4.91	-0.00498	HCD (High Energy Collision Dissociation)	MS2	0	77.9	300	106.038	F3.9	25356.4	15063.3	28603.3	54608.3	11390.1	51289.4		97	33	26	4.32e-09
FALSE	High	Mascot	Unambiguous	NNVDDLDSDVEEADVTEESAVETK	N-Term(TMT6plex); K24(TMT6plex)	1	Q8I3F3	Early transcribed membrane protein 5 OS=Plasmodium falciparum (isolate 3D7) OX=36329 GN=PF3D7_0532100 PE=4 SV=1	Q8I3F3	Early transcribed membrane protein 5 OS=Plasmodium falciparum (isolate 3D7) OX=36329 GN=PF3D7_0532100 PE=4 SV=1	0	3	0.9794	0	1	1	1027.83	3081.47	3081.46	2.67	0.00274	HCD (High Energy Collision Dissociation)	MS2	0	87.5	300	113.353	F3.1	29439.5	63925.7	41260.7	20544.3	15500.5	28381.3		97	30	23	2.11e-09
FALSE	High	Mascot	Unambiguous	NLEGHTGVLNTVTISPDGSLCASGGK	N-Term(TMT6plex); C21(Carbamidomethyl); K26(TMT6plex)	1	Q8IBA0	Receptor for activated c kinase OS=Plasmodium falciparum (isolate 3D7) OX=36329 GN=PF3D7_0826700 PE=4 SV=1	Q8IBA0	Receptor for activated c kinase OS=Plasmodium falciparum (isolate 3D7) OX=36329 GN=PF3D7_0826700 PE=4 SV=1	0	3	0.9794	0	1	1	1014.87	3042.59	3042.59	-0.07	-7e-05	HCD (High Energy Collision Dissociation)	MS2	0	207.6	300	103.739	F3.4	87168.4	57618.2	97103.6	177816	38611	165481		97	32	25	4.11e-09
FALSE	High	Mascot	Unambiguous	SYCNDQSTGTLEIVSEDLSCLK	N-Term(TMT6plex); C3(Carbamidomethyl); C20(Carbamidomethyl); K22(TMT6plex)	1	Q8IJS1	Hypoxanthine phosphoribosyltransferase OS=Plasmodium falciparum (isolate 3D7) OX=36329 GN=PF3D7_1012400 PE=3 SV=1	Q8IJS1	Hypoxanthine phosphoribosyltransferase OS=Plasmodium falciparum (isolate 3D7) OX=36329 GN=PF3D7_1012400 PE=3 SV=1	0	3	1	0	1	1	993.15	2977.44	2977.45	-6.17	-0.00612	HCD (High Energy Collision Dissociation)	MS2	5.14173	197.8	41.212	122.662	F1.9	941246	172735	226511	1.36008e+06	352895	979875		97	30	23	2.63e-09
FALSE	High	Mascot	Unambiguous	NHIILAGGQAAEHVTTTASGEGK	N-Term(TMT6plex); K23(TMT6plex)	1	Q8IBT2	Eukaryotic translation initiation factor 3 subunit I OS=Plasmodium falciparum (isolate 3D7) OX=36329 GN=PF3D7_0716800 PE=3 SV=1	Q8IBT2	Eukaryotic translation initiation factor 3 subunit I OS=Plasmodium falciparum (isolate 3D7) OX=36329 GN=PF3D7_0716800 PE=3 SV=1	0	3	0.9072	0	1	1	907.496	2720.47	2720.47	0.08	7e-05	HCD (High Energy Collision Dissociation)	MS2	0	127	206.236	87.1812	F3.4	53353.2	45948.5	78078	85054.5	42132.9	77477		97	33	26	4.67e-09
FALSE	High	Mascot	Unambiguous	SYCNDQSTGTLEIVSEDLSCLK	N-Term(TMT6plex); C3(Carbamidomethyl); C20(Carbamidomethyl); K22(TMT6plex)	1	Q8IJS1	Hypoxanthine phosphoribosyltransferase OS=Plasmodium falciparum (isolate 3D7) OX=36329 GN=PF3D7_1012400 PE=3 SV=1	Q8IJS1	Hypoxanthine phosphoribosyltransferase OS=Plasmodium falciparum (isolate 3D7) OX=36329 GN=PF3D7_1012400 PE=3 SV=1	0	3	0.9691	0	1	1	993.154	2977.45	2977.45	-2.07	-0.00205	HCD (High Energy Collision Dissociation)	MS2	5.57416	373	80.773	123.054	F2.4	1.40174e+06	309052	1.0116e+06	1.1674e+06	318350	344305		97	31	24	2.93e-09
FALSE	High	Mascot	Unambiguous	VSGSNTYDDLAGADVVIVTAGFTK	N-Term(TMT6plex); K24(TMT6plex)	1	Q76NM3	L-lactate dehydrogenase OS=Plasmodium falciparum (isolate 3D7) OX=36329 GN=PF3D7_1324900 PE=1 SV=1	Q76NM3	L-lactate dehydrogenase OS=Plasmodium falciparum (isolate 3D7) OX=36329 GN=PF3D7_1324900 PE=1 SV=1	0	3	0.8969	0	1	1	953.505	2858.5	2858.52	-6.11	-0.00583	HCD (High Energy Collision Dissociation)	MS2	0	354.5	300	124.975	F3.9	190038	100203	180943	338929	68571.4	290460		97	32	25	3.97e-09
FALSE	High	Mascot	Unambiguous	YGIDATNVGDEGGFAPNILNANEALDLLVTAIK	N-Term(TMT6plex); K33(TMT6plex)	1	Q8IJN7	Enolase OS=Plasmodium falciparum (isolate 3D7) OX=36329 GN=ENO PE=3 SV=1	Q8IJN7	Enolase OS=Plasmodium falciparum (isolate 3D7) OX=36329 GN=ENO PE=3 SV=1	0	3	0.9278	0	1	1	1283.03	3847.06	3847.05	2.43	0.00312	HCD (High Energy Collision Dissociation)	MS2	0	132.6	300	134.042	F3.5	55211.7	17529.1	53678.6	142517	27815.8	96204.4		97	30	23	2.58e-09
FALSE	High	Mascot	Unambiguous	ANAVVDSGTSTITAPTSFLNK	N-Term(TMT6plex); K21(TMT6plex)	1	Q8IM16	Plasmepsin IV OS=Plasmodium falciparum (isolate 3D7) OX=36329 GN=PF3D7_1407800 PE=1 SV=1	Q8IM16	Plasmepsin IV OS=Plasmodium falciparum (isolate 3D7) OX=36329 GN=PF3D7_1407800 PE=1 SV=1	0	3	0.9691	0	1	1	851.465	2552.38	2552.4	-6.07	-0.00516	HCD (High Energy Collision Dissociation)	MS2	26.8054	328.4	75.105	114.528	F4.5	700805	645940	586953	578866	513718	606948		97	33	26	4.73e-09
FALSE	High	Mascot	Unambiguous	RVGAGAPVYLAAVLEYLCAEILELAGNAAR	N-Term(TMT6plex); C18(Carbamidomethyl)	1	C6KT18	Histone H2A OS=Plasmodium falciparum (isolate 3D7) OX=36329 GN=PF3D7_0617800 PE=3 SV=1	C6KT18	Histone H2A OS=Plasmodium falciparum (isolate 3D7) OX=36329 GN=PF3D7_0617800 PE=3 SV=1	1	4	0.9485	0	1	1	840.712	3359.83	3359.83	-2.77	-0.00233	HCD (High Energy Collision Dissociation)	MS2	2.81297	57.1	53.939	134.898	F3.8	195236	275542	376123	160541	197458	159716		97	31	24	2.99e-09
FALSE	High	Mascot	Unambiguous	DTPFEQVPILQIGDLILAQSQAIVR	N-Term(TMT6plex)	1	Q8ILQ7	Glutathione S-transferase OS=Plasmodium falciparum (isolate 3D7) OX=36329 GN=GST PE=3 SV=1	Q8ILQ7	Glutathione S-transferase OS=Plasmodium falciparum (isolate 3D7) OX=36329 GN=GST PE=3 SV=1	0	3	0.9897	0	1	1	998.564	2993.68	2993.69	-3.76	-0.00375	HCD (High Energy Collision Dissociation)	MS2	4.91403	141.6	300	134.326	F3.7	84770.8	76448.2	110220	143450	62949.2	86325		97	31	24	3.19e-09
FALSE	High	Mascot	Unambiguous	MVENPEAFAAVAAPASAAK	N-Term(TMT6plex); K19(TMT6plex)	1	Q8II61	60S acidic ribosomal protein P0 OS=Plasmodium falciparum (isolate 3D7) OX=36329 GN=PF3D7_1130200 PE=3 SV=1	Q8II61	60S acidic ribosomal protein P0 OS=Plasmodium falciparum (isolate 3D7) OX=36329 GN=PF3D7_1130200 PE=3 SV=1	0	2	1	0	1	1	1152.12	2303.24	2303.25	-3.12	-0.00359	HCD (High Energy Collision Dissociation)	MS2	0	431.7	198.865	108.387	F1.5	232525	197186	226669	452738	268947	658920		97	33	26	4.67e-09
FALSE	High	Mascot	Unambiguous	EAEIAETENTLENTK	N-Term(TMT6plex); K15(TMT6plex)	1	Q8I0U8	Merozoite surface protein 1 OS=Plasmodium falciparum (isolate 3D7) OX=36329 GN=PF3D7_0930300 PE=4 SV=1	Q8I0U8	Merozoite surface protein 1 OS=Plasmodium falciparum (isolate 3D7) OX=36329 GN=PF3D7_0930300 PE=4 SV=1	0	2	0.9381	0	1	1	1075.57	2150.12	2150.12	0.07	8e-05	HCD (High Energy Collision Dissociation)	MS2	13.0095	494.8	261.039	102.841	F1.1	304523	190275	148642	591547	253819	167556		97	33	26	5.22e-09
FALSE	High	Mascot	Unambiguous	VTDGALVVVDTIEGVCVQTETVLYQALGER	N-Term(TMT6plex); C16(Carbamidomethyl)	1	Q8IKW5	Elongation factor 2 OS=Plasmodium falciparum (isolate 3D7) OX=36329 GN=PF3D7_1451100 PE=4 SV=1	Q8IKW5	Elongation factor 2 OS=Plasmodium falciparum (isolate 3D7) OX=36329 GN=PF3D7_1451100 PE=4 SV=1	0	4	1	0	1	1	866.708	3463.81	3463.82	-2.25	-0.00195	HCD (High Energy Collision Dissociation)	MS2	4.96268	126.9	248.641	134.725	F1.5	94548.3	75122.2	67711.3	136681	110844	129611		97	32	25	3.6e-09
FALSE	High	Mascot	Unambiguous	NNVDDLDSDVEEADVTEESAVETK	N-Term(TMT6plex); K24(TMT6plex)	1	Q8I3F3	Early transcribed membrane protein 5 OS=Plasmodium falciparum (isolate 3D7) OX=36329 GN=PF3D7_0532100 PE=4 SV=1	Q8I3F3	Early transcribed membrane protein 5 OS=Plasmodium falciparum (isolate 3D7) OX=36329 GN=PF3D7_0532100 PE=4 SV=1	0	3	1	0	1	1	1027.82	3081.46	3081.46	-1.59	-0.00164	HCD (High Energy Collision Dissociation)	MS2	2.59964	80	8.417	112.156	F4.1	1.47464e+06	1.61441e+06	1.0786e+06	1.14354e+06	675878	933050		96	29	22	1.92e-09
FALSE	High	Mascot	Unambiguous	DLSIGSVDPVVVELK	N-Term(TMT6plex); K15(TMT6plex)	1	Q7KQM4	Plasmepsin-1 OS=Plasmodium falciparum (isolate 3D7) OX=36329 GN=PF14_0076 PE=2 SV=1	Q7KQM4	Plasmepsin-1 OS=Plasmodium falciparum (isolate 3D7) OX=36329 GN=PF14_0076 PE=2 SV=1	0	2	1	0	1	1	1014.6	2028.19	2028.2	-2.34	-0.00238	HCD (High Energy Collision Dissociation)	MS2	6.28906	399.6	128.643	120.9	F4.3	536888	453202	483159	417281	316096	351359		96	32	25	3.7e-09
FALSE	High	Mascot	Unambiguous	NSCDTAISTMNNQTIDGDTITIILGK	N-Term(TMT6plex); C3(Carbamidomethyl); K26(TMT6plex)	1	C0H570	RNA-binding protein, putative OS=Plasmodium falciparum (isolate 3D7) OX=36329 GN=PF3D7_0929200 PE=4 SV=1	C0H570	RNA-binding protein, putative OS=Plasmodium falciparum (isolate 3D7) OX=36329 GN=PF3D7_0929200 PE=4 SV=1	0	3	0.9479	0	1	1	1085.56	3254.65	3254.66	-3.84	-0.00417	HCD (High Energy Collision Dissociation)	MS2	0	247.1	193.03	122.917	F4.4	196555	206580	163883	194521	146979	189684		96	32	25	3.92e-09
FALSE	High	Mascot	Unambiguous	SAVETAESIQASLIIALTETGYTAR	N-Term(TMT6plex)	1	C6KTA4	Pyruvate kinase OS=Plasmodium falciparum (isolate 3D7) OX=36329 GN=PF3D7_0626800 PE=1 SV=1	C6KTA4	Pyruvate kinase OS=Plasmodium falciparum (isolate 3D7) OX=36329 GN=PF3D7_0626800 PE=1 SV=1	0	3	0.9271	0	1	1	942.182	2824.53	2824.51	5.9	0.00555	HCD (High Energy Collision Dissociation)	MS2	4.72107	46.6	300	133.15	F2.2	17807.7	14040.2	16692.7	22436.9	17829.3	15201.3		96	32	25	4.56e-09
FALSE	High	Mascot	Unambiguous	GGAGGENAGASLYEK	N-Term(TMT6plex); K15(TMT6plex)	1	A0A144A3T1	Fructose-bisphosphate aldolase OS=Plasmodium falciparum (isolate 3D7) OX=36329 GN=PF3D7_1444800 PE=3 SV=1	A0A144A3T1	Fructose-bisphosphate aldolase OS=Plasmodium falciparum (isolate 3D7) OX=36329 GN=PF3D7_1444800 PE=3 SV=1	0	2	0.8958	0	1	1	919.98	1838.95	1838.96	-6.09	-0.0056	HCD (High Energy Collision Dissociation)	MS2	0	334.2	93.219	73.9994	F1.4	515191	89215.6	146941	765235	226852	633765		96	32	25	4.38e-09
FALSE	High	Mascot	Unambiguous	ILAQNSGVNVVK	N-Term(TMT6plex); K12(TMT6plex)	1	Q8I5C4	T-complex protein 1 subunit gamma OS=Plasmodium falciparum (isolate 3D7) OX=36329 GN=PF3D7_1229500 PE=3 SV=1	Q8I5C4	T-complex protein 1 subunit gamma OS=Plasmodium falciparum (isolate 3D7) OX=36329 GN=PF3D7_1229500 PE=3 SV=1	0	2	1	0	1	1	850.521	1700.04	1700.05	-6.97	-0.00592	HCD (High Energy Collision Dissociation)	MS2	25.3805	246.2	261.849	94.1579	F3.7	80998.3	58536.9	81998.7	149345	46102.3	161131		96	31	24	3.47e-09
FALSE	High	Mascot	Unambiguous	CGSTVITDQYVSGQDNSEHVVQEK	N-Term(TMT6plex); C1(Carbamidomethyl); K24(TMT6plex)	1	Q8IAX8	DNA/RNA-binding protein Alba 1 OS=Plasmodium falciparum (isolate 3D7) OX=36329 GN=PF3D7_0814200 PE=4 SV=1	Q8IAX8	DNA/RNA-binding protein Alba 1 OS=Plasmodium falciparum (isolate 3D7) OX=36329 GN=PF3D7_0814200 PE=4 SV=1	0	3	1	0	1	1	1046.85	3138.53	3138.54	-2.05	-0.00214	HCD (High Energy Collision Dissociation)	MS2	0	251.2	300	87.6796	F4.3	129276	122692	119390	104473	100057	124585		96	31	24	3.37e-09
FALSE	High	Mascot	Unambiguous	LLYQSLVNAIETPISVQEAVAR	N-Term(TMT6plex)	1	C6KTA4	Pyruvate kinase OS=Plasmodium falciparum (isolate 3D7) OX=36329 GN=PF3D7_0626800 PE=1 SV=1	C6KTA4	Pyruvate kinase OS=Plasmodium falciparum (isolate 3D7) OX=36329 GN=PF3D7_0626800 PE=1 SV=1	0	4	1	0	1	1	661.629	2643.49	2643.49	0.61	0.0004	HCD (High Energy Collision Dissociation)	MS2	7.62171	229.8	190.213	132.336	F1.7	196806	178008	134606	325193	238270	308642		96	31	24	3.74e-09
FALSE	High	Mascot	Unambiguous	EQLVGGSSMLISK	N-Term(TMT6plex); K13(TMT6plex)	1	Q8I333	Falstatin OS=Plasmodium falciparum (isolate 3D7) OX=36329 GN=PF3D7_0911900 PE=4 SV=1	Q8I333	Falstatin OS=Plasmodium falciparum (isolate 3D7) OX=36329 GN=PF3D7_0911900 PE=4 SV=1	0	2	0.9167	0	1	1	904.022	1807.04	1807.04	-1.76	-0.00159	HCD (High Energy Collision Dissociation)	MS2	0	397.4	300	104.184	F3.5	167731	90487.7	201527	197191	103799	188920		96	33	26	5.99e-09
FALSE	High	Mascot	Unambiguous	VGSTAAVYAAAILEYLTAEVLELAGNATK	N-Term(TMT6plex); K29(TMT6plex)	1	O97320	Histone H2A OS=Plasmodium falciparum (isolate 3D7) OX=36329 GN=PF3D7_0320900 PE=3 SV=1	O97320	Histone H2A OS=Plasmodium falciparum (isolate 3D7) OX=36329 GN=PF3D7_0320900 PE=3 SV=1	0	4	0.9479	0	1	1	842.717	3367.85	3367.88	-8.73	-0.00735	HCD (High Energy Collision Dissociation)	MS2	2.23404	99.4	6.113	135.634	F3.8	2.01467e+06	2.54803e+06	2.03508e+06	2.63992e+06	1.54075e+06	2.32511e+06		96	31	24	3.58e-09
FALSE	High	Mascot	Unambiguous	LLYQSLVNAIETPISVQEAVAR	N-Term(TMT6plex)	1	C6KTA4	Pyruvate kinase OS=Plasmodium falciparum (isolate 3D7) OX=36329 GN=PF3D7_0626800 PE=1 SV=1	C6KTA4	Pyruvate kinase OS=Plasmodium falciparum (isolate 3D7) OX=36329 GN=PF3D7_0626800 PE=1 SV=1	0	2	0.9896	0	1	1	1322.24	2643.48	2643.49	-6.22	-0.00823	HCD (High Energy Collision Dissociation)	MS2	0	345.5	210.926	132.464	F1.6	227386	229656	219765	391139	295393	434842		96	32	25	4.44e-09
FALSE	High	Mascot	Unambiguous	LIVEEATNDDNSVVALNTK	N-Term(TMT6plex); K19(TMT6plex)	1	C6KT34	Cell division cycle protein 48 homologue,putative OS=Plasmodium falciparum (isolate 3D7) OX=36329 GN=PF3D7_0619400 PE=4 SV=1	C6KT34	Cell division cycle protein 48 homologue,putative OS=Plasmodium falciparum (isolate 3D7) OX=36329 GN=PF3D7_0619400 PE=4 SV=1	0	2	0.9583	0	1	1	1252.18	2503.36	2503.37	-1.49	-0.00186	HCD (High Energy Collision Dissociation)	MS2	0	328.8	199.134	110.605	F1.4	270284	108816	151111	406397	200898	308302		96	33	26	5.65e-09
FALSE	High	Mascot	Unambiguous	NQEEGSTNCSNVVEEEMTLEK	N-Term(TMT6plex); C9(Carbamidomethyl); K21(TMT6plex)	1	Q8IKA6	DnaJ protein, putative OS=Plasmodium falciparum (isolate 3D7) OX=36329 GN=PF3D7_1473200 PE=4 SV=1	Q8IKA6	DnaJ protein, putative OS=Plasmodium falciparum (isolate 3D7) OX=36329 GN=PF3D7_1473200 PE=4 SV=1	0	2	0.8958	0	1	1	1443.18	2885.35	2885.35	-0.86	-0.00125	HCD (High Energy Collision Dissociation)	MS2	0	145.5	300	102.272	F1.1	58354.4	43491.2	32855.7	112771	65111.5	88545.8		96	29	22	2.4e-09
FALSE	High	Mascot	Unambiguous	SQIFTTYADNQPGVLIQVYEGER	N-Term(TMT6plex)	1	Q8IB24	Heat shock protein 70 OS=Plasmodium falciparum (isolate 3D7) OX=36329 GN=PF3D7_0818900 PE=3 SV=1	Q8IB24	Heat shock protein 70 OS=Plasmodium falciparum (isolate 3D7) OX=36329 GN=PF3D7_0818900 PE=3 SV=1	0	2	1	0	1	1	1429.23	2857.45	2857.46	-2.75	-0.00393	HCD (High Energy Collision Dissociation)	MS2	0	275.3	79.823	120.002	F1.5	448180	347852	337706	835615	584797	1.02784e+06		96	33	26	4.97e-09
FALSE	High	Mascot	Unambiguous	SYCNDQSTGTLEIVSEDLSCLK	N-Term(TMT6plex); C3(Carbamidomethyl); C20(Carbamidomethyl); K22(TMT6plex)	1	Q8IJS1	Hypoxanthine phosphoribosyltransferase OS=Plasmodium falciparum (isolate 3D7) OX=36329 GN=PF3D7_1012400 PE=3 SV=1	Q8IJS1	Hypoxanthine phosphoribosyltransferase OS=Plasmodium falciparum (isolate 3D7) OX=36329 GN=PF3D7_1012400 PE=3 SV=1	0	3	0.9896	0	1	1	993.155	2977.45	2977.45	-1.25	-0.00124	HCD (High Energy Collision Dissociation)	MS2	12.7097	591.6	211.866	123.475	F2.3	1.08246e+06	235760	681995	817578	251712	250705		96	31	24	3.37e-09
FALSE	High	Mascot	Unambiguous	AAVPSGASTGIYEALELR	N-Term(TMT6plex)	1	Q8IJN7	Enolase OS=Plasmodium falciparum (isolate 3D7) OX=36329 GN=ENO PE=3 SV=1	Q8IJN7	Enolase OS=Plasmodium falciparum (isolate 3D7) OX=36329 GN=ENO PE=3 SV=1	0	2	0.9479	0	1	1	1017.55	2034.1	2034.11	-3.87	-0.00393	HCD (High Energy Collision Dissociation)	MS2	0.887559	120.6	2.849	115.603	F1.4	5.65145e+06	803028	1.09467e+06	1.11775e+07	2.99922e+06	10437411		96	33	26	6.25e-09
FALSE	High	Mascot	Unambiguous	NILIFDLGGGTFDVSLLTIEDGIFEVK	N-Term(TMT6plex); K27(TMT6plex)	1	Q8IB24	Heat shock protein 70 OS=Plasmodium falciparum (isolate 3D7) OX=36329 GN=PF3D7_0818900 PE=3 SV=1	Q8IB24	Heat shock protein 70 OS=Plasmodium falciparum (isolate 3D7) OX=36329 GN=PF3D7_0818900 PE=3 SV=1	0	3	0.9062	0	1	1	1128.63	3383.87	3383.88	-0.22	-0.00025	HCD (High Energy Collision Dissociation)	MS2	1.87666	71.1	300	134.431	F2.6	34792.3	20318.1	34226.6	36888.6	22477.8	20545.1		96	30	23	3.11e-09
FALSE	High	Mascot	Unambiguous	NMITGTSQADVALLVVPAEVGGFEGAFSK	N-Term(TMT6plex); K29(TMT6plex)	1	Q8I0P6	Elongation factor 1-alpha OS=Plasmodium falciparum (isolate 3D7) OX=36329 GN=PF3D7_1357000 PE=3 SV=1	Q8I0P6	Elongation factor 1-alpha OS=Plasmodium falciparum (isolate 3D7) OX=36329 GN=PF3D7_1357000 PE=3 SV=1	0	4	0.9688	0	1	1	842.45	3366.78	3366.8	-7.27	-0.00612	HCD (High Energy Collision Dissociation)	MS2	15.1314	233.3	131.852	129.899	F2.7	249304	184672	249948	339842	268424	231462		96	32	25	4.19e-09
FALSE	High	Mascot	Unambiguous	TAISDAASIASLMTTTEVAIVDFK	N-Term(TMT6plex); K24(TMT6plex)	1	Q8IJN9	Heat shock protein 60 OS=Plasmodium falciparum (isolate 3D7) OX=36329 GN=PF3D7_1015600 PE=3 SV=1	Q8IJN9	Heat shock protein 60 OS=Plasmodium falciparum (isolate 3D7) OX=36329 GN=PF3D7_1015600 PE=3 SV=1	0	3	0.9688	0	1	1	971.867	2913.59	2913.59	-1.34	-0.0013	HCD (High Energy Collision Dissociation)	MS2	2.38194	268.8	39.381	133.827	F2.6	893975	1.09201e+06	1.147e+06	996581	1.17923e+06	1.26915e+06		96	32	25	4.82e-09
FALSE	High	Mascot	Unambiguous	NNVDDLDSDVEEADVTEESAVETK	N-Term(TMT6plex); K24(TMT6plex)	1	Q8I3F3	Early transcribed membrane protein 5 OS=Plasmodium falciparum (isolate 3D7) OX=36329 GN=PF3D7_0532100 PE=4 SV=1	Q8I3F3	Early transcribed membrane protein 5 OS=Plasmodium falciparum (isolate 3D7) OX=36329 GN=PF3D7_0532100 PE=4 SV=1	0	3	1	0	1	1	1027.83	3081.46	3081.46	0.03	3e-05	HCD (High Energy Collision Dissociation)	MS2	0	241.6	300	112.228	F2.2	120234	96680.5	113455	125685	95501.6	112730		96	29	22	2.4e-09
FALSE	High	Mascot	Unambiguous	SPNVKDEIYVSGADIENVSLTAALIHQSVLCR	N-Term(TMT6plex); K5(TMT6plex); C31(Carbamidomethyl)	1	Q8IE85	60S ribosomal protein L6, putative OS=Plasmodium falciparum (isolate 3D7) OX=36329 GN=PF3D7_1323100 PE=1 SV=1	Q8IE85	60S ribosomal protein L6, putative OS=Plasmodium falciparum (isolate 3D7) OX=36329 GN=PF3D7_1323100 PE=1 SV=1	1	4	1	0	1	1	990.03	3957.1	3957.12	-4.76	-0.00471	HCD (High Energy Collision Dissociation)	MS2	0	67.5	62.282	124.756	F2.6	220769	85774.4	133916	189865	126332	82617.3		96	30	23	3.16e-09
FALSE	High	Mascot	Unambiguous	SAVETAESIQASLIIALTETGYTAR	N-Term(TMT6plex)	1	C6KTA4	Pyruvate kinase OS=Plasmodium falciparum (isolate 3D7) OX=36329 GN=PF3D7_0626800 PE=1 SV=1	C6KTA4	Pyruvate kinase OS=Plasmodium falciparum (isolate 3D7) OX=36329 GN=PF3D7_0626800 PE=1 SV=1	0	4	0.9479	0	1	1	706.882	2824.51	2824.51	-2.69	-0.0019	HCD (High Energy Collision Dissociation)	MS2	2.22291	82.9	52.636	133.019	F1.5	255894	104664	145934	393782	198489	275974		96	33	26	5.66e-09
FALSE	High	Mascot	Unambiguous	SAVETAESIQASLIIALTETGYTAR	N-Term(TMT6plex)	1	C6KTA4	Pyruvate kinase OS=Plasmodium falciparum (isolate 3D7) OX=36329 GN=PF3D7_0626800 PE=1 SV=1	C6KTA4	Pyruvate kinase OS=Plasmodium falciparum (isolate 3D7) OX=36329 GN=PF3D7_0626800 PE=1 SV=1	0	3	0.9896	0	1	1	942.177	2824.52	2824.51	0.98	0.00093	HCD (High Energy Collision Dissociation)	MS2	12.1039	79.1	300	133.159	F2.3	37522	26184.3	42772.6	35431.7	35614.7	33254.6		96	33	26	5.3e-09
FALSE	High	Mascot	Unambiguous	LVSIDATSENALAQEYGITGYPTLILFNK	N-Term(TMT6plex); K29(TMT6plex)	1	C0H4Y6	Protein disulfide-isomerase OS=Plasmodium falciparum (isolate 3D7) OX=36329 GN=PF3D7_0827900 PE=3 SV=1	C0H4Y6	Protein disulfide-isomerase OS=Plasmodium falciparum (isolate 3D7) OX=36329 GN=PF3D7_0827900 PE=3 SV=1	0	3	1	0	1	1	1200.66	3599.96	3599.96	-0.58	-0.0007	HCD (High Energy Collision Dissociation)	MS2	2.17768	523.6	171.809	130.895	F1.7	724948	465144	858672	1.27613e+06	701554	1.03507e+06		96	31	24	3.63e-09
FALSE	High	Mascot	Unambiguous	GVNPDEAVALGAAIQGGVLK	N-Term(TMT6plex); K20(TMT6plex)	1	Q8II24	Heat shock protein 70 OS=Plasmodium falciparum (isolate 3D7) OX=36329 GN=PF3D7_1134000 PE=3 SV=1	Q8II24	Heat shock protein 70 OS=Plasmodium falciparum (isolate 3D7) OX=36329 GN=PF3D7_1134000 PE=3 SV=1	0	2	1	0	1	1	1169.17	2337.34	2337.35	-6.35	-0.00743	HCD (High Energy Collision Dissociation)	MS2	0	464.4	73.661	120.28	F1.5	728604	412583	970616	1.28799e+06	771970	1.85374e+06		96	32	25	4.71e-09
FALSE	High	Mascot	Unambiguous	NMITGTSQADVALLVVPAEVGGFEGAFSK	N-Term(TMT6plex); M2(Oxidation); K29(TMT6plex)	1	Q8I0P6	Elongation factor 1-alpha OS=Plasmodium falciparum (isolate 3D7) OX=36329 GN=PF3D7_1357000 PE=3 SV=1	Q8I0P6	Elongation factor 1-alpha OS=Plasmodium falciparum (isolate 3D7) OX=36329 GN=PF3D7_1357000 PE=3 SV=1	0	3	1	0	1	1	1128.27	3382.79	3382.8	-1.12	-0.00127	HCD (High Energy Collision Dissociation)	MS2	2.42041	270.7	277.563	128.334	F3.5	165971	130171	160899	275144	77011.2	243074		96	32	25	4.64e-09
FALSE	High	Mascot	Unambiguous	VSGSNTYDDLAGADVVIVTAGFTK	N-Term(TMT6plex); K24(TMT6plex)	1	Q76NM3	L-lactate dehydrogenase OS=Plasmodium falciparum (isolate 3D7) OX=36329 GN=PF3D7_1324900 PE=1 SV=1	Q76NM3	L-lactate dehydrogenase OS=Plasmodium falciparum (isolate 3D7) OX=36329 GN=PF3D7_1324900 PE=1 SV=1	0	3	0.9375	0	1	1	953.515	2858.53	2858.52	3.95	0.00377	HCD (High Energy Collision Dissociation)	MS2	8.84091	383.4	119.689	124.024	F3.4	489773	281998	503737	842867	255967	702217		96	32	25	5e-09
FALSE	High	Mascot	Unambiguous	NSYDGIPNNFNHEAPQLIGNNYVFTSIYDTK	N-Term(TMT6plex); K31(TMT6plex)	1	Q8ILA1	Translocon component PTEX150 OS=Plasmodium falciparum (isolate 3D7) OX=36329 GN=PF3D7_1436300 PE=1 SV=1	Q8ILA1	Translocon component PTEX150 OS=Plasmodium falciparum (isolate 3D7) OX=36329 GN=PF3D7_1436300 PE=1 SV=1	0	3	0.9583	0	1	1	1335.33	4003.98	4003.99	-1.99	-0.00265	HCD (High Energy Collision Dissociation)	MS2	3.17315	241.8	32.883	119.955	F1.5	556966	955510	1.94462e+06	728937	1.46936e+06	1.32673e+06		96	30	23	2.81e-09
FALSE	High	Mascot	Unambiguous	FSAASIGSAQEGAELLLQENYKK	N-Term(TMT6plex); K22(TMT6plex); K23(TMT6plex)	1	Q8IBI3	Proteasome subunit alpha type OS=Plasmodium falciparum (isolate 3D7) OX=36329 GN=PF3D7_0727400 PE=1 SV=1	Q8IBI3	Proteasome subunit alpha type OS=Plasmodium falciparum (isolate 3D7) OX=36329 GN=PF3D7_0727400 PE=1 SV=1	1	3	0.9583	0	1	1	1047.91	3141.72	3141.74	-5.7	-0.00596	HCD (High Energy Collision Dissociation)	MS2	0	314.5	86.294	121.197	F4.5	655677	437924	466600	450528	486574	423887		96	31	24	3.74e-09
FALSE	High	Mascot	Unambiguous	YIILSGLGDALPLCVQLQSSLQSK	N-Term(TMT6plex); C14(Carbamidomethyl); K24(TMT6plex)	1	Q8IDM3	DNA/RNA-binding protein Alba 4 OS=Plasmodium falciparum (isolate 3D7) OX=36329 GN=PF3D7_1347500 PE=4 SV=1	Q8IDM3	DNA/RNA-binding protein Alba 4 OS=Plasmodium falciparum (isolate 3D7) OX=36329 GN=PF3D7_1347500 PE=4 SV=1	0	3	0.9792	0	1	1	1021.25	3061.72	3061.74	-5.31	-0.00541	HCD (High Energy Collision Dissociation)	MS2	9.89991	374.3	150.363	130.002	F3.8	363466	330635	540780	468713	342093	470746		96	31	24	3.47e-09
FALSE	High	Mascot	Unambiguous	NLEEIEEANTYINYLEEQLSITK	N-Term(TMT6plex); K23(TMT6plex)	1	Q8IJS7	PRE-binding protein OS=Plasmodium falciparum (isolate 3D7) OX=36329 GN=PF3D7_1011800 PE=4 SV=1	Q8IJS7	PRE-binding protein OS=Plasmodium falciparum (isolate 3D7) OX=36329 GN=PF3D7_1011800 PE=4 SV=1	0	3	0.9688	0	1	1	1072.23	3214.67	3214.68	-1.2	-0.00129	HCD (High Energy Collision Dissociation)	MS2	0	280.5	300	132.276	F1.4	151284	55128	76415.3	232800	87040.8	298314		96	32	25	5.16e-09
FALSE	High	Mascot	Selected	TIVADNLSTPFATNLCFATTSVTSGSGK	N-Term(TMT6plex); C16(Carbamidomethyl); K28(TMT6plex)	1	A0A143ZZK9	Non-SERCA-type Ca2+-transporting P-ATPase OS=Plasmodium falciparum (isolate 3D7) OX=36329 GN=PF3D7_1211900 PE=3 SV=1	A0A143ZZK9	Non-SERCA-type Ca2+-transporting P-ATPase OS=Plasmodium falciparum (isolate 3D7) OX=36329 GN=PF3D7_1211900 PE=3 SV=1	0	3	1	0	1	1	1106.9	3318.7	3318.73	-9.39	-0.01039	HCD (High Energy Collision Dissociation)	MS2	0	236.1	251.942	122.481	F3.7	107748	152847	209703	146965	113287	106444		96	32	25	4.88e-09
FALSE	High	Mascot	Unambiguous	NNSNDDDDMDNGYVTFDGK	N-Term(TMT6plex); K19(TMT6plex)	1	Q8ILA1	Translocon component PTEX150 OS=Plasmodium falciparum (isolate 3D7) OX=36329 GN=PF3D7_1436300 PE=1 SV=1	Q8ILA1	Translocon component PTEX150 OS=Plasmodium falciparum (isolate 3D7) OX=36329 GN=PF3D7_1436300 PE=1 SV=1	0	2	1	0	1	1	1297.57	2594.13	2594.14	-0.99	-0.00128	HCD (High Energy Collision Dissociation)	MS2	6.61824	241.8	300	96.7615	F3.1	89865.2	92848.5	146009	64501.6	101500	135669		96	24	17	7.28e-10
FALSE	High	Mascot	Unambiguous	AGDGTSSTALMTATITK	N-Term(TMT6plex); K17(TMT6plex)	1	Q8I0V3	60 kDa chaperonin OS=Plasmodium falciparum (isolate 3D7) OX=36329 GN=PF3D7_1232100 PE=3 SV=2	Q8I0V3	60 kDa chaperonin OS=Plasmodium falciparum (isolate 3D7) OX=36329 GN=PF3D7_1232100 PE=3 SV=2	0	2	0.9583	0	1	1	1042.56	2084.12	2084.13	-4.76	-0.00496	HCD (High Energy Collision Dissociation)	MS2	0	351.3	176.96	95.6596	F1.5	150647	123714	168737	325560	392675	309867		96	32	26	5.51e-09
FALSE	High	Mascot	Unambiguous	CGPVSDEDSLDSNGDTDCYTTSFSK	N-Term(TMT6plex); C1(Carbamidomethyl); C18(Carbamidomethyl); K25(TMT6plex)	1	Q8IIJ9	Probable cathepsin C OS=Plasmodium falciparum (isolate 3D7) OX=36329 GN=PF11_0174 PE=1 SV=1	Q8IIJ9	Probable cathepsin C OS=Plasmodium falciparum (isolate 3D7) OX=36329 GN=PF11_0174 PE=1 SV=1	0	3	1	0	1	1	1072.47	3215.4	3215.4	-1.73	-0.00185	HCD (High Energy Collision Dissociation)	MS2	0	125	300	98.5287	F4.1	79945.7	25606.7	60762.2	39903.6	23637.6	74015.4		96	23	16	6.79e-10
FALSE	High	Mascot	Unambiguous	IINEPTAAALAFGLEK	N-Term(TMT6plex); K16(TMT6plex)	1	Q8II24	Heat shock protein 70 OS=Plasmodium falciparum (isolate 3D7) OX=36329 GN=PF3D7_1134000 PE=3 SV=1	Q8II24	Heat shock protein 70 OS=Plasmodium falciparum (isolate 3D7) OX=36329 GN=PF3D7_1134000 PE=3 SV=1	0	2	0.9583	0	1	1	1058.62	2116.23	2116.24	-7.45	-0.00788	HCD (High Energy Collision Dissociation)	MS2	8.94576	325.2	65.542	123.758	F3.6	670323	423782	746478	640842	469220	1.06584e+06		96	33	26	5.77e-09
FALSE	High	Mascot	Unambiguous	LLYQSLVNAIETPISVQEAVAR	N-Term(TMT6plex)	1	C6KTA4	Pyruvate kinase OS=Plasmodium falciparum (isolate 3D7) OX=36329 GN=PF3D7_0626800 PE=1 SV=1	C6KTA4	Pyruvate kinase OS=Plasmodium falciparum (isolate 3D7) OX=36329 GN=PF3D7_0626800 PE=1 SV=1	0	4	1	0	1	1	661.626	2643.48	2643.49	-4.07	-0.00269	HCD (High Energy Collision Dissociation)	MS2	4.71212	107.4	122.544	132.517	F4.6	129001	128429	134076	131012	115711	128111		96	32	25	4.65e-09
FALSE	High	Mascot	Unambiguous	GVNPDEAVALGAAIQGGVLK	N-Term(TMT6plex); K20(TMT6plex)	1	Q8II24	Heat shock protein 70 OS=Plasmodium falciparum (isolate 3D7) OX=36329 GN=PF3D7_1134000 PE=3 SV=1	Q8II24	Heat shock protein 70 OS=Plasmodium falciparum (isolate 3D7) OX=36329 GN=PF3D7_1134000 PE=3 SV=1	0	2	1	0	1	1	1169.18	2337.35	2337.35	-3.08	-0.0036	HCD (High Energy Collision Dissociation)	MS2	0	411.4	173.949	121.573	F2.5	302557	295214	428029	322146	379743	418935		96	32	25	4.69e-09
FALSE	High	Mascot	Unambiguous	SLGQNPTEAELQDMINEIDTDGNGTIDFPEFLTLMAR	N-Term(TMT6plex)	1	P62203	Calmodulin OS=Plasmodium falciparum (isolate 3D7) OX=36329 GN=PF14_0323 PE=3 SV=2	P62203	Calmodulin OS=Plasmodium falciparum (isolate 3D7) OX=36329 GN=PF14_0323 PE=3 SV=2	0	4	1	0	1	1	1082.03	4325.09	4325.08	2.56	0.00277	HCD (High Energy Collision Dissociation)	MS2	0	135	300	133.66	F4.4	93381.8	98754.7	86581.6	88558.4	67865	76813.6		96	28	21	2.19e-09
FALSE	High	Mascot	Unambiguous	CGSTVITDQYVSGQDNSEHVVQEK	N-Term(TMT6plex); C1(Carbamidomethyl); K24(TMT6plex)	1	Q8IAX8	DNA/RNA-binding protein Alba 1 OS=Plasmodium falciparum (isolate 3D7) OX=36329 GN=PF3D7_0814200 PE=4 SV=1	Q8IAX8	DNA/RNA-binding protein Alba 1 OS=Plasmodium falciparum (isolate 3D7) OX=36329 GN=PF3D7_0814200 PE=4 SV=1	0	3	1	0	1	1	1046.85	3138.53	3138.54	-4.84	-0.00506	HCD (High Energy Collision Dissociation)	MS2	0	154.7	300	89.7768	F2.9	69077.5	56980.7	86065.4	77927.7	62374.5	49536.3		96	30	23	3.54e-09
FALSE	High	Mascot	Selected	LLLKDESNNLNSLNDILVADTINFTFGADHR	N-Term(TMT6plex); K4(TMT6plex)	1	O97227	Dihydrolipoamide acetyltransferase component of pyruvate dehydrogenase complex OS=Plasmodium falciparum (isolate 3D7) OX=36329 GN=PF3D7_0303700 PE=3 SV=1	O97227	Dihydrolipoamide acetyltransferase component of pyruvate dehydrogenase complex OS=Plasmodium falciparum (isolate 3D7) OX=36329 GN=PF3D7_0303700 PE=3 SV=1	1	4	0.9474	0	1	1	983.52	3931.06	3931.1	-9.31	-0.00915	HCD (High Energy Collision Dissociation)	MS2	0	83.9	300	131.261	F2.7	26648	30503.2	39293	37204.2	42225.8	36732.6		95	30	23	3.24e-09
FALSE	High	Mascot	Unambiguous	IFPLASPELTNQILDVIQR	N-Term(TMT6plex)	1	Q8IIC4	Splicing factor, putative OS=Plasmodium falciparum (isolate 3D7) OX=36329 GN=PF3D7_1123900 PE=4 SV=1	Q8IIC4	Splicing factor, putative OS=Plasmodium falciparum (isolate 3D7) OX=36329 GN=PF3D7_1123900 PE=4 SV=1	0	3	1	0	1	1	799.459	2396.36	2396.38	-4.86	-0.00388	HCD (High Energy Collision Dissociation)	MS2	14.0115	306.1	162.264	132.323	F4.7	387842	410794	370623	382451	361257	396614		95	32	25	5.54e-09
FALSE	High	Mascot	Unambiguous	EGKHLYSLETGSTINSLCFSPCDYWLCAATDR	N-Term(TMT6plex); K3(TMT6plex); C18(Carbamidomethyl); C22(Carbamidomethyl); C27(Carbamidomethyl)	1	Q8IBA0	Receptor for activated c kinase OS=Plasmodium falciparum (isolate 3D7) OX=36329 GN=PF3D7_0826700 PE=4 SV=1	Q8IBA0	Receptor for activated c kinase OS=Plasmodium falciparum (isolate 3D7) OX=36329 GN=PF3D7_0826700 PE=4 SV=1	1	4	0.9895	0	1	1	1053.25	4209.98	4210.01	-6.09	-0.00641	HCD (High Energy Collision Dissociation)	MS2	0	128.5	66.142	119.417	F1.6	418295	162992	182418	323958	280651	292763		95	28	21	2.03e-09
FALSE	High	Mascot	Unambiguous	TIVGALGSCNSSNNSVQVEVTK	N-Term(TMT6plex); C9(Carbamidomethyl); K22(TMT6plex)	1	C6KTB3	Transportin OS=Plasmodium falciparum (isolate 3D7) OX=36329 GN=PF3D7_0627700 PE=4 SV=1	C6KTB3	Transportin OS=Plasmodium falciparum (isolate 3D7) OX=36329 GN=PF3D7_0627700 PE=4 SV=1	0	3	0.9789	0	1	1	908.146	2722.42	2722.44	-7.46	-0.00677	HCD (High Energy Collision Dissociation)	MS2	11.5583	280.4	100.061	99.855	F1.5	363466	183419	262700	484366	360650	411033		95	33	26	6.24e-09
FALSE	High	Mascot	Unambiguous	YASQLSSLQEMGFLDNAANIQALQETGGDVNSAVTR	N-Term(TMT6plex)	1	Q8IIM8	Ubiquitin domain-containing protein DSK2,putative OS=Plasmodium falciparum (isolate 3D7) OX=36329 GN=PF3D7_1113400 PE=4 SV=1	Q8IIM8	Ubiquitin domain-containing protein DSK2,putative OS=Plasmodium falciparum (isolate 3D7) OX=36329 GN=PF3D7_1113400 PE=4 SV=1	0	4	1	0	1	1	1007.75	4027.98	4027.99	-2.52	-0.00254	HCD (High Energy Collision Dissociation)	MS2	14.5361	112.1	300	125.378	F2.9	50611.5	40659.4	57752.2	55023.2	50991.4	46664.4		95	30	23	3e-09
FALSE	High	Mascot	Unambiguous	LAISLLGNYLTDLTTSPVSK	N-Term(TMT6plex); K20(TMT6plex)	1	Q8III5	Insulinase, putative OS=Plasmodium falciparum (isolate 3D7) OX=36329 GN=PF3D7_1118300 PE=4 SV=1	Q8III5	Insulinase, putative OS=Plasmodium falciparum (isolate 3D7) OX=36329 GN=PF3D7_1118300 PE=4 SV=1	0	2	1	0	1	1	1282.75	2564.48	2564.5	-4.25	-0.00545	HCD (High Energy Collision Dissociation)	MS2	6.39647	342.3	300	133.094	F1.8	159043	104429	120210	363172	159014	276016		95	31	24	4.34e-09
FALSE	High	Mascot	Unambiguous	EYISAIDNAIAALGDVVLMHTSK	N-Term(TMT6plex); K23(TMT6plex)	1	Q8I3M5	Karyopherin beta OS=Plasmodium falciparum (isolate 3D7) OX=36329 GN=PF3D7_0524000 PE=4 SV=1	Q8I3M5	Karyopherin beta OS=Plasmodium falciparum (isolate 3D7) OX=36329 GN=PF3D7_0524000 PE=4 SV=1	0	3	0.9158	0	1	1	963.86	2889.56	2889.58	-5.41	-0.00521	HCD (High Energy Collision Dissociation)	MS2	5.58436	283.1	108.023	134.11	F3.7	388932	259629	350148	865877	184264	400215		95	32	25	5.24e-09
FALSE	High	Mascot	Unambiguous	ANAVVDSGTSTITAPTSFLNK	N-Term(TMT6plex); K21(TMT6plex)	1	Q8IM16	Plasmepsin IV OS=Plasmodium falciparum (isolate 3D7) OX=36329 GN=PF3D7_1407800 PE=1 SV=1	Q8IM16	Plasmepsin IV OS=Plasmodium falciparum (isolate 3D7) OX=36329 GN=PF3D7_1407800 PE=1 SV=1	0	2	0.9789	0	1	1	1276.7	2552.38	2552.4	-5.65	-0.00721	HCD (High Energy Collision Dissociation)	MS2	0	242.4	300	114.461	F3.6	114281	110545	133195	114037	138164	114775		95	33	26	6.42e-09
FALSE	High	Mascot	Unambiguous	FSAASIGSAQEGAELLLQENYKK	N-Term(TMT6plex); K22(TMT6plex); K23(TMT6plex)	1	Q8IBI3	Proteasome subunit alpha type OS=Plasmodium falciparum (isolate 3D7) OX=36329 GN=PF3D7_0727400 PE=1 SV=1	Q8IBI3	Proteasome subunit alpha type OS=Plasmodium falciparum (isolate 3D7) OX=36329 GN=PF3D7_0727400 PE=1 SV=1	1	3	1	0	1	1	1047.91	3141.72	3141.74	-5.41	-0.00567	HCD (High Energy Collision Dissociation)	MS2	2.64003	390.8	152.777	121.035	F2.6	425140	265996	420121	554381	326420	272622		95	31	24	4.09e-09
FALSE	High	Mascot	Unambiguous	NLIISTAVTNMIMLIILSGIVGFK	N-Term(TMT6plex); K24(TMT6plex)	1	Q6ZMA7	Sexual stage-specific protein OS=Plasmodium falciparum (isolate 3D7) OX=36329 GN=PF3D7_0406200 PE=4 SV=1	Q6ZMA7	Sexual stage-specific protein OS=Plasmodium falciparum (isolate 3D7) OX=36329 GN=PF3D7_0406200 PE=4 SV=1	0	3	0.9895	0	1	1	1007.27	3019.79	3019.81	-5.07	-0.0051	HCD (High Energy Collision Dissociation)	MS2	0	214.4	122.798	135.759	F4.8	211446	470293	340147	209149	218276	190507		95	26	19	1.35e-09
FALSE	High	Mascot	Unambiguous	SYCNDQSTGTLEIVSEDLSCLK	N-Term(TMT6plex); C3(Carbamidomethyl); C20(Carbamidomethyl); K22(TMT6plex)	1	Q8IJS1	Hypoxanthine phosphoribosyltransferase OS=Plasmodium falciparum (isolate 3D7) OX=36329 GN=PF3D7_1012400 PE=3 SV=1	Q8IJS1	Hypoxanthine phosphoribosyltransferase OS=Plasmodium falciparum (isolate 3D7) OX=36329 GN=PF3D7_1012400 PE=3 SV=1	0	3	1	0	1	1	993.149	2977.43	2977.45	-7.24	-0.00718	HCD (High Energy Collision Dissociation)	MS2	9.13074	149	300	123.28	F4.2	154388	29730.8	70715.6	60893.4	20979.1	38423.7		95	30	23	3.58e-09
FALSE	High	Mascot	Unambiguous	LIVEEATNDDNSVVALNTK	N-Term(TMT6plex); K19(TMT6plex)	1	C6KT34	Cell division cycle protein 48 homologue,putative OS=Plasmodium falciparum (isolate 3D7) OX=36329 GN=PF3D7_0619400 PE=4 SV=1	C6KT34	Cell division cycle protein 48 homologue,putative OS=Plasmodium falciparum (isolate 3D7) OX=36329 GN=PF3D7_0619400 PE=4 SV=1	0	2	0.9684	0	1	1	1252.19	2503.37	2503.37	1.42	0.00178	HCD (High Energy Collision Dissociation)	MS2	15.2986	252.2	300	114	F3.3	105934	91045.3	135891	163575	78162.5	135321		95	33	26	6.34e-09
FALSE	High	Mascot	Unambiguous	VLETHEDHVITEVLNSAVIGER	N-Term(TMT6plex)	1	C6KTA4	Pyruvate kinase OS=Plasmodium falciparum (isolate 3D7) OX=36329 GN=PF3D7_0626800 PE=1 SV=1	C6KTA4	Pyruvate kinase OS=Plasmodium falciparum (isolate 3D7) OX=36329 GN=PF3D7_0626800 PE=1 SV=1	0	2	0.9684	0	1	1	1345.23	2689.44	2689.44	2.74	0.00368	HCD (High Energy Collision Dissociation)	MS2	0	373.6	261.393	116.817	F1.4	239638	115492	130447	453963	196121	436130		95	33	26	6.22e-09
FALSE	High	Mascot	Unambiguous	TLSSSTQATIEIDSLFEGIDYSVTVSR	N-Term(TMT6plex)	1	Q8IB24	Heat shock protein 70 OS=Plasmodium falciparum (isolate 3D7) OX=36329 GN=PF3D7_0818900 PE=3 SV=1	Q8IB24	Heat shock protein 70 OS=Plasmodium falciparum (isolate 3D7) OX=36329 GN=PF3D7_0818900 PE=3 SV=1	0	3	1	0	1	1	1050.21	3148.6	3148.61	-2.6	-0.00272	HCD (High Energy Collision Dissociation)	MS2	5.66052	144.2	300	134.612	F1.5	64606.9	52029.1	57100.7	89002.7	85217.8	78101.3		95	32	25	5.77e-09
FALSE	High	Mascot	Unambiguous	GSPSTLQTPGSSSGASLHAVGPNQGGLSQGLSGK	N-Term(TMT6plex); K34(TMT6plex)	1	Q6ZMA7	Sexual stage-specific protein OS=Plasmodium falciparum (isolate 3D7) OX=36329 GN=PF3D7_0406200 PE=4 SV=1	Q6ZMA7	Sexual stage-specific protein OS=Plasmodium falciparum (isolate 3D7) OX=36329 GN=PF3D7_0406200 PE=4 SV=1	0	4	0.9895	0	1	1	895.721	3579.86	3579.88	-3.67	-0.00328	HCD (High Energy Collision Dissociation)	MS2	3.01714	202	200.524	94.7534	F2.9	136966	206007	38554	57160.4	393722	46301.5		95	31	24	4.42e-09
FALSE	High	Mascot	Unambiguous	ASLGLTEFPGLAFQSNEGR	N-Term(TMT6plex)	1	C0H4Y6	Protein disulfide-isomerase OS=Plasmodium falciparum (isolate 3D7) OX=36329 GN=PF3D7_0827900 PE=3 SV=1	C0H4Y6	Protein disulfide-isomerase OS=Plasmodium falciparum (isolate 3D7) OX=36329 GN=PF3D7_0827900 PE=3 SV=1	0	2	1	0	1	1	1112.08	2223.14	2223.16	-7.31	-0.00813	HCD (High Energy Collision Dissociation)	MS2	0	265.4	258.325	121.861	F3.9	163582	132715	199661	126629	115042	152816		95	33	26	6.72e-09
FALSE	High	Mascot	Unambiguous	NFGGADNEIVQNILK	N-Term(TMT6plex); K15(TMT6plex)	1	Q8ILA1	Translocon component PTEX150 OS=Plasmodium falciparum (isolate 3D7) OX=36329 GN=PF3D7_1436300 PE=1 SV=1	Q8ILA1	Translocon component PTEX150 OS=Plasmodium falciparum (isolate 3D7) OX=36329 GN=PF3D7_1436300 PE=1 SV=1	0	2	1	0	1	1	1045.58	2090.16	2090.16	-3.09	-0.00323	HCD (High Energy Collision Dissociation)	MS2	21.022	366.2	300	119.321	F2.9	148267	148815	215890	163787	129573	164243		95	33	26	7.2e-09
FALSE	High	Mascot	Unambiguous	NQEEGSTNCSNVVEEEMTLEK	N-Term(TMT6plex); C9(Carbamidomethyl); K21(TMT6plex)	1	Q8IKA6	DnaJ protein, putative OS=Plasmodium falciparum (isolate 3D7) OX=36329 GN=PF3D7_1473200 PE=4 SV=1	Q8IKA6	DnaJ protein, putative OS=Plasmodium falciparum (isolate 3D7) OX=36329 GN=PF3D7_1473200 PE=4 SV=1	0	3	0.9263	0	1	1	962.455	2885.35	2885.35	-1.44	-0.00138	HCD (High Energy Collision Dissociation)	MS2	1.19405	198.9	211.185	101.849	F4.1	131281	152274	115599	165497	96079	91920.2		95	29	22	3.08e-09
FALSE	High	Mascot	Unambiguous	IAELSVEPYIEALEASYDAIAYR	N-Term(TMT6plex)	1	Q8I3F0	Lysine-rich membrane-associated PHISTb protein OS=Plasmodium falciparum (isolate 3D7) OX=36329 GN=PF3D7_0532400 PE=4 SV=1	Q8I3F0	Lysine-rich membrane-associated PHISTb protein OS=Plasmodium falciparum (isolate 3D7) OX=36329 GN=PF3D7_0532400 PE=4 SV=1	0	3	0.9368	0	1	1	939.159	2815.46	2815.46	0.69	0.00064	HCD (High Energy Collision Dissociation)	MS2	5.563	65.4	138.235	133.761	F3.4	59554.6	66408	88161.1	63794	44204.1	55575.9		95	32	25	5.73e-09
FALSE	High	Mascot	Unambiguous	YVDMIESGIIDPTK	N-Term(TMT6plex); K14(TMT6plex)	1	Q8IJN9	Heat shock protein 60 OS=Plasmodium falciparum (isolate 3D7) OX=36329 GN=PF3D7_1015600 PE=3 SV=1	Q8IJN9	Heat shock protein 60 OS=Plasmodium falciparum (isolate 3D7) OX=36329 GN=PF3D7_1015600 PE=3 SV=1	0	2	1	0	1	1	1020.06	2039.11	2039.11	-0.67	-0.00068	HCD (High Energy Collision Dissociation)	MS2	19.368	304.9	65.688	119.987	F4.3	569916	725470	574174	656773	480356	571583		95	33	26	7.54e-09
FALSE	High	Mascot	Unambiguous	NMITGTSQADVALLVVPAEVGGFEGAFSK	N-Term(TMT6plex); M2(Oxidation); K29(TMT6plex)	1	Q8I0P6	Elongation factor 1-alpha OS=Plasmodium falciparum (isolate 3D7) OX=36329 GN=PF3D7_1357000 PE=3 SV=1	Q8I0P6	Elongation factor 1-alpha OS=Plasmodium falciparum (isolate 3D7) OX=36329 GN=PF3D7_1357000 PE=3 SV=1	0	3	1	0	1	1	1128.27	3382.79	3382.8	-1.52	-0.00171	HCD (High Energy Collision Dissociation)	MS2	2.93764	456.4	300	128.36	F2.5	323564	246690	403006	445330	348912	275714		95	32	25	5.54e-09
FALSE	High	Mascot	Unambiguous	SVILLEGDENYAQEQENLEK	N-Term(TMT6plex); K20(TMT6plex)	1	Q76NL8	Falcilysin OS=Plasmodium falciparum (isolate 3D7) OX=36329 GN=PF3D7_1360800 PE=1 SV=1	Q76NL8	Falcilysin OS=Plasmodium falciparum (isolate 3D7) OX=36329 GN=PF3D7_1360800 PE=1 SV=1	0	3	0.9579	0	1	1	927.152	2779.44	2779.44	-0.07	-7e-05	HCD (High Energy Collision Dissociation)	MS2	7.59759	203.8	300	113.973	F1.1	91587.9	43286.8	82447.3	132225	66590.7	137761		95	32	25	6.31e-09
FALSE	High	Mascot	Rejected	FAFIFDTGSANLWVPSAQCNTIGCKTK	N-Term(TMT6plex); C19(Carbamidomethyl); C24(Carbamidomethyl)	1	Q7KQM4	Plasmepsin-1 OS=Plasmodium falciparum (isolate 3D7) OX=36329 GN=PF14_0076 PE=2 SV=1	Q7KQM4	Plasmepsin-1 OS=Plasmodium falciparum (isolate 3D7) OX=36329 GN=PF14_0076 PE=2 SV=1	1	3	0.1474	0	1	1	1088.22	3262.64	3262.62	5.74	0.00624	HCD (High Energy Collision Dissociation)	MS2	10.9132	247.1	300	129.843	F2.9	108073	89416.7	168334	128665	104891	126197		95	32	25	5.33e-09
FALSE	High	Mascot	Unambiguous	IWAFGPETIGPNLLTDNTSGIQYMNEIK	N-Term(TMT6plex); K28(TMT6plex)	1	Q8IKW5	Elongation factor 2 OS=Plasmodium falciparum (isolate 3D7) OX=36329 GN=PF3D7_1451100 PE=4 SV=1	Q8IKW5	Elongation factor 2 OS=Plasmodium falciparum (isolate 3D7) OX=36329 GN=PF3D7_1451100 PE=4 SV=1	0	3	1	0	1	1	1194.29	3580.85	3580.88	-8.3	-0.00991	HCD (High Energy Collision Dissociation)	MS2	0	251	300	130.437	F2.7	166201	66052.7	132618	287401	93159.5	82512.2		95	31	24	4.43e-09
FALSE	High	Mascot	Unambiguous	SQTFSTYQDNQPAVLIQVFEGER	N-Term(TMT6plex)	1	Q8I2X4	Heat shock protein 70 OS=Plasmodium falciparum (isolate 3D7) OX=36329 GN=PF3D7_0917900 PE=3 SV=1	Q8I2X4	Heat shock protein 70 OS=Plasmodium falciparum (isolate 3D7) OX=36329 GN=PF3D7_0917900 PE=3 SV=1	0	2	1	0	1	1	1443.72	2886.43	2886.45	-5.63	-0.00813	HCD (High Energy Collision Dissociation)	MS2	0	164.8	300	124.23	F2.9	73565.5	75592.7	131256	114633	53121.9	83817.2		95	31	24	5.11e-09
FALSE	High	Mascot	Unambiguous	HVEQNIQEDDNDEEDDDDIDFEGLSR	N-Term(TMT6plex)	1	Q8IJ56	Glutamate-rich protein OS=Plasmodium falciparum (isolate 3D7) OX=36329 GN=PF3D7_1035300 PE=4 SV=1	Q8IJ56	Glutamate-rich protein OS=Plasmodium falciparum (isolate 3D7) OX=36329 GN=PF3D7_1035300 PE=4 SV=1	0	3	1	0	1	1	1107.48	3320.42	3320.41	1.85	0.00205	HCD (High Energy Collision Dissociation)	MS2	9.20057	103.1	185.79	96.5075	F1.1	68824.3	59911.7	65024	112639	128442	93062.7		95	22	15	5.23e-10
FALSE	High	Mascot	Unambiguous	VSGSNTYDDLAGADVVIVTAGFTK	N-Term(TMT6plex); K24(TMT6plex)	1	Q76NM3	L-lactate dehydrogenase OS=Plasmodium falciparum (isolate 3D7) OX=36329 GN=PF3D7_1324900 PE=1 SV=1	Q76NM3	L-lactate dehydrogenase OS=Plasmodium falciparum (isolate 3D7) OX=36329 GN=PF3D7_1324900 PE=1 SV=1	0	3	0.9053	0	1	1	953.512	2858.52	2858.52	1.36	0.0013	HCD (High Energy Collision Dissociation)	MS2	11.9851	228.4	297.515	124.37	F2.3	117255	66190.2	110282	143809	87661.3	71445.7		95	32	25	6.4e-09
FALSE	High	Mascot	Unambiguous	YIILSGLGDALPLCVQLQSSLQSK	N-Term(TMT6plex); C14(Carbamidomethyl); K24(TMT6plex)	1	Q8IDM3	DNA/RNA-binding protein Alba 4 OS=Plasmodium falciparum (isolate 3D7) OX=36329 GN=PF3D7_1347500 PE=4 SV=1	Q8IDM3	DNA/RNA-binding protein Alba 4 OS=Plasmodium falciparum (isolate 3D7) OX=36329 GN=PF3D7_1347500 PE=4 SV=1	0	2	0.9263	0	1	1	1531.36	3061.72	3061.74	-4.97	-0.00761	HCD (High Energy Collision Dissociation)	MS2	0	243.3	268.187	130.03	F4.8	167185	143504	151308	187178	113790	153393		95	31	24	4.17e-09
FALSE	High	Mascot	Unambiguous	IVSIVSGALNNAASIK	N-Term(TMT6plex); K16(TMT6plex)	1	Q8IBS3	Serine--tRNA ligase, putative OS=Plasmodium falciparum (isolate 3D7) OX=36329 GN=PF3D7_0717700 PE=4 SV=1	Q8IBS3	Serine--tRNA ligase, putative OS=Plasmodium falciparum (isolate 3D7) OX=36329 GN=PF3D7_0717700 PE=4 SV=1	0	2	1	0	1	1	1008.11	2015.21	2015.23	-8.04	-0.0081	HCD (High Energy Collision Dissociation)	MS2	7.28823	446.5	41.054	123.198	F1.8	1.4395e+06	729315	733310	3.03909e+06	1171206	2128814		95	30	23	3.99e-09
FALSE	High	Mascot	Unambiguous	TAISDAASIASLMTTTEVAIVDFK	N-Term(TMT6plex); K24(TMT6plex)	1	Q8IJN9	Heat shock protein 60 OS=Plasmodium falciparum (isolate 3D7) OX=36329 GN=PF3D7_1015600 PE=3 SV=1	Q8IJN9	Heat shock protein 60 OS=Plasmodium falciparum (isolate 3D7) OX=36329 GN=PF3D7_1015600 PE=3 SV=1	0	3	1	0	1	1	971.871	2913.6	2913.59	2.75	0.00267	HCD (High Energy Collision Dissociation)	MS2	12.5527	400.4	75.311	133.835	F1.7	765169	1.11183e+06	1.5877e+06	1.15406e+06	1.4537e+06	1.31032e+06		95	32	25	6.3e-09
FALSE	High	Mascot	Selected	SAVETAESIQASLIIALTETGYTAR	N-Term(TMT6plex)	1	C6KTA4	Pyruvate kinase OS=Plasmodium falciparum (isolate 3D7) OX=36329 GN=PF3D7_0626800 PE=1 SV=1	C6KTA4	Pyruvate kinase OS=Plasmodium falciparum (isolate 3D7) OX=36329 GN=PF3D7_0626800 PE=1 SV=1	0	2	1	0	1	1	1412.75	2824.49	2824.51	-9.48	-0.01339	HCD (High Energy Collision Dissociation)	MS2	0	115.2	300	133.072	F4.6	92591.5	63822.8	52978.6	49989.2	37137.7	38778.5		95	32	25	6.6e-09
FALSE	High	Mascot	Unambiguous	SYCNDQSTGTLEIVSEDLSCLK	N-Term(TMT6plex); C3(Carbamidomethyl); C20(Carbamidomethyl); K22(TMT6plex)	1	Q8IJS1	Hypoxanthine phosphoribosyltransferase OS=Plasmodium falciparum (isolate 3D7) OX=36329 GN=PF3D7_1012400 PE=3 SV=1	Q8IJS1	Hypoxanthine phosphoribosyltransferase OS=Plasmodium falciparum (isolate 3D7) OX=36329 GN=PF3D7_1012400 PE=3 SV=1	0	3	0.9789	0	1	1	993.157	2977.46	2977.45	1.1	0.0011	HCD (High Energy Collision Dissociation)	MS2	3.21095	219.6	150.077	123.233	F1.3	323999	31285.3	44858.3	485101	94695.4	348441		95	31	24	4.71e-09
FALSE	High	Mascot	Unambiguous	ILSVDGIGEIANNLSALNVDENR	N-Term(TMT6plex)	1	Q8I4U7	Uncharacterized protein OS=Plasmodium falciparum (isolate 3D7) OX=36329 GN=PF3D7_1248700 PE=4 SV=1	Q8I4U7	Uncharacterized protein OS=Plasmodium falciparum (isolate 3D7) OX=36329 GN=PF3D7_1248700 PE=4 SV=1	0	3	0.9684	0	1	1	885.811	2655.42	2655.42	1.04	0.00092	HCD (High Energy Collision Dissociation)	MS2	11.7221	328.1	300	128.612	F3.5	146920	147293	199501	168827	141511	148320		95	33	26	6.68e-09
FALSE	High	Mascot	Unambiguous	NNDQLTFLETQVAK	N-Term(TMT6plex); K14(TMT6plex)	1	C0H571	High molecular weight rhoptry protein 2 OS=Plasmodium falciparum (isolate 3D7) OX=36329 GN=PF3D7_0929400 PE=4 SV=1	C0H571	High molecular weight rhoptry protein 2 OS=Plasmodium falciparum (isolate 3D7) OX=36329 GN=PF3D7_0929400 PE=4 SV=1	0	2	0.9474	0	1	1	1040.08	2079.15	2079.15	-1.71	-0.00178	HCD (High Energy Collision Dissociation)	MS2	0	430.1	274.188	112.578	F4.3	325179	212431	149118	277589	138906	153318		95	34	27	8.81e-09
FALSE	High	Mascot	Unambiguous	SLYGNNNNNNAGSESDVTLK	N-Term(TMT6plex); K20(TMT6plex)	1	C0H571	High molecular weight rhoptry protein 2 OS=Plasmodium falciparum (isolate 3D7) OX=36329 GN=PF3D7_0929400 PE=4 SV=1	C0H571	High molecular weight rhoptry protein 2 OS=Plasmodium falciparum (isolate 3D7) OX=36329 GN=PF3D7_0929400 PE=4 SV=1	0	2	0.9053	0	1	1	1285.15	2569.28	2569.29	-2.41	-0.00309	HCD (High Energy Collision Dissociation)	MS2	0	302.3	253.125	88.6051	F2.3	171988	177666	180110	249216	159169	126038		95	32	25	5.42e-09
FALSE	High	Mascot	Unambiguous	QSHVTNSATEVAAQENNSTEEK	N-Term(TMT6plex); K22(TMT6plex)	1	Q8IEI6	EMP1-trafficking protein OS=Plasmodium falciparum (isolate 3D7) OX=36329 GN=PF3D7_1302000 PE=4 SV=1	Q8IEI6	EMP1-trafficking protein OS=Plasmodium falciparum (isolate 3D7) OX=36329 GN=PF3D7_1302000 PE=4 SV=1	0	3	0.9684	0	1	1	944.805	2832.4	2832.4	-0.4	-0.00038	HCD (High Energy Collision Dissociation)	MS2	5.14743	99.3	217.37	66.6647	F3.1	68164.5	59372.1	65267.3	52586.9	44200	41379.1		95	31	24	4.94e-09
FALSE	High	Mascot	Unambiguous	IQVLPIDDTIEGLAK	N-Term(TMT6plex); K15(TMT6plex)	1	C6KT34	Cell division cycle protein 48 homologue,putative OS=Plasmodium falciparum (isolate 3D7) OX=36329 GN=PF3D7_0619400 PE=4 SV=1	C6KT34	Cell division cycle protein 48 homologue,putative OS=Plasmodium falciparum (isolate 3D7) OX=36329 GN=PF3D7_0619400 PE=4 SV=1	0	2	0.8526	0	1	1	1042.12	2083.24	2083.24	-1.14	-0.00119	HCD (High Energy Collision Dissociation)	MS2	6.60503	480.1	75.361	123.476	F3.4	905818	654264	1.00595e+06	1.48157e+06	557050	1.03286e+06		95	32	25	6.25e-09
FALSE	High	Mascot	Unambiguous	SASVAGIVGADEEAPPAPK	N-Term(TMT6plex); K19(TMT6plex)	1	Q8ILZ1	Rhoptry-associated protein 1 OS=Plasmodium falciparum (isolate 3D7) OX=36329 GN=PF3D7_1410400 PE=4 SV=1	Q8ILZ1	Rhoptry-associated protein 1 OS=Plasmodium falciparum (isolate 3D7) OX=36329 GN=PF3D7_1410400 PE=4 SV=1	0	2	0.8947	0	1	1	1112.61	2224.21	2224.22	-3.91	-0.00435	HCD (High Energy Collision Dissociation)	MS2	0	121.8	127.244	92.865	F1.5	87972.1	93410.3	87309.3	134212	165078	107920		95	33	26	6.94e-09
FALSE	High	Mascot	Unambiguous	NMITGTSQADVALLVVPAEVGGFEGAFSK	N-Term(TMT6plex); K29(TMT6plex)	1	Q8I0P6	Elongation factor 1-alpha OS=Plasmodium falciparum (isolate 3D7) OX=36329 GN=PF3D7_1357000 PE=3 SV=1	Q8I0P6	Elongation factor 1-alpha OS=Plasmodium falciparum (isolate 3D7) OX=36329 GN=PF3D7_1357000 PE=3 SV=1	0	5	0.9474	0	1	1	674.165	3366.8	3366.8	-1.26	-0.00085	HCD (High Energy Collision Dissociation)	MS2	16.8112	292.9	152.865	130.28	F2.5	275818	186741	279147	372323	292395	237769		95	32	25	5.54e-09
FALSE	High	Mascot	Unambiguous	VKDLDDENVGDVSMDDVELIMSQTK	N-Term(TMT6plex); K2(TMT6plex); K25(TMT6plex)	1	C6KT55	Nascent polypeptide-associated complex subunit alpha, putative OS=Plasmodium falciparum (isolate 3D7) OX=36329 GN=PF3D7_0621800 PE=4 SV=1	C6KT55	Nascent polypeptide-associated complex subunit alpha, putative OS=Plasmodium falciparum (isolate 3D7) OX=36329 GN=PF3D7_0621800 PE=4 SV=1	1	3	0.9684	0	1	1	1161.6	3482.78	3482.78	-1.3	-0.00151	HCD (High Energy Collision Dissociation)	MS2	0	464.9	80.251	123.094	F1.4	919011	272498	305854	2.05443e+06	589820	1.97362e+06		95	31	24	5.2e-09
FALSE	High	Mascot	Unambiguous	ALFLFSEQELVDCSVK	N-Term(TMT6plex); C13(Carbamidomethyl); K16(TMT6plex)	1	Q8IIL0	Cysteine proteinase falcipain 3 OS=Plasmodium falciparum (isolate 3D7) OX=36329 GN=PF3D7_1115400 PE=3 SV=1	Q8IIL0	Cysteine proteinase falcipain 3 OS=Plasmodium falciparum (isolate 3D7) OX=36329 GN=PF3D7_1115400 PE=3 SV=1	0	2	0.8842	0	1	1	1172.13	2343.26	2343.27	-3	-0.00351	HCD (High Energy Collision Dissociation)	MS2	4.39666	549.3	90.615	125.381	F1.5	1.23403e+06	448073	495369	1.85648e+06	725097	1.30528e+06		95	33	26	8e-09
FALSE	High	Mascot	Unambiguous	LVSIDATSENALAQEYGITGYPTLILFNK	N-Term(TMT6plex); K29(TMT6plex)	1	C0H4Y6	Protein disulfide-isomerase OS=Plasmodium falciparum (isolate 3D7) OX=36329 GN=PF3D7_0827900 PE=3 SV=1	C0H4Y6	Protein disulfide-isomerase OS=Plasmodium falciparum (isolate 3D7) OX=36329 GN=PF3D7_0827900 PE=3 SV=1	0	3	1	0	1	1	1200.65	3599.95	3599.96	-4.02	-0.00482	HCD (High Energy Collision Dissociation)	MS2	0.783017	121	150.36	130.931	F2.6	113028	84454.5	114754	176954	116688	134496		95	31	24	5.18e-09
FALSE	High	Mascot	Unambiguous	ANAVVDSGTSTITAPTSFLNK	N-Term(TMT6plex); K21(TMT6plex)	1	Q8IM16	Plasmepsin IV OS=Plasmodium falciparum (isolate 3D7) OX=36329 GN=PF3D7_1407800 PE=1 SV=1	Q8IM16	Plasmepsin IV OS=Plasmodium falciparum (isolate 3D7) OX=36329 GN=PF3D7_1407800 PE=1 SV=1	0	3	0.9684	0	1	1	851.463	2552.37	2552.4	-8.83	-0.00752	HCD (High Energy Collision Dissociation)	MS2	16.0358	253.8	48.628	114.335	F3.6	669166	667233	824012	627916	743135	683935		95	33	26	7.51e-09
FALSE	High	Mascot	Unambiguous	YGIDATNVGDEGGFAPNILNANEALDLLVTAIK	N-Term(TMT6plex); K33(TMT6plex)	1	Q8IJN7	Enolase OS=Plasmodium falciparum (isolate 3D7) OX=36329 GN=ENO PE=3 SV=1	Q8IJN7	Enolase OS=Plasmodium falciparum (isolate 3D7) OX=36329 GN=ENO PE=3 SV=1	0	3	0.9895	0	1	1	1283.01	3847.02	3847.05	-7.37	-0.00945	HCD (High Energy Collision Dissociation)	MS2	0	211.8	284.623	134.021	F1.6	120215	32075.2	40183.4	251186	75708.8	188579		95	31	24	4.73e-09
FALSE	High	Mascot	Unambiguous	TAISDAASIASLMTTTEVAIVDFK	N-Term(TMT6plex); K24(TMT6plex)	1	Q8IJN9	Heat shock protein 60 OS=Plasmodium falciparum (isolate 3D7) OX=36329 GN=PF3D7_1015600 PE=3 SV=1	Q8IJN9	Heat shock protein 60 OS=Plasmodium falciparum (isolate 3D7) OX=36329 GN=PF3D7_1015600 PE=3 SV=1	0	3	0.9684	0	1	1	971.865	2913.58	2913.59	-3.56	-0.00345	HCD (High Energy Collision Dissociation)	MS2	4.57706	127.8	24.924	133.836	F4.6	913910	751789	520658	671732	389840	528506		95	32	25	6.8e-09
FALSE	High	Mascot	Unambiguous	NPVNTSSNTNDSTNNESSYELTVK	N-Term(TMT6plex); K24(TMT6plex)	1	Q8IKG9	Uncharacterized protein OS=Plasmodium falciparum (isolate 3D7) OX=36329 GN=PF3D7_1466800 PE=4 SV=1	Q8IKG9	Uncharacterized protein OS=Plasmodium falciparum (isolate 3D7) OX=36329 GN=PF3D7_1466800 PE=4 SV=1	0	3	0.9789	0	1	1	1025.17	3073.48	3073.5	-4.01	-0.0041	HCD (High Energy Collision Dissociation)	MS2	0	166.9	201.74	89.2847	F2.3	56403	135657	92888.3	98749.2	195592	62659.5		95	31	24	4.81e-09
FALSE	High	Mascot	Unambiguous	NSNTVDSSENVEEVVDNLTSEK	N-Term(TMT6plex); K22(TMT6plex)	1	Q8IL59	Uncharacterized protein OS=Plasmodium falciparum (isolate 3D7) OX=36329 GN=PF3D7_1441100 PE=4 SV=1	Q8IL59	Uncharacterized protein OS=Plasmodium falciparum (isolate 3D7) OX=36329 GN=PF3D7_1441100 PE=4 SV=1	0	4	0.9684	0	1	1	717.611	2867.42	2867.42	1.54	0.0011	HCD (High Energy Collision Dissociation)	MS2	6.00547	345.3	300	119.903	F3.1	132102	154335	164886	230037	126298	187589		95	31	24	4.99e-09
FALSE	High	Mascot	Unambiguous	LIDIYNPENIVYGGWDINNMNLK	N-Term(TMT6plex); K23(TMT6plex)	1	Q8I3Y8	Inositol-3-phosphate synthase OS=Plasmodium falciparum (isolate 3D7) OX=36329 GN=PF3D7_0511800 PE=4 SV=1	Q8I3Y8	Inositol-3-phosphate synthase OS=Plasmodium falciparum (isolate 3D7) OX=36329 GN=PF3D7_0511800 PE=4 SV=1	0	2	0.8737	0	1	1	1583.83	3166.65	3166.66	-4.97	-0.00787	HCD (High Energy Collision Dissociation)	MS2	0	255.7	278.508	129.993	F1.6	182175	53815.4	56384.3	311173	130528	263643		95	32	25	6.78e-09
FALSE	High	Mascot	Unambiguous	HTNVQDNEAGGITQQIGATFFPK	N-Term(TMT6plex); K23(TMT6plex)	1	C6KSR8	Translation initiation factor IF-2, putative OS=Plasmodium falciparum (isolate 3D7) OX=36329 GN=PF3D7_0607000 PE=4 SV=1	C6KSR8	Translation initiation factor IF-2, putative OS=Plasmodium falciparum (isolate 3D7) OX=36329 GN=PF3D7_0607000 PE=4 SV=1	0	3	0.9579	0	1	1	977.847	2931.53	2931.54	-3.38	-0.00331	HCD (High Energy Collision Dissociation)	MS2	13.3591	307.8	130.533	112.354	F1.5	270923	178047	246153	478627	241566	506099		95	33	26	6.94e-09
FALSE	High	Mascot	Unambiguous	VLSFSDGLNTYEGTGIQVK	N-Term(TMT6plex); K19(TMT6plex)	1	O96230	Acyl-CoA synthetase OS=Plasmodium falciparum (isolate 3D7) OX=36329 GN=PF3D7_0215000 PE=4 SV=1	O96230	Acyl-CoA synthetase OS=Plasmodium falciparum (isolate 3D7) OX=36329 GN=PF3D7_0215000 PE=4 SV=1	0	3	0.9579	0	1	1	829.451	2486.34	2486.35	-6.11	-0.00507	HCD (High Energy Collision Dissociation)	MS2	12.6992	655.5	200.931	119.361	F4.5	445628	576631	467750	434383	575505	681215		95	33	26	7.63e-09
FALSE	High	Mascot	Unambiguous	ASGDIIGIDLGTTNSCVAIMEGK	N-Term(TMT6plex); C16(Carbamidomethyl); K23(TMT6plex)	1	Q8II24	Heat shock protein 70 OS=Plasmodium falciparum (isolate 3D7) OX=36329 GN=PF3D7_1134000 PE=3 SV=1	Q8II24	Heat shock protein 70 OS=Plasmodium falciparum (isolate 3D7) OX=36329 GN=PF3D7_1134000 PE=3 SV=1	0	2	0.9895	0	1	1	1390.73	2780.45	2780.46	-3.5	-0.00486	HCD (High Energy Collision Dissociation)	MS2	0	389.9	94.002	120.114	F1.5	509669	377621	966429	602312	534388	1.0408e+06		95	32	25	6.52e-09
FALSE	High	Mascot	Selected	IVLVGSGMIGGVMATLIVQK	N-Term(TMT6plex); K20(TMT6plex)	1	Q76NM3	L-lactate dehydrogenase OS=Plasmodium falciparum (isolate 3D7) OX=36329 GN=PF3D7_1324900 PE=1 SV=1	Q76NM3	L-lactate dehydrogenase OS=Plasmodium falciparum (isolate 3D7) OX=36329 GN=PF3D7_1324900 PE=1 SV=1	0	2	1	0	1	1	1222.73	2444.45	2444.47	-8.27	-0.01011	HCD (High Energy Collision Dissociation)	MS2	0	1052	300	133.134	F1.8	927122	248700	309525	1.88356e+06	533218	1.18944e+06		95	29	22	3.35e-09
FALSE	High	Mascot	Unambiguous	ANVDVIIVNGAISDIAQHFCDTNNIMTLK	N-Term(TMT6plex); C20(Carbamidomethyl); K29(TMT6plex)	1	O96220	T-complex protein 1 subunit theta OS=Plasmodium falciparum (isolate 3D7) OX=36329 GN=PF3D7_0214000 PE=3 SV=3	O96220	T-complex protein 1 subunit theta OS=Plasmodium falciparum (isolate 3D7) OX=36329 GN=PF3D7_0214000 PE=3 SV=3	0	3	0.9579	0	1	1	1215.64	3644.89	3644.92	-6.54	-0.00794	HCD (High Energy Collision Dissociation)	MS2	8.56717	333	300	132.393	F1.6	237529	87402.6	81074.7	318731	137981	245733		95	32	25	5.82e-09
FALSE	High	Mascot	Unambiguous	NNVDDLDSDVEEADVTEESAVETK	N-Term(TMT6plex); K24(TMT6plex)	1	Q8I3F3	Early transcribed membrane protein 5 OS=Plasmodium falciparum (isolate 3D7) OX=36329 GN=PF3D7_0532100 PE=4 SV=1	Q8I3F3	Early transcribed membrane protein 5 OS=Plasmodium falciparum (isolate 3D7) OX=36329 GN=PF3D7_0532100 PE=4 SV=1	0	3	1	0	1	1	1027.82	3081.44	3081.46	-7.24	-0.00744	HCD (High Energy Collision Dissociation)	MS2	0	162.3	300	111.785	F4.9	84127	97695.6	66557.9	67439.8	46713.5	52746.1		95	28	21	2.77e-09
FALSE	High	Mascot	Unambiguous	CGPVSDEDSLDSNGDTDCYTTSFSK	N-Term(TMT6plex); C1(Carbamidomethyl); C18(Carbamidomethyl); K25(TMT6plex)	1	Q8IIJ9	Probable cathepsin C OS=Plasmodium falciparum (isolate 3D7) OX=36329 GN=PF11_0174 PE=1 SV=1	Q8IIJ9	Probable cathepsin C OS=Plasmodium falciparum (isolate 3D7) OX=36329 GN=PF11_0174 PE=1 SV=1	0	3	1	0	1	1	1072.47	3215.4	3215.4	-0.84	-0.0009	HCD (High Energy Collision Dissociation)	MS2	0	177.4	300	100.178	F1.2	52995	22101.7	64958.7	91808.9	37511.8	170093		95	23	16	7.93e-10
FALSE	High	Mascot	Unambiguous	ATNGNTSLGGEDFDQR	N-Term(TMT6plex)	1	Q8II24	Heat shock protein 70 OS=Plasmodium falciparum (isolate 3D7) OX=36329 GN=PF3D7_1134000 PE=3 SV=1	Q8II24	Heat shock protein 70 OS=Plasmodium falciparum (isolate 3D7) OX=36329 GN=PF3D7_1134000 PE=3 SV=1	0	2	1	0	1	1	955.953	1910.9	1910.9	-3.24	-0.0031	HCD (High Energy Collision Dissociation)	MS2	0	365.4	49.5	71.9605	F1.1	611868	639674	1.00102e+06	885104	1.08313e+06	1.68427e+06		95	28	21	2.41e-09
FALSE	High	Mascot	Unambiguous	SIFVGNVDYSTQPEELQSLFSECGLINR	N-Term(TMT6plex); C23(Carbamidomethyl)	1	Q8I2R8	RNA-binding protein, putative OS=Plasmodium falciparum (isolate 3D7) OX=36329 GN=PF3D7_0923900 PE=4 SV=1	Q8I2R8	RNA-binding protein, putative OS=Plasmodium falciparum (isolate 3D7) OX=36329 GN=PF3D7_0923900 PE=4 SV=1	0	3	1	0	1	1	1144.57	3431.69	3431.7	-3.86	-0.00441	HCD (High Energy Collision Dissociation)	MS2	0	108.3	144.364	126.945	F4.4	119837	122061	104481	146650	134513	133631		95	30	23	3.94e-09
FALSE	High	Mascot	Unambiguous	NNTIIVTNVPTYLNAEDIFSAFQETGK	N-Term(TMT6plex); K27(TMT6plex)	1	C0H570	RNA-binding protein, putative OS=Plasmodium falciparum (isolate 3D7) OX=36329 GN=PF3D7_0929200 PE=4 SV=1	C0H570	RNA-binding protein, putative OS=Plasmodium falciparum (isolate 3D7) OX=36329 GN=PF3D7_0929200 PE=4 SV=1	0	3	1	0	1	1	1153.27	3457.81	3457.83	-4.99	-0.00575	HCD (High Energy Collision Dissociation)	MS2	0	213.7	238.668	130.513	F4.5	142635	150822	134812	167994	148780	169231		95	31	24	4.63e-09
FALSE	High	Mascot	Unambiguous	DATNQEQNGVALSSEVVIGSGNTAK	N-Term(TMT6plex); K25(TMT6plex)	1	Q8IKA6	DnaJ protein, putative OS=Plasmodium falciparum (isolate 3D7) OX=36329 GN=PF3D7_1473200 PE=4 SV=1	Q8IKA6	DnaJ protein, putative OS=Plasmodium falciparum (isolate 3D7) OX=36329 GN=PF3D7_1473200 PE=4 SV=1	0	3	0.9681	0	1	1	983.181	2947.53	2947.54	-2.65	-0.00261	HCD (High Energy Collision Dissociation)	MS2	0	133.4	261.837	98.3801	F4.3	87747.1	88185.9	49664.4	83930.4	45067.3	44969.7		94	32	25	6.63e-09
FALSE	High	Mascot	Unambiguous	NMITGTSQADVALLVVPAEVGGFEGAFSK	N-Term(TMT6plex); K29(TMT6plex)	1	Q8I0P6	Elongation factor 1-alpha OS=Plasmodium falciparum (isolate 3D7) OX=36329 GN=PF3D7_1357000 PE=3 SV=1	Q8I0P6	Elongation factor 1-alpha OS=Plasmodium falciparum (isolate 3D7) OX=36329 GN=PF3D7_1357000 PE=3 SV=1	0	3	1	0	1	1	1122.93	3366.78	3366.8	-5.64	-0.00633	HCD (High Energy Collision Dissociation)	MS2	16.7406	97.8	300	134.193	F1.6	43899.6	24651.9	30221.9	65364.3	33533.8	55849.4		94	32	25	6.17e-09
FALSE	High	Mascot	Selected	GVNPDEAVALGAAIQGGVLKGEIK	N-Term(TMT6plex); K20(TMT6plex); K24(TMT6plex)	1	Q8II24	Heat shock protein 70 OS=Plasmodium falciparum (isolate 3D7) OX=36329 GN=PF3D7_1134000 PE=3 SV=1	Q8II24	Heat shock protein 70 OS=Plasmodium falciparum (isolate 3D7) OX=36329 GN=PF3D7_1134000 PE=3 SV=1	1	3	1	0	1	1	998.583	2993.73	2993.76	-8.67	-0.00865	HCD (High Energy Collision Dissociation)	MS2	0	486.8	69.818	121.518	F1.6	798284	499124	904335	1.0164e+06	1.00783e+06	1.43281e+06		94	29	22	3.43e-09
FALSE	High	Mascot	Unambiguous	IQVLPIDDTIEGLAK	N-Term(TMT6plex); K15(TMT6plex)	1	C6KT34	Cell division cycle protein 48 homologue,putative OS=Plasmodium falciparum (isolate 3D7) OX=36329 GN=PF3D7_0619400 PE=4 SV=1	C6KT34	Cell division cycle protein 48 homologue,putative OS=Plasmodium falciparum (isolate 3D7) OX=36329 GN=PF3D7_0619400 PE=4 SV=1	0	2	0.8404	0	1	1	1042.12	2083.24	2083.24	-2.24	-0.00233	HCD (High Energy Collision Dissociation)	MS2	0	462.5	165.699	123.339	F2.4	501447	262860	449980	600529	320302	262394		94	32	25	6.76e-09
FALSE	High	Mascot	Unambiguous	TNEANKANETNETNETIENSASSPTEGK	N-Term(TMT6plex); K6(TMT6plex); K28(TMT6plex)	1	Q8IIB6	GrpE protein homolog OS=Plasmodium falciparum (isolate 3D7) OX=36329 GN=PF3D7_1124700 PE=3 SV=2	Q8IIB6	GrpE protein homolog OS=Plasmodium falciparum (isolate 3D7) OX=36329 GN=PF3D7_1124700 PE=3 SV=2	1	4	1	0	1	1	917.71	3667.82	3667.81	1.28	0.00117	HCD (High Energy Collision Dissociation)	MS2	2.74763	158.2	149.202	76.2216	F4.1	166580	98578.3	124979	168725	67591.5	155660		94	31	24	4.62e-09
FALSE	High	Mascot	Unambiguous	NDMTLEEGLLLALK	N-Term(TMT6plex); K14(TMT6plex)	1	Q8IDG3	Proteasome subunit alpha type OS=Plasmodium falciparum (isolate 3D7) OX=36329 GN=PF3D7_1353800 PE=1 SV=1	Q8IDG3	Proteasome subunit alpha type OS=Plasmodium falciparum (isolate 3D7) OX=36329 GN=PF3D7_1353800 PE=1 SV=1	0	2	0.8723	0	1	1	1009.58	2018.15	2018.16	-3.65	-0.00369	HCD (High Energy Collision Dissociation)	MS2	21.5807	1564.3	300	128.243	F1.5	894925	860990	789027	1.6273e+06	1.27343e+06	1.28514e+06		94	33	26	9.01e-09
FALSE	High	Mascot	Unambiguous	TAISDAASIASLMTTTEVAIVDFK	N-Term(TMT6plex); K24(TMT6plex)	1	Q8IJN9	Heat shock protein 60 OS=Plasmodium falciparum (isolate 3D7) OX=36329 GN=PF3D7_1015600 PE=3 SV=1	Q8IJN9	Heat shock protein 60 OS=Plasmodium falciparum (isolate 3D7) OX=36329 GN=PF3D7_1015600 PE=3 SV=1	0	4	0.9681	0	1	1	729.154	2913.59	2913.59	1.82	0.00133	HCD (High Energy Collision Dissociation)	MS2	10.7082	335.3	93.054	133.84	F1.7	398712	469815	666058	568417	659682	613347		94	32	25	6.92e-09
FALSE	High	Mascot	Selected	IGMGSGSICTTQDVCAVGR	N-Term(TMT6plex); C9(Carbamidomethyl); C15(Carbamidomethyl)	1	Q8I2U5	Inosine-5'-monophosphate dehydrogenase OS=Plasmodium falciparum (isolate 3D7) OX=36329 GN=PF3D7_0920800 PE=3 SV=1	Q8I2U5	Inosine-5'-monophosphate dehydrogenase OS=Plasmodium falciparum (isolate 3D7) OX=36329 GN=PF3D7_0920800 PE=3 SV=1	0	2	1	0	1	1	1099.52	2198.04	2198.06	-9.29	-0.01021	HCD (High Energy Collision Dissociation)	MS2	0	225.8	146.141	89.7183	F1.5	134038	148335	131905	260225	194778	312502		94	29	22	3.51e-09
FALSE	High	Mascot	Unambiguous	VTDGALVVVDTIEGVCVQTETVLYQALGER	N-Term(TMT6plex); C16(Carbamidomethyl)	1	Q8IKW5	Elongation factor 2 OS=Plasmodium falciparum (isolate 3D7) OX=36329 GN=PF3D7_1451100 PE=4 SV=1	Q8IKW5	Elongation factor 2 OS=Plasmodium falciparum (isolate 3D7) OX=36329 GN=PF3D7_1451100 PE=4 SV=1	0	4	1	0	1	1	866.709	3463.82	3463.82	-0.89	-0.00077	HCD (High Energy Collision Dissociation)	MS2	17.4781	43.2	248.659	134.876	F3.5	17539.2	14876.7	29787.8	37028.7	19635.2	30611.6		94	31	24	5.69e-09
FALSE	High	Mascot	Unambiguous	EAEGCDCLQGFQITHSLGGGTGSGMGTLLISK	N-Term(TMT6plex); C5(Carbamidomethyl); C7(Carbamidomethyl); K32(TMT6plex)	1	A0A143ZWL7	Tubulin beta chain OS=Plasmodium falciparum (isolate 3D7) OX=36329 GN=PF3D7_1008700 PE=3 SV=1	A0A143ZWL7	Tubulin beta chain OS=Plasmodium falciparum (isolate 3D7) OX=36329 GN=PF3D7_1008700 PE=3 SV=1	0	3	0.9681	0	1	1	1247.28	3739.83	3739.85	-5.92	-0.00738	HCD (High Energy Collision Dissociation)	MS2	0	241.4	78.63	118.201	F1.6	651792	237333	238322	918990	400000	382580		94	30	23	3.97e-09
FALSE	High	Mascot	Selected	NYSLGNLSTGTTSQGSTSSR	N-Term(TMT6plex)	1	Q8IC42	Uncharacterized protein OS=Plasmodium falciparum (isolate 3D7) OX=36329 GN=PF3D7_0702500 PE=4 SV=1	Q8IC42	Uncharacterized protein OS=Plasmodium falciparum (isolate 3D7) OX=36329 GN=PF3D7_0702500 PE=4 SV=1	0	2	0.9468	0	1	1	1124.05	2247.08	2247.11	-9.16	-0.01029	HCD (High Energy Collision Dissociation)	MS2	0	164.9	126.445	82.1849	F1.4	112872	140228	146748	179622	201780	214904		94	30	23	3.74e-09
FALSE	High	Mascot	Selected	TANVTAVQAISNILK	N-Term(TMT6plex); K15(TMT6plex)	1	Q8II43	T-complex protein 1 subunit alpha OS=Plasmodium falciparum (isolate 3D7) OX=36329 GN=PF3D7_1132200 PE=3 SV=1	Q8II43	T-complex protein 1 subunit alpha OS=Plasmodium falciparum (isolate 3D7) OX=36329 GN=PF3D7_1132200 PE=3 SV=1	0	2	0.8936	0	1	1	1001.1	2001.19	2001.21	-9.92	-0.00993	HCD (High Energy Collision Dissociation)	MS2	19.1913	448.3	250.657	122.381	F4.7	250037	263262	236508	297312	241628	207588		94	32	25	5.96e-09
FALSE	High	Mascot	Unambiguous	SQIFTTYADNQPGVLIQVYEGER	N-Term(TMT6plex)	1	Q8IB24	Heat shock protein 70 OS=Plasmodium falciparum (isolate 3D7) OX=36329 GN=PF3D7_0818900 PE=3 SV=1	Q8IB24	Heat shock protein 70 OS=Plasmodium falciparum (isolate 3D7) OX=36329 GN=PF3D7_0818900 PE=3 SV=1	0	2	0.9787	0	1	1	1429.22	2857.44	2857.46	-5.6	-0.008	HCD (High Energy Collision Dissociation)	MS2	0	191.7	248.83	121.202	F2.5	137135	86530.9	165399	181687	80944	85271.5		94	32	25	7.32e-09
FALSE	High	Mascot	Unambiguous	VTDGALVVVDTIEGVCVQTETVLYQALGER	N-Term(TMT6plex); C16(Carbamidomethyl)	1	Q8IKW5	Elongation factor 2 OS=Plasmodium falciparum (isolate 3D7) OX=36329 GN=PF3D7_1451100 PE=4 SV=1	Q8IKW5	Elongation factor 2 OS=Plasmodium falciparum (isolate 3D7) OX=36329 GN=PF3D7_1451100 PE=4 SV=1	0	3	1	0	1	1	1155.28	3463.82	3463.82	1.23	0.00142	HCD (High Energy Collision Dissociation)	MS2	3.86356	49.5	300	134.886	F4.4	31561.1	28365.6	27018	23886.2	27167.6	21723.5		94	31	24	5.46e-09
FALSE	High	Mascot	Unambiguous	AAVPSGASTGIYEALELR	N-Term(TMT6plex)	1	Q8IJN7	Enolase OS=Plasmodium falciparum (isolate 3D7) OX=36329 GN=ENO PE=3 SV=1	Q8IJN7	Enolase OS=Plasmodium falciparum (isolate 3D7) OX=36329 GN=ENO PE=3 SV=1	0	2	0.9787	0	1	1	1017.55	2034.09	2034.11	-6.62	-0.00673	HCD (High Energy Collision Dissociation)	MS2	0	245.8	266.823	118.041	F3.9	127909	42972	110469	226040	66230.7	200218		94	34	27	9.39e-09
FALSE	High	Mascot	Unambiguous	TTGIVLDSGDGVSHTVPIYEGYALPHAIMR	N-Term(TMT6plex)	1	A0A144A1R5	Actin I OS=Plasmodium falciparum (isolate 3D7) OX=36329 GN=PF3D7_1246200 PE=3 SV=1	A0A144A1R5	Actin I OS=Plasmodium falciparum (isolate 3D7) OX=36329 GN=PF3D7_1246200 PE=3 SV=1	0	4	1	0	1	1	850.45	3398.78	3398.76	4.37	0.00371	HCD (High Energy Collision Dissociation)	MS2	23.9572	241.2	81.094	116.544	F3.5	418809	330759	537200	526473	372999	526703		94	32	25	6.3e-09
FALSE	High	Mascot	Unambiguous	VGAGAPVYLAAVLEYLCAEILELAGNAAR	N-Term(TMT6plex); C17(Carbamidomethyl)	1	C6KT18	Histone H2A OS=Plasmodium falciparum (isolate 3D7) OX=36329 GN=PF3D7_0617800 PE=3 SV=1	C6KT18	Histone H2A OS=Plasmodium falciparum (isolate 3D7) OX=36329 GN=PF3D7_0617800 PE=3 SV=1	0	3	0.9787	0	1	1	1068.57	3203.71	3203.73	-8.64	-0.00923	HCD (High Energy Collision Dissociation)	MS2	1.70522	17.1	5.275	135.503	F3.8	446711	421923	762389	649189	527440	678509		94	32	25	6.73e-09
FALSE	High	Mascot	Unambiguous	QQQQQQQEAYDDEDHQPEMEGGR	N-Term(TMT6plex)	1	Q8IL88	HSP40, subfamily A, putative OS=Plasmodium falciparum (isolate 3D7) OX=36329 GN=PF3D7_1437900 PE=4 SV=1	Q8IL88	HSP40, subfamily A, putative OS=Plasmodium falciparum (isolate 3D7) OX=36329 GN=PF3D7_1437900 PE=4 SV=1	0	3	1	0	1	1	1001.77	3003.3	3003.3	0.45	0.00045	HCD (High Energy Collision Dissociation)	MS2	0.884086	37.8	79.1	57.6716	F3.1	40330.4	40571.5	51020	72239.8	35088.6	96724.7		94	23	16	8.91e-10
FALSE	High	Mascot	Unambiguous	GIDVQQVSLVINYDLPASPDTYIHR	N-Term(TMT6plex)	1	Q8IKF0	Eukaryotic initiation factor 4A OS=Plasmodium falciparum (isolate 3D7) OX=36329 GN=PF3D7_1468700 PE=3 SV=1	Q8IKF0	Eukaryotic initiation factor 4A OS=Plasmodium falciparum (isolate 3D7) OX=36329 GN=PF3D7_1468700 PE=3 SV=1	0	3	0.9894	0	1	1	1014.87	3042.6	3042.61	-2.21	-0.00224	HCD (High Energy Collision Dissociation)	MS2	1.71879	40.5	17.092	121.71	F3.5	338367	218529	371921	546402	169526	413751		94	33	26	8e-09
FALSE	High	Mascot	Unambiguous	SLYGNNNNNNAGSESDVTLK	N-Term(TMT6plex); K20(TMT6plex)	1	C0H571	High molecular weight rhoptry protein 2 OS=Plasmodium falciparum (isolate 3D7) OX=36329 GN=PF3D7_0929400 PE=4 SV=1	C0H571	High molecular weight rhoptry protein 2 OS=Plasmodium falciparum (isolate 3D7) OX=36329 GN=PF3D7_0929400 PE=4 SV=1	0	3	0.9681	0	1	1	857.097	2569.28	2569.29	-5.11	-0.00438	HCD (High Energy Collision Dissociation)	MS2	0	111.9	300	87.5276	F2.6	28729.3	34516.3	53119.5	54807.7	27953.1	31275.5		94	32	25	6.25e-09
FALSE	High	Mascot	Unambiguous	GNQNDSTNDSIYNTSSNNSSNTLEMLK	N-Term(TMT6plex); K27(TMT6plex)	1	Q8IAW0	Importin subunit alpha OS=Plasmodium falciparum (isolate 3D7) OX=36329 GN=PF3D7_0812400 PE=3 SV=1	Q8IAW0	Importin subunit alpha OS=Plasmodium falciparum (isolate 3D7) OX=36329 GN=PF3D7_0812400 PE=3 SV=1	0	3	0.9787	0	1	1	1136.21	3406.61	3406.61	1.27	0.00144	HCD (High Energy Collision Dissociation)	MS2	0	104.3	300	103.616	F1.3	54618.7	15115.7	16096.4	95570.5	29365.2	60383.7		94	29	22	3.35e-09
FALSE	High	Mascot	Unambiguous	LLYQSLVNAIETPISVQEAVAR	N-Term(TMT6plex)	1	C6KTA4	Pyruvate kinase OS=Plasmodium falciparum (isolate 3D7) OX=36329 GN=PF3D7_0626800 PE=1 SV=1	C6KTA4	Pyruvate kinase OS=Plasmodium falciparum (isolate 3D7) OX=36329 GN=PF3D7_0626800 PE=1 SV=1	0	2	1	0	1	1	1322.24	2643.47	2643.49	-6.6	-0.00872	HCD (High Energy Collision Dissociation)	MS2	0	179.6	300	132.591	F4.6	94752	96930.7	103642	89466.3	83102.8	92571.7		94	32	25	7.38e-09
FALSE	High	Mascot	Unambiguous	LNFSPNDASILASASNNR	N-Term(TMT6plex)	1	Q8I238	Chromatin assembly factor 1 protein WD40 domain,putative OS=Plasmodium falciparum (isolate 3D7) OX=36329 GN=PF3D7_0110700 PE=4 SV=1	Q8I238	Chromatin assembly factor 1 protein WD40 domain,putative OS=Plasmodium falciparum (isolate 3D7) OX=36329 GN=PF3D7_0110700 PE=4 SV=1	0	2	0.9149	0	1	1	1060.55	2120.09	2120.09	-3.15	-0.00334	HCD (High Energy Collision Dissociation)	MS2	0	114.1	300	112.127	F2.6	51917.1	29871.4	59021.9	72268.2	22238.1	27468.7		94	32	25	6.83e-09
FALSE	High	Mascot	Unambiguous	VGSTAAVYAAAILEYLTAEVLELAGNATK	N-Term(TMT6plex); K29(TMT6plex)	1	O97320	Histone H2A OS=Plasmodium falciparum (isolate 3D7) OX=36329 GN=PF3D7_0320900 PE=3 SV=1	O97320	Histone H2A OS=Plasmodium falciparum (isolate 3D7) OX=36329 GN=PF3D7_0320900 PE=3 SV=1	0	4	0.9362	0	1	1	842.718	3367.85	3367.88	-8.39	-0.00707	HCD (High Energy Collision Dissociation)	MS2	3.89526	309.5	20.482	135.624	F4.8	2.82152e+06	3.18074e+06	2.01703e+06	3.55751e+06	2.90582e+06	2.71213e+06		94	31	24	5.67e-09
FALSE	High	Mascot	Unambiguous	FDGALNVDVTEFQTNLVPYPR	N-Term(TMT6plex)	2	Q6ZLZ9; Q8IFP3	Tubulin alpha chain OS=Plasmodium falciparum (isolate 3D7) OX=36329 GN=PF3D7_0903700 PE=3 SV=1 Tubulin alpha chain OS=Plasmodium falciparum (isolate 3D7) OX=36329 GN=PF3D7_0422300 PE=3 SV=1	Q6ZLZ9; Q8IFP3	Tubulin alpha chain OS=Plasmodium falciparum (isolate 3D7) OX=36329 GN=PF3D7_0903700 PE=3 SV=1; Tubulin alpha chain OS=Plasmodium falciparum (isolate 3D7) OX=36329 GN=PF3D7_0422300 PE=3 SV=1	0	2	0.9681	0	1	1	1312.68	2624.35	2624.36	-3.09	-0.00405	HCD (High Energy Collision Dissociation)	MS2	0	450.8	102.606	123.807	F1.5	530450	693311	618523	1.05633e+06	846032	982753		94	33	26	8.03e-09
FALSE	High	Mascot	Unambiguous	DLSIGSVDPVVVELK	N-Term(TMT6plex); K15(TMT6plex)	1	Q7KQM4	Plasmepsin-1 OS=Plasmodium falciparum (isolate 3D7) OX=36329 GN=PF14_0076 PE=2 SV=1	Q7KQM4	Plasmepsin-1 OS=Plasmodium falciparum (isolate 3D7) OX=36329 GN=PF14_0076 PE=2 SV=1	0	2	1	0	1	1	1014.6	2028.19	2028.2	-2.89	-0.00293	HCD (High Energy Collision Dissociation)	MS2	21.8246	328.1	78.295	120.854	F2.4	573546	430539	604346	691714	485607	533327		94	32	25	6.39e-09
FALSE	High	Mascot	Unambiguous	DKPESANNENIENINVFEVDEEEILK	N-Term(TMT6plex); K2(TMT6plex); K26(TMT6plex)	1	Q8II26	Uncharacterized protein OS=Plasmodium falciparum (isolate 3D7) OX=36329 GN=PF3D7_1133900 PE=4 SV=2	Q8II26	Uncharacterized protein OS=Plasmodium falciparum (isolate 3D7) OX=36329 GN=PF3D7_1133900 PE=4 SV=2	0	4	0.9362	0	1	1	930.491	3718.94	3718.93	4.19	0.00389	HCD (High Energy Collision Dissociation)	MS2	10.8843	246.4	200.934	121.109	F2.3	168619	132830	197191	201809	163857	180411		94	31	24	5.57e-09
FALSE	High	Mascot	Unambiguous	YASQLSSLQEMGFLDNAANIQALQETGGDVNSAVTR	N-Term(TMT6plex)	1	Q8IIM8	Ubiquitin domain-containing protein DSK2,putative OS=Plasmodium falciparum (isolate 3D7) OX=36329 GN=PF3D7_1113400 PE=4 SV=1	Q8IIM8	Ubiquitin domain-containing protein DSK2,putative OS=Plasmodium falciparum (isolate 3D7) OX=36329 GN=PF3D7_1113400 PE=4 SV=1	0	4	1	0	1	1	1007.75	4027.97	4027.99	-5.19	-0.00522	HCD (High Energy Collision Dissociation)	MS2	17.3173	66.5	300	125.718	F3.9	27473.7	25888.3	37163.6	31575	24239.9	30239.8		94	29	22	3.81e-09
FALSE	High	Mascot	Unambiguous	QQEELAQAEEGDLGDDNDLL	N-Term(TMT6plex)	1	Q8IDV2	26S proteasome regulatory subunit RPN3,putative OS=Plasmodium falciparum (isolate 3D7) OX=36329 GN=PF3D7_1338100 PE=4 SV=1	Q8IDV2	26S proteasome regulatory subunit RPN3,putative OS=Plasmodium falciparum (isolate 3D7) OX=36329 GN=PF3D7_1338100 PE=4 SV=1	0	2	0.9362	0	1	1	1216.07	2431.14	2431.13	3.1	0.00377	HCD (High Energy Collision Dissociation)	MS2	0	103.6	102.781	115.307	F1.1	127584	126305	97779.5	188780	215466	187822		94	29	22	3.97e-09
FALSE	High	Mascot	Unambiguous	VSDTVVEPYNATLSVHQLVENADEVQVIDNEALYDICFR	N-Term(TMT6plex); C37(Carbamidomethyl)	1	A0A143ZWL7	Tubulin beta chain OS=Plasmodium falciparum (isolate 3D7) OX=36329 GN=PF3D7_1008700 PE=3 SV=1	A0A143ZWL7	Tubulin beta chain OS=Plasmodium falciparum (isolate 3D7) OX=36329 GN=PF3D7_1008700 PE=3 SV=1	0	4	0.9894	0	1	1	1174.33	4694.31	4694.31	-0.53	-0.00063	HCD (High Energy Collision Dissociation)	MS2	0	46.3	105.16	129.85	F3.4	52519.7	55330.9	103768	98703.7	50481.2	56860.7		94	29	22	3.47e-09
FALSE	High	Mascot	Unambiguous	TQVISLGTNDPLDVEQAFAFYVK	N-Term(TMT6plex); K23(TMT6plex)	1	Q76NL8	Falcilysin OS=Plasmodium falciparum (isolate 3D7) OX=36329 GN=PF3D7_1360800 PE=1 SV=1	Q76NL8	Falcilysin OS=Plasmodium falciparum (isolate 3D7) OX=36329 GN=PF3D7_1360800 PE=1 SV=1	0	2	0.9574	0	1	1	1507.31	3013.6	3013.63	-8.04	-0.01211	HCD (High Energy Collision Dissociation)	MS2	0	225.1	136.637	129.679	F1.6	210608	116252	184332	386535	232828	416157		94	32	25	7.82e-09
FALSE	High	Mascot	Unambiguous	NMNNMEEFYNNNYDNNTDDGVDALYLR	N-Term(TMT6plex)	1	Q8IBT7	Uncharacterized protein OS=Plasmodium falciparum (isolate 3D7) OX=36329 GN=PF3D7_0716300 PE=4 SV=1	Q8IBT7	Uncharacterized protein OS=Plasmodium falciparum (isolate 3D7) OX=36329 GN=PF3D7_0716300 PE=4 SV=1	0	3	1	0	1	1	1163.17	3487.49	3487.5	-1.62	-0.00188	HCD (High Energy Collision Dissociation)	MS2	5.76615	76.8	300	118.747	F4.3	28432.7	40198.6	32843.1	34234.2	34615.4	33205.8		94	21	14	5.95e-10
FALSE	High	Mascot	Unambiguous	LVSIDATSENALAQEYGITGYPTLILFNKK	N-Term(TMT6plex); K29(TMT6plex); K30(TMT6plex)	1	C0H4Y6	Protein disulfide-isomerase OS=Plasmodium falciparum (isolate 3D7) OX=36329 GN=PF3D7_0827900 PE=3 SV=1	C0H4Y6	Protein disulfide-isomerase OS=Plasmodium falciparum (isolate 3D7) OX=36329 GN=PF3D7_0827900 PE=3 SV=1	1	4	1	0	1	1	990.053	3957.19	3957.22	-7.75	-0.00766	HCD (High Energy Collision Dissociation)	MS2	6.53075	255.6	35.35	127.828	F3.7	1.48119e+06	1109178	1.63236e+06	1.11128e+06	820340	1.11498e+06		94	29	22	3.5e-09
FALSE	High	Mascot	Unambiguous	LGLALNYSVFFYEILNQPHQACEMAK	N-Term(TMT6plex); C22(Carbamidomethyl); K26(TMT6plex)	1	C0H4V6	14-3-3 protein OS=Plasmodium falciparum (isolate 3D7) OX=36329 GN=PF3D7_0818200 PE=3 SV=1	C0H4V6	14-3-3 protein OS=Plasmodium falciparum (isolate 3D7) OX=36329 GN=PF3D7_0818200 PE=3 SV=1	0	3	1	0	1	1	1172.27	3514.81	3514.83	-6.07	-0.00712	HCD (High Energy Collision Dissociation)	MS2	1.64503	1113.7	182.752	132.604	F3.8	1.52756e+06	1.14831e+06	2.37113e+06	3.2002e+06	1.23765e+06	1.42702e+06		94	31	24	6.11e-09
FALSE	High	Mascot	Unambiguous	QAQYVSSSNYVLDDIINNIDYSIDNIHR	N-Term(TMT6plex)	1	B9ZSJ2	Exported protein family 1 OS=Plasmodium falciparum (isolate 3D7) OX=36329 GN=PF3D7_0114000 PE=4 SV=1	B9ZSJ2	Exported protein family 1 OS=Plasmodium falciparum (isolate 3D7) OX=36329 GN=PF3D7_0114000 PE=4 SV=1	0	3	0.9574	0	1	1	1166.91	3498.72	3498.73	-4.48	-0.00522	HCD (High Energy Collision Dissociation)	MS2	0	41.9	300	132.393	F2.4	13392.2	22610.3	17231.4	15747.7	22785.6	17312.6		94	31	24	5.66e-09
FALSE	High	Mascot	Unambiguous	SQDEEVGDGTTSVVILSGELLSVAETFLR	N-Term(TMT6plex)	1	Q8I5C4	T-complex protein 1 subunit gamma OS=Plasmodium falciparum (isolate 3D7) OX=36329 GN=PF3D7_1229500 PE=3 SV=1	Q8I5C4	T-complex protein 1 subunit gamma OS=Plasmodium falciparum (isolate 3D7) OX=36329 GN=PF3D7_1229500 PE=3 SV=1	0	3	0.9681	0	1	1	1094.24	3280.7	3280.7	-1.43	-0.00156	HCD (High Energy Collision Dissociation)	MS2	8.45156	31.8	300	135.226	F3.5	12318.3	9876.74	17198.3	13961.8	9612.72	11037.5		94	32	25	7.11e-09
FALSE	High	Mascot	Unambiguous	ASLGLTEFPGLAFQSNEGR	N-Term(TMT6plex)	1	C0H4Y6	Protein disulfide-isomerase OS=Plasmodium falciparum (isolate 3D7) OX=36329 GN=PF3D7_0827900 PE=3 SV=1	C0H4Y6	Protein disulfide-isomerase OS=Plasmodium falciparum (isolate 3D7) OX=36329 GN=PF3D7_0827900 PE=3 SV=1	0	2	1	0	1	1	1112.08	2223.15	2223.16	-5.91	-0.00657	HCD (High Energy Collision Dissociation)	MS2	8.59875	560	68.058	119.684	F1.6	957741	929109	1.7226e+06	1.56965e+06	1.6894e+06	1.90054e+06		94	33	26	9.46e-09
FALSE	High	Mascot	Unambiguous	YVGDNWAILFSHPHDFTPVCTTELAEFGK	N-Term(TMT6plex); C20(Carbamidomethyl); K29(TMT6plex)	1	Q8IAM2	1-cys peroxiredoxin OS=Plasmodium falciparum (isolate 3D7) OX=36329 GN=PF3D7_0802200 PE=4 SV=1	Q8IAM2	1-cys peroxiredoxin OS=Plasmodium falciparum (isolate 3D7) OX=36329 GN=PF3D7_0802200 PE=4 SV=1	0	3	1	0	1	1	1270.63	3809.89	3809.9	-3.57	-0.00454	HCD (High Energy Collision Dissociation)	MS2	0	324	147.358	124.358	F1.6	420228	107843	129458	735290	288215	482587		94	30	23	5.21e-09
FALSE	High	Mascot	Unambiguous	SQTFSTYQDNQPAVLIQVFEGER	N-Term(TMT6plex)	1	Q8I2X4	Heat shock protein 70 OS=Plasmodium falciparum (isolate 3D7) OX=36329 GN=PF3D7_0917900 PE=3 SV=1	Q8I2X4	Heat shock protein 70 OS=Plasmodium falciparum (isolate 3D7) OX=36329 GN=PF3D7_0917900 PE=3 SV=1	0	3	1	0	1	1	962.818	2886.44	2886.45	-2.19	-0.0021	HCD (High Energy Collision Dissociation)	MS2	0.999183	36.3	2.41	123.812	F2.4	1408502	1792122	2.91081e+06	2.10413e+06	1.45016e+06	1.66753e+06		94	32	25	6.86e-09
FALSE	High	Mascot	Unambiguous	YILTCANDGLINVYDYNTLNTK	N-Term(TMT6plex); C5(Carbamidomethyl); K22(TMT6plex)	1	Q8I238	Chromatin assembly factor 1 protein WD40 domain,putative OS=Plasmodium falciparum (isolate 3D7) OX=36329 GN=PF3D7_0110700 PE=4 SV=1	Q8I238	Chromatin assembly factor 1 protein WD40 domain,putative OS=Plasmodium falciparum (isolate 3D7) OX=36329 GN=PF3D7_0110700 PE=4 SV=1	0	3	0.9787	0	1	1	1012.86	3036.56	3036.58	-5.77	-0.00584	HCD (High Energy Collision Dissociation)	MS2	5.85357	359.6	184.632	122.538	F3.6	316013	176330	325004	510322	180597	315066		94	32	25	7.17e-09
FALSE	High	Mascot	Unambiguous	ESDDGELYDENSDLSTVNDESEDAEAK	N-Term(TMT6plex); K27(TMT6plex)	1	Q8IBE8	Erythrocyte binding antigen-175 OS=Plasmodium falciparum (isolate 3D7) OX=36329 GN=PF3D7_0731500 PE=1 SV=2	Q8IBE8	Erythrocyte binding antigen-175 OS=Plasmodium falciparum (isolate 3D7) OX=36329 GN=PF3D7_0731500 PE=1 SV=2	0	3	0.9787	0	1	1	1145.51	3434.51	3434.51	-1.7	-0.00195	HCD (High Energy Collision Dissociation)	MS2	29.7936	167.8	141.632	96.3858	F4.1	466996	79532.7	68979.3	204973	79061.4	89101.1		94	23	16	1.02e-09
FALSE	High	Mascot	Unambiguous	HVEQNIQEDDNDEEDDDDIDFEGLSR	N-Term(TMT6plex)	1	Q8IJ56	Glutamate-rich protein OS=Plasmodium falciparum (isolate 3D7) OX=36329 GN=PF3D7_1035300 PE=4 SV=1	Q8IJ56	Glutamate-rich protein OS=Plasmodium falciparum (isolate 3D7) OX=36329 GN=PF3D7_1035300 PE=4 SV=1	0	3	1	0	1	1	1107.48	3320.42	3320.41	1.97	0.00218	HCD (High Energy Collision Dissociation)	MS2	1.06538	90.6	231.943	96.8187	F2.1	67130.7	49851.6	85271.5	88946.2	44030.4	45797.3		94	22	15	6.97e-10
FALSE	High	Mascot	Unambiguous	NLSVVHSTQIEIEDIVEGHNFSETLTR	N-Term(TMT6plex)	1	Q8I2X4	Heat shock protein 70 OS=Plasmodium falciparum (isolate 3D7) OX=36329 GN=PF3D7_0917900 PE=3 SV=1	Q8I2X4	Heat shock protein 70 OS=Plasmodium falciparum (isolate 3D7) OX=36329 GN=PF3D7_0917900 PE=3 SV=1	0	3	1	0	1	1	1099.57	3296.69	3296.7	-2.51	-0.00276	HCD (High Energy Collision Dissociation)	MS2	0	49	76.647	124.361	F4.3	89351	99413.3	69330.1	81847.1	82110.5	92457.1		94	31	24	6.88e-09
FALSE	High	Mascot	Unambiguous	NSNTVDSSENVEEVVDNLTSEK	N-Term(TMT6plex); K22(TMT6plex)	1	Q8IL59	Uncharacterized protein OS=Plasmodium falciparum (isolate 3D7) OX=36329 GN=PF3D7_1441100 PE=4 SV=1	Q8IL59	Uncharacterized protein OS=Plasmodium falciparum (isolate 3D7) OX=36329 GN=PF3D7_1441100 PE=4 SV=1	0	3	0.9894	0	1	1	956.477	2867.42	2867.42	-0.18	-0.00017	HCD (High Energy Collision Dissociation)	MS2	4.25394	362.7	200.002	119.211	F1.1	308181	174730	204304	456014	301583	361402		94	31	24	6.13e-09
FALSE	High	Mascot	Unambiguous	HVEQNIQEDDNDEEDDDDIDFEGLSR	N-Term(TMT6plex)	1	Q8IJ56	Glutamate-rich protein OS=Plasmodium falciparum (isolate 3D7) OX=36329 GN=PF3D7_1035300 PE=4 SV=1	Q8IJ56	Glutamate-rich protein OS=Plasmodium falciparum (isolate 3D7) OX=36329 GN=PF3D7_1035300 PE=4 SV=1	0	3	1	0	1	1	1107.48	3320.42	3320.41	0.44	0.00049	HCD (High Energy Collision Dissociation)	MS2	9.59788	67.6	229.334	95.5786	F4.1	48930.8	43827.9	43518.2	47231.3	29703.1	31399.7		94	22	15	7.25e-10
FALSE	High	Mascot	Unambiguous	VQGENMQNNVEEITGGVNESEGQK	N-Term(TMT6plex); K24(TMT6plex)	1	C0H5L7	Uncharacterized protein OS=Plasmodium falciparum (isolate 3D7) OX=36329 GN=PF3D7_1369500 PE=4 SV=1	C0H5L7	Uncharacterized protein OS=Plasmodium falciparum (isolate 3D7) OX=36329 GN=PF3D7_1369500 PE=4 SV=1	0	3	0.9894	0	1	1	1016.84	3048.49	3048.49	-0.54	-0.00055	HCD (High Energy Collision Dissociation)	MS2	0	132	300	101.307	F3.1	38667	35669.9	69300.2	74259.2	38902.5	87217.9		94	31	24	5.76e-09
FALSE	High	Mascot	Unambiguous	SASVAGIVGADEEAPPAPK	N-Term(TMT6plex); K19(TMT6plex)	1	Q8ILZ1	Rhoptry-associated protein 1 OS=Plasmodium falciparum (isolate 3D7) OX=36329 GN=PF3D7_1410400 PE=4 SV=1	Q8ILZ1	Rhoptry-associated protein 1 OS=Plasmodium falciparum (isolate 3D7) OX=36329 GN=PF3D7_1410400 PE=4 SV=1	0	2	0.9468	0	1	1	1112.61	2224.21	2224.22	-3.82	-0.00425	HCD (High Energy Collision Dissociation)	MS2	0	69.8	300	95.1725	F2.4	26944.6	23834	29830.8	31993.9	22915.3	23382.7		94	33	26	9.07e-09
FALSE	High	Mascot	Selected	KYGIDATNVGDEGGFAPNILNANEALDLLVTAIK	N-Term(TMT6plex); K1(TMT6plex); K34(TMT6plex)	1	Q8IJN7	Enolase OS=Plasmodium falciparum (isolate 3D7) OX=36329 GN=ENO PE=3 SV=1	Q8IJN7	Enolase OS=Plasmodium falciparum (isolate 3D7) OX=36329 GN=ENO PE=3 SV=1	1	4	1	0	1	1	1051.83	4204.28	4204.31	-6.76	-0.0071	HCD (High Energy Collision Dissociation)	MS2	1.64689	233.3	98.622	133.095	F2.7	658030	141186	491039	785933	232864	196676		94	27	20	2.47e-09
FALSE	High	Mascot	Unambiguous	DILNIATIASNNDVHMGQIIANAYDKLGK	N-Term(TMT6plex); K26(TMT6plex); K29(TMT6plex)	1	Q8I0V3	60 kDa chaperonin OS=Plasmodium falciparum (isolate 3D7) OX=36329 GN=PF3D7_1232100 PE=3 SV=2	Q8I0V3	60 kDa chaperonin OS=Plasmodium falciparum (isolate 3D7) OX=36329 GN=PF3D7_1232100 PE=3 SV=2	1	4	1	0	1	1	950.775	3800.08	3800.1	-5.3	-0.00504	HCD (High Energy Collision Dissociation)	MS2	17.3148	672.1	194.238	128.508	F3.8	596705	644094	711192	480982	755393	421764		94	29	22	4.28e-09
FALSE	High	Mascot	Unambiguous	DIQSLLSNLSVGSAPAAAAQVTTEKPSEDKK	N-Term(TMT6plex); K25(TMT6plex); K30(TMT6plex); K31(TMT6plex)	1	Q8IIX0	60S acidic ribosomal protein P1, putative OS=Plasmodium falciparum (isolate 3D7) OX=36329 GN=PF3D7_1103100 PE=3 SV=1	Q8IIX0	60S acidic ribosomal protein P1, putative OS=Plasmodium falciparum (isolate 3D7) OX=36329 GN=PF3D7_1103100 PE=3 SV=1	1	4	1	0	1	1	1018.82	4072.27	4072.29	-5.7	-0.0058	HCD (High Energy Collision Dissociation)	MS2	2.19897	100.6	118.761	121.384	F3.9	131296	170315	149221	85572	56609.7	90677		93	27	20	2.76e-09
FALSE	High	Mascot	Unambiguous	GILGYTEDEVVSQDFVHDNR	N-Term(TMT6plex)	1	Q8IKK7	Glyceraldehyde-3-phosphate dehydrogenase OS=Plasmodium falciparum (isolate 3D7) OX=36329 GN=PF3D7_1462800 PE=3 SV=1	Q8IKK7	Glyceraldehyde-3-phosphate dehydrogenase OS=Plasmodium falciparum (isolate 3D7) OX=36329 GN=PF3D7_1462800 PE=3 SV=1	0	3	1	0	1	1	841.416	2522.23	2522.24	-1.21	-0.00102	HCD (High Energy Collision Dissociation)	MS2	1.07474	27	2.498	117.135	F3.2	1.29732e+06	525617	893914	2.27714e+06	286995	1.6614e+06		93	32	25	7.42e-09
FALSE	High	Mascot	Unambiguous	ANDDAFNTFFSETGAGK	N-Term(TMT6plex); K17(TMT6plex)	1	Q6ZLZ9	Tubulin alpha chain OS=Plasmodium falciparum (isolate 3D7) OX=36329 GN=PF3D7_0903700 PE=3 SV=1	Q6ZLZ9	Tubulin alpha chain OS=Plasmodium falciparum (isolate 3D7) OX=36329 GN=PF3D7_0903700 PE=3 SV=1	0	2	1	0	1	1	1125.56	2250.1	2250.11	-1.74	-0.00196	HCD (High Energy Collision Dissociation)	MS2	0	485.2	95.085	117.142	F4.4	1.20799e+06	710170	661984	804316	543191	436946		93	31	24	6.24e-09
FALSE	High	Mascot	Unambiguous	SASVAGIVGADEEAPPAPK	N-Term(TMT6plex); K19(TMT6plex)	1	Q8ILZ1	Rhoptry-associated protein 1 OS=Plasmodium falciparum (isolate 3D7) OX=36329 GN=PF3D7_1410400 PE=4 SV=1	Q8ILZ1	Rhoptry-associated protein 1 OS=Plasmodium falciparum (isolate 3D7) OX=36329 GN=PF3D7_1410400 PE=4 SV=1	0	2	1	0	1	1	1112.61	2224.22	2224.22	-1.77	-0.00197	HCD (High Energy Collision Dissociation)	MS2	0	240.4	79.999	96.3878	F2.3	434408	433041	463586	477979	410491	381932		93	32	25	8.9e-09
FALSE	High	Mascot	Unambiguous	IIPQFMCQGGDITNGNGSGGESIYGR	N-Term(TMT6plex); C7(Carbamidomethyl)	1	Q76NN7	Peptidyl-prolyl cis-trans isomerase OS=Plasmodium falciparum (isolate 3D7) OX=36329 GN=PF3D7_0322000 PE=3 SV=1	Q76NN7	Peptidyl-prolyl cis-trans isomerase OS=Plasmodium falciparum (isolate 3D7) OX=36329 GN=PF3D7_0322000 PE=3 SV=1	0	3	0.9677	0	1	1	986.474	2957.41	2957.41	-0.52	-0.00051	HCD (High Energy Collision Dissociation)	MS2	0	191	244.76	118.284	F3.5	112636	92628.4	144592	173908	103598	147676		93	30	23	4.74e-09
FALSE	High	Mascot	Unambiguous	NLPVSTVFNPNEMIDVISVTK	N-Term(TMT6plex); K21(TMT6plex)	1	Q8IJC6	60S ribosomal protein L3 OS=Plasmodium falciparum (isolate 3D7) OX=36329 GN=PF3D7_1027800 PE=1 SV=1	Q8IJC6	60S ribosomal protein L3 OS=Plasmodium falciparum (isolate 3D7) OX=36329 GN=PF3D7_1027800 PE=1 SV=1	0	3	0.957	0	1	1	925.848	2775.53	2775.54	-2.95	-0.00273	HCD (High Energy Collision Dissociation)	MS2	3.34633	726.4	159.17	128.06	F1.7	381789	354968	410254	1.16104e+06	655993	2.46647e+06		93	32	25	8.64e-09
FALSE	High	Mascot	Unambiguous	ASLGLTEFPGLAFQSNEGR	N-Term(TMT6plex)	1	C0H4Y6	Protein disulfide-isomerase OS=Plasmodium falciparum (isolate 3D7) OX=36329 GN=PF3D7_0827900 PE=3 SV=1	C0H4Y6	Protein disulfide-isomerase OS=Plasmodium falciparum (isolate 3D7) OX=36329 GN=PF3D7_0827900 PE=3 SV=1	0	2	1	0	1	1	1112.08	2223.15	2223.16	-4.52	-0.00502	HCD (High Energy Collision Dissociation)	MS2	3.62492	335.1	89.565	120.8	F4.5	575183	554762	558833	590485	488652	674341		93	33	26	1.03e-08
FALSE	High	Mascot	Unambiguous	NMITGTSQADVALLVVPAEVGGFEGAFSK	N-Term(TMT6plex); M2(Oxidation); K29(TMT6plex)	1	Q8I0P6	Elongation factor 1-alpha OS=Plasmodium falciparum (isolate 3D7) OX=36329 GN=PF3D7_1357000 PE=3 SV=1	Q8I0P6	Elongation factor 1-alpha OS=Plasmodium falciparum (isolate 3D7) OX=36329 GN=PF3D7_1357000 PE=3 SV=1	0	3	1	0	1	1	1128.27	3382.78	3382.8	-4.8	-0.00541	HCD (High Energy Collision Dissociation)	MS2	0	143.4	51.708	128.217	F3.6	381030	311360	323648	683100	112967	599252		93	32	25	8.28e-09
FALSE	High	Mascot	Unambiguous	YIILSGLGDALPLCVQLQSSLQSK	N-Term(TMT6plex); C14(Carbamidomethyl); K24(TMT6plex)	1	Q8IDM3	DNA/RNA-binding protein Alba 4 OS=Plasmodium falciparum (isolate 3D7) OX=36329 GN=PF3D7_1347500 PE=4 SV=1	Q8IDM3	DNA/RNA-binding protein Alba 4 OS=Plasmodium falciparum (isolate 3D7) OX=36329 GN=PF3D7_1347500 PE=4 SV=1	0	3	0.9247	0	1	1	1021.25	3061.72	3061.74	-4.99	-0.00509	HCD (High Energy Collision Dissociation)	MS2	15.002	168.6	300	130.565	F4.9	80506.1	67202	74602.7	78086	58842.2	70566.4		93	31	24	5.83e-09
FALSE	High	Mascot	Unambiguous	FSAASIGSAQEGAELLLQENYKK	N-Term(TMT6plex); K22(TMT6plex); K23(TMT6plex)	1	Q8IBI3	Proteasome subunit alpha type OS=Plasmodium falciparum (isolate 3D7) OX=36329 GN=PF3D7_0727400 PE=1 SV=1	Q8IBI3	Proteasome subunit alpha type OS=Plasmodium falciparum (isolate 3D7) OX=36329 GN=PF3D7_0727400 PE=1 SV=1	1	3	1	0	1	1	1047.91	3141.72	3141.74	-4.84	-0.00507	HCD (High Energy Collision Dissociation)	MS2	0	354.2	82.04	121.168	F2.5	674792	434475	655981	833300	527652	443165		93	31	24	6.26e-09
FALSE	High	Mascot	Unambiguous	SAALAAGTIAAIAK	N-Term(TMT6plex); K14(TMT6plex)	1	C6KT76	Phosphotransferase OS=Plasmodium falciparum (isolate 3D7) OX=36329 GN=PF3D7_0624000 PE=3 SV=1	C6KT76	Phosphotransferase OS=Plasmodium falciparum (isolate 3D7) OX=36329 GN=PF3D7_0624000 PE=3 SV=1	0	2	0.8387	0	1	1	844.022	1687.04	1687.05	-8.48	-0.00715	HCD (High Energy Collision Dissociation)	MS2	4.46249	47	300	97.301	F1.8	16414	5323.62	5261.64	28062.7	8298.79	24098.7		93	31	24	7.28e-09
FALSE	High	Mascot	Unambiguous	GKNYNSVEEFLDEVQETAENLMTTLCDYNGLVK	N-Term(TMT6plex); K2(TMT6plex); C26(Carbamidomethyl); K33(TMT6plex)	1	Q8IDM3	DNA/RNA-binding protein Alba 4 OS=Plasmodium falciparum (isolate 3D7) OX=36329 GN=PF3D7_1347500 PE=4 SV=1	Q8IDM3	DNA/RNA-binding protein Alba 4 OS=Plasmodium falciparum (isolate 3D7) OX=36329 GN=PF3D7_1347500 PE=4 SV=1	1	4	0.9785	0	1	1	1128.56	4511.22	4511.26	-8.4	-0.00948	HCD (High Energy Collision Dissociation)	MS2	11.102	200.4	300	134.707	F4.7	148652	105453	117408	140758	72279.3	86866.2		93	29	22	4.65e-09
FALSE	High	Mascot	Unambiguous	IDLSNPLLLQYNWVIWEQVSDNK	N-Term(TMT6plex); K23(TMT6plex)	1	O97266	Eukaryotic translation initiation factor 4E OS=Plasmodium falciparum (isolate 3D7) OX=36329 GN=PF3D7_0315100 PE=3 SV=1	O97266	Eukaryotic translation initiation factor 4E OS=Plasmodium falciparum (isolate 3D7) OX=36329 GN=PF3D7_0315100 PE=3 SV=1	0	3	0.9785	0	1	1	1082.59	3245.75	3245.76	-3.43	-0.00371	HCD (High Energy Collision Dissociation)	MS2	4.78938	338.3	300	132.734	F4.6	192243	237059	152117	172463	164876	177016		93	32	25	7.94e-09
FALSE	High	Mascot	Unambiguous	VNQIGSITEAIEACLLSQK	N-Term(TMT6plex); C14(Carbamidomethyl); K19(TMT6plex)	1	Q8IJN7	Enolase OS=Plasmodium falciparum (isolate 3D7) OX=36329 GN=ENO PE=3 SV=1	Q8IJN7	Enolase OS=Plasmodium falciparum (isolate 3D7) OX=36329 GN=ENO PE=3 SV=1	0	2	1	0	1	1	1266.7	2532.4	2532.41	-4.33	-0.00549	HCD (High Energy Collision Dissociation)	MS2	2.59692	853.2	120.96	131.185	F1.6	1.54155e+06	469292	492343	2.4487e+06	961845	2.24328e+06		93	32	25	8.82e-09
FALSE	High	Mascot	Selected	TLGPVVTGTSVIAIK	N-Term(TMT6plex); K15(TMT6plex)	1	Q7K6A9	Proteasome subunit beta OS=Plasmodium falciparum (isolate 3D7) OX=36329 GN=PF3D7_0803800 PE=1 SV=1	Q7K6A9	Proteasome subunit beta OS=Plasmodium falciparum (isolate 3D7) OX=36329 GN=PF3D7_0803800 PE=1 SV=1	0	2	1	0	1	1	957.598	1914.19	1914.2	-8.12	-0.00777	HCD (High Energy Collision Dissociation)	MS2	0	290.5	62.456	101.534	F1.8	411901	347320	347207	1.20587e+06	421078	746786		93	28	21	3.61e-09
FALSE	High	Mascot	Unambiguous	VSGSNTYDDLAGADVVIVTAGFTK	N-Term(TMT6plex); K24(TMT6plex)	1	Q76NM3	L-lactate dehydrogenase OS=Plasmodium falciparum (isolate 3D7) OX=36329 GN=PF3D7_1324900 PE=1 SV=1	Q76NM3	L-lactate dehydrogenase OS=Plasmodium falciparum (isolate 3D7) OX=36329 GN=PF3D7_1324900 PE=1 SV=1	0	3	0.9355	0	1	1	953.511	2858.52	2858.52	-0.29	-0.00027	HCD (High Energy Collision Dissociation)	MS2	1.53899	363.7	82.562	123.96	F2.4	925021	330084	871949	1.2268e+06	508242	487753		93	32	25	9.54e-09
FALSE	High	Mascot	Unambiguous	ANAVVDSGTSTITAPTSFLNK	N-Term(TMT6plex); K21(TMT6plex)	1	Q8IM16	Plasmepsin IV OS=Plasmodium falciparum (isolate 3D7) OX=36329 GN=PF3D7_1407800 PE=1 SV=1	Q8IM16	Plasmepsin IV OS=Plasmodium falciparum (isolate 3D7) OX=36329 GN=PF3D7_1407800 PE=1 SV=1	0	3	0.957	0	1	1	851.466	2552.38	2552.4	-5.55	-0.00472	HCD (High Energy Collision Dissociation)	MS2	3.16032	116.7	2.501	112.604	F1.6	4.58661e+06	4089684	4.85139e+06	5.84012e+06	7.05356e+06	5871706		93	33	26	1.07e-08
FALSE	High	Mascot	Unambiguous	IEDGNNFGVGIQEEAIQELAR	N-Term(TMT6plex)	1	Q8I374	Subunit of proteaseome activator complex,putative OS=Plasmodium falciparum (isolate 3D7) OX=36329 GN=PF3D7_0907700 PE=4 SV=1	Q8I374	Subunit of proteaseome activator complex,putative OS=Plasmodium falciparum (isolate 3D7) OX=36329 GN=PF3D7_0907700 PE=4 SV=1	0	3	0.9785	0	1	1	844.435	2531.29	2531.29	-1.21	-0.00102	HCD (High Energy Collision Dissociation)	MS2	15.8147	66	42.981	121.531	F2.2	191009	181273	236454	273397	231827	195031		93	32	25	9.24e-09
FALSE	High	Mascot	Unambiguous	DSLILNENNNDSLTSADQK	N-Term(TMT6plex); K19(TMT6plex)	1	Q8II72	Parasitophorous vacuolar protein 1 OS=Plasmodium falciparum (isolate 3D7) OX=36329 GN=PF3D7_1129100 PE=4 SV=1	Q8II72	Parasitophorous vacuolar protein 1 OS=Plasmodium falciparum (isolate 3D7) OX=36329 GN=PF3D7_1129100 PE=4 SV=1	0	3	0.914	0	1	1	850.445	2549.32	2549.31	3.85	0.00327	HCD (High Energy Collision Dissociation)	MS2	0	179.3	300	99.2268	F3.1	81362.7	79279.3	90885.4	60889.9	56838.8	55247.3		93	32	25	8.79e-09
FALSE	High	Mascot	Unambiguous	FLAGVTFASGGVLPNIHNVLLPK	N-Term(TMT6plex); K23(TMT6plex)	1	C6KT18	Histone H2A OS=Plasmodium falciparum (isolate 3D7) OX=36329 GN=PF3D7_0617800 PE=3 SV=1	C6KT18	Histone H2A OS=Plasmodium falciparum (isolate 3D7) OX=36329 GN=PF3D7_0617800 PE=3 SV=1	0	3	0.957	0	1	1	941.56	2822.67	2822.67	-1.04	-0.00098	HCD (High Energy Collision Dissociation)	MS2	2.79056	368.7	118.379	126.898	F1.9	375877	308967	319768	756522	568030	692729		93	28	21	3.44e-09
FALSE	High	Mascot	Unambiguous	DTPFEQVPILQIGDLILAQSQAIVR	N-Term(TMT6plex)	1	Q8ILQ7	Glutathione S-transferase OS=Plasmodium falciparum (isolate 3D7) OX=36329 GN=GST PE=3 SV=1	Q8ILQ7	Glutathione S-transferase OS=Plasmodium falciparum (isolate 3D7) OX=36329 GN=GST PE=3 SV=1	0	3	1	0	1	1	998.57	2993.69	2993.69	2.43	0.00243	HCD (High Energy Collision Dissociation)	MS2	4.40194	144.7	125.601	134.322	F1.7	196306	154171	128012	309817	201137	221032		93	30	23	6.01e-09
FALSE	High	Mascot	Unambiguous	GKNYNSVEEFLDEVQETAENLMTTLCDYNGLVK	N-Term(TMT6plex); K2(TMT6plex); C26(Carbamidomethyl); K33(TMT6plex)	1	Q8IDM3	DNA/RNA-binding protein Alba 4 OS=Plasmodium falciparum (isolate 3D7) OX=36329 GN=PF3D7_1347500 PE=4 SV=1	Q8IDM3	DNA/RNA-binding protein Alba 4 OS=Plasmodium falciparum (isolate 3D7) OX=36329 GN=PF3D7_1347500 PE=4 SV=1	1	4	0.9355	0	1	1	1128.57	4511.25	4511.26	-0.98	-0.00111	HCD (High Energy Collision Dissociation)	MS2	23.9589	154.6	300	134.693	F1.6	70143.9	41186.4	59281.9	110914	85621.5	127025		93	29	22	4.95e-09
FALSE	High	Mascot	Unambiguous	NNVDDLDSDVEEADVTEESAVETK	N-Term(TMT6plex); K24(TMT6plex)	1	Q8I3F3	Early transcribed membrane protein 5 OS=Plasmodium falciparum (isolate 3D7) OX=36329 GN=PF3D7_0532100 PE=4 SV=1	Q8I3F3	Early transcribed membrane protein 5 OS=Plasmodium falciparum (isolate 3D7) OX=36329 GN=PF3D7_0532100 PE=4 SV=1	0	4	0.9247	0	1	1	771.122	3081.47	3081.46	1.32	0.00102	HCD (High Energy Collision Dissociation)	MS2	15.4351	199.7	29.332	111.993	F1.1	346340	389939	920719	946964	1.22029e+06	1.46341e+06		93	29	22	4.75e-09
FALSE	High	Mascot	Unambiguous	NLEGHTGVLNTVTISPDGSLCASGGK	N-Term(TMT6plex); C21(Carbamidomethyl); K26(TMT6plex)	1	Q8IBA0	Receptor for activated c kinase OS=Plasmodium falciparum (isolate 3D7) OX=36329 GN=PF3D7_0826700 PE=4 SV=1	Q8IBA0	Receptor for activated c kinase OS=Plasmodium falciparum (isolate 3D7) OX=36329 GN=PF3D7_0826700 PE=4 SV=1	0	3	0.9677	0	1	1	1014.87	3042.6	3042.59	1.43	0.00145	HCD (High Energy Collision Dissociation)	MS2	0	108.9	117.025	103.697	F2.4	180179	53141.4	140981	201656	81412.5	83419.5		93	33	26	1.03e-08
FALSE	High	Mascot	Unambiguous	FIEVTDADDLEPIYSGSEFDGILGLGWK	N-Term(TMT6plex); K28(TMT6plex)	1	Q8IM16	Plasmepsin IV OS=Plasmodium falciparum (isolate 3D7) OX=36329 GN=PF3D7_1407800 PE=1 SV=1	Q8IM16	Plasmepsin IV OS=Plasmodium falciparum (isolate 3D7) OX=36329 GN=PF3D7_1407800 PE=1 SV=1	0	3	0.957	0	1	1	1182.28	3544.82	3544.81	1.28	0.00151	HCD (High Energy Collision Dissociation)	MS2	5.66098	351.4	300	132.844	F1.9	156839	164212	183738	216519	274463	255469		93	31	24	7.85e-09
FALSE	High	Mascot	Unambiguous	QSHVTNSATEVAAQENNSTEEK	N-Term(TMT6plex); K22(TMT6plex)	1	Q8IEI6	EMP1-trafficking protein OS=Plasmodium falciparum (isolate 3D7) OX=36329 GN=PF3D7_1302000 PE=4 SV=1	Q8IEI6	EMP1-trafficking protein OS=Plasmodium falciparum (isolate 3D7) OX=36329 GN=PF3D7_1302000 PE=4 SV=1	0	3	0.9892	0	1	1	944.805	2832.4	2832.4	-0.68	-0.00064	HCD (High Energy Collision Dissociation)	MS2	14.0536	122.1	202.918	67.1341	F2.1	72392.1	68887.3	68092.6	71626.1	90196.5	63706.3		93	31	24	7.3e-09
FALSE	High	Mascot	Unambiguous	NILIFDLGGGTFDVSLLTIEDGIFEVK	N-Term(TMT6plex); K27(TMT6plex)	1	Q8IB24	Heat shock protein 70 OS=Plasmodium falciparum (isolate 3D7) OX=36329 GN=PF3D7_0818900 PE=3 SV=1	Q8IB24	Heat shock protein 70 OS=Plasmodium falciparum (isolate 3D7) OX=36329 GN=PF3D7_0818900 PE=3 SV=1	0	3	0.957	0	1	1	1128.63	3383.88	3383.88	2.75	0.0031	HCD (High Energy Collision Dissociation)	MS2	15.7439	80.4	300	134.449	F1.2	35986.4	21440.9	33739	40902.2	30939.8	24441.9		93	30	23	5.93e-09
FALSE	High	Mascot	Unambiguous	VSGSNTYDDLAGADVVIVTAGFTK	N-Term(TMT6plex); K24(TMT6plex)	1	Q76NM3	L-lactate dehydrogenase OS=Plasmodium falciparum (isolate 3D7) OX=36329 GN=PF3D7_1324900 PE=1 SV=1	Q76NM3	L-lactate dehydrogenase OS=Plasmodium falciparum (isolate 3D7) OX=36329 GN=PF3D7_1324900 PE=1 SV=1	0	2	1	0	1	1	1429.76	2858.5	2858.52	-5.35	-0.00765	HCD (High Energy Collision Dissociation)	MS2	0	474.9	133.363	122.789	F1.5	665932	209385	241679	1.16324e+06	391074	1.03715e+06		93	32	25	9.3e-09
FALSE	High	Mascot	Unambiguous	QFNSIITNELANIDAGSKPSNTNDYLSELSGLIISQTR	N-Term(TMT6plex); K18(TMT6plex)	1	Q8ILV5	26S proteasome regulatory subunit RPN13,putative OS=Plasmodium falciparum (isolate 3D7) OX=36329 GN=PF3D7_1414000 PE=4 SV=2	Q8ILV5	26S proteasome regulatory subunit RPN13,putative OS=Plasmodium falciparum (isolate 3D7) OX=36329 GN=PF3D7_1414000 PE=4 SV=2	0	4	1	0	1	1	1146.35	4582.37	4582.4	-6.61	-0.00758	HCD (High Energy Collision Dissociation)	MS2	1.50422	163.1	228.041	131.894	F3.7	120173	125781	132685	148345	86633	98404.8		93	29	22	4.9e-09
FALSE	High	Mascot	Unambiguous	IAELSVEPYIEALEASYDAIAYR	N-Term(TMT6plex)	1	Q8I3F0	Lysine-rich membrane-associated PHISTb protein OS=Plasmodium falciparum (isolate 3D7) OX=36329 GN=PF3D7_0532400 PE=4 SV=1	Q8I3F0	Lysine-rich membrane-associated PHISTb protein OS=Plasmodium falciparum (isolate 3D7) OX=36329 GN=PF3D7_0532400 PE=4 SV=1	0	3	0.9247	0	1	1	939.16	2815.46	2815.46	1.62	0.00152	HCD (High Energy Collision Dissociation)	MS2	10.3722	186.8	205.134	133.694	F1.4	153509	134577	138977	205109	199749	202644		93	32	25	9.21e-09
FALSE	High	Mascot	Unambiguous	SQTFSTYQDNQPAVLIQVFEGER	N-Term(TMT6plex)	1	Q8I2X4	Heat shock protein 70 OS=Plasmodium falciparum (isolate 3D7) OX=36329 GN=PF3D7_0917900 PE=3 SV=1	Q8I2X4	Heat shock protein 70 OS=Plasmodium falciparum (isolate 3D7) OX=36329 GN=PF3D7_0917900 PE=3 SV=1	0	3	1	0	1	1	962.816	2886.43	2886.45	-4.33	-0.00417	HCD (High Energy Collision Dissociation)	MS2	24.9406	156.5	19.008	122.389	F1.5	1.06406e+06	640994	729630	1.6082e+06	1.31607e+06	1.74565e+06		93	32	25	8.45e-09
FALSE	High	Mascot	Unambiguous	NSNTVDSSENVEEVVDNLTSEK	N-Term(TMT6plex); K22(TMT6plex)	1	Q8IL59	Uncharacterized protein OS=Plasmodium falciparum (isolate 3D7) OX=36329 GN=PF3D7_1441100 PE=4 SV=1	Q8IL59	Uncharacterized protein OS=Plasmodium falciparum (isolate 3D7) OX=36329 GN=PF3D7_1441100 PE=4 SV=1	0	4	1	0	1	1	717.607	2867.41	2867.42	-2.96	-0.00212	HCD (High Energy Collision Dissociation)	MS2	20.7083	246.5	300	119.42	F4.1	113381	129385	95618	95000	101221	97885.9		93	31	24	7.1e-09
FALSE	High	Mascot	Unambiguous	QVALSLASGFLLHPAVTF	N-Term(TMT6plex)	1	C6KTB1	Protein DJ-1 OS=Plasmodium falciparum (isolate 3D7) OX=36329 GN=PF3D7_0627500 PE=4 SV=1	C6KTB1	Protein DJ-1 OS=Plasmodium falciparum (isolate 3D7) OX=36329 GN=PF3D7_0627500 PE=4 SV=1	0	2	1	0	1	1	1050.6	2100.19	2100.21	-7.2	-0.00756	HCD (High Energy Collision Dissociation)	MS2	11.2393	310.6	117.761	130.578	F3.8	334637	265637	524765	571876	240145	569592		93	33	26	1.12e-08
FALSE	High	Mascot	Unambiguous	NSAAGASMQSAANITLR	N-Term(TMT6plex)	1	C6KTA4	Pyruvate kinase OS=Plasmodium falciparum (isolate 3D7) OX=36329 GN=PF3D7_0626800 PE=1 SV=1	C6KTA4	Pyruvate kinase OS=Plasmodium falciparum (isolate 3D7) OX=36329 GN=PF3D7_0626800 PE=1 SV=1	0	2	0.9677	0	1	1	946.492	1891.98	1891.99	-4.71	-0.00445	HCD (High Energy Collision Dissociation)	MS2	0	171.9	191.506	86.4486	F3.5	64213.1	57682.5	124050	140703	59549.6	180979		93	32	25	1.03e-08
FALSE	High	Mascot	Unambiguous	SQTFSTYQDNQPAVLIQVFEGER	N-Term(TMT6plex)	1	Q8I2X4	Heat shock protein 70 OS=Plasmodium falciparum (isolate 3D7) OX=36329 GN=PF3D7_0917900 PE=3 SV=1	Q8I2X4	Heat shock protein 70 OS=Plasmodium falciparum (isolate 3D7) OX=36329 GN=PF3D7_0917900 PE=3 SV=1	0	2	1	0	1	1	1443.73	2886.44	2886.45	-1.22	-0.00176	HCD (High Energy Collision Dissociation)	MS2	0	141.6	300	123.791	F4.3	55978.1	62340.4	71325.7	72320.1	68313.2	89620.8		93	32	25	8.63e-09
FALSE	High	Mascot	Unambiguous	LLYQSLVNAIETPISVQEAVAR	N-Term(TMT6plex)	1	C6KTA4	Pyruvate kinase OS=Plasmodium falciparum (isolate 3D7) OX=36329 GN=PF3D7_0626800 PE=1 SV=1	C6KTA4	Pyruvate kinase OS=Plasmodium falciparum (isolate 3D7) OX=36329 GN=PF3D7_0626800 PE=1 SV=1	0	2	1	0	1	1	1322.24	2643.48	2643.49	-4.97	-0.00657	HCD (High Energy Collision Dissociation)	MS2	0	251.6	300	132.483	F2.7	130645	100977	208655	245074	75564.1	93860.2		93	32	25	8.86e-09
FALSE	High	Mascot	Unambiguous	DTPFEQVPILQIGDLILAQSQAIVR	N-Term(TMT6plex)	1	Q8ILQ7	Glutathione S-transferase OS=Plasmodium falciparum (isolate 3D7) OX=36329 GN=GST PE=3 SV=1	Q8ILQ7	Glutathione S-transferase OS=Plasmodium falciparum (isolate 3D7) OX=36329 GN=GST PE=3 SV=1	0	3	0.9892	0	1	1	998.567	2993.69	2993.69	-0.44	-0.00044	HCD (High Energy Collision Dissociation)	MS2	8.42386	96.5	300	134.308	F4.6	59859.6	60605.5	49162	43377.9	35650	35683.7		93	31	24	6.66e-09
FALSE	High	Mascot	Unambiguous	NSEQNTNLNQNNIDNNLACCGK	N-Term(TMT6plex); C19(Carbamidomethyl); C20(Carbamidomethyl); K22(TMT6plex)	1	Q8I5F9	Ubiquitin-activating enzyme E1 OS=Plasmodium falciparum (isolate 3D7) OX=36329 GN=PF3D7_1225800 PE=4 SV=1	Q8I5F9	Ubiquitin-activating enzyme E1 OS=Plasmodium falciparum (isolate 3D7) OX=36329 GN=PF3D7_1225800 PE=4 SV=1	0	3	0.957	0	1	1	998.476	2993.41	2993.42	-2	-0.00199	HCD (High Energy Collision Dissociation)	MS2	3.11061	174.9	133.31	84.1085	F2.3	240111	83333.4	217358	264584	97535.2	88301.8		93	29	22	4.94e-09
FALSE	High	Mascot	Unambiguous	ACKNNVDDLDSDVEEADVTEESAVETK	N-Term(TMT6plex); C2(Carbamidomethyl); K3(TMT6plex); K27(TMT6plex)	1	Q8I3F3	Early transcribed membrane protein 5 OS=Plasmodium falciparum (isolate 3D7) OX=36329 GN=PF3D7_0532100 PE=4 SV=1	Q8I3F3	Early transcribed membrane protein 5 OS=Plasmodium falciparum (isolate 3D7) OX=36329 GN=PF3D7_0532100 PE=4 SV=1	1	3	0.9355	0	1	1	1223.93	3669.78	3669.79	-1.64	-0.002	HCD (High Energy Collision Dissociation)	MS2	5.5434	189.5	56.985	107.605	F4.1	587762	553527	356725	468839	380059	463440		93	30	23	6.14e-09
FALSE	High	Mascot	Unambiguous	IGASSASNSLSHQQLQTSINNTK	N-Term(TMT6plex); K23(TMT6plex)	1	A0A143ZYL5	Uncharacterized protein OS=Plasmodium falciparum (isolate 3D7) OX=36329 GN=PF3D7_1036900 PE=4 SV=1	A0A143ZYL5	Uncharacterized protein OS=Plasmodium falciparum (isolate 3D7) OX=36329 GN=PF3D7_1036900 PE=4 SV=1	0	3	0.9677	0	1	1	948.841	2844.51	2844.52	-4.36	-0.00413	HCD (High Energy Collision Dissociation)	MS2	0	79.6	300	85.63	F2.6	37795.9	24358.7	19652.8	32119.6	34809.9	17129.1		93	32	25	1.03e-08
FALSE	High	Mascot	Unambiguous	QVGGEVGASSVLSPK	N-Term(TMT6plex); K15(TMT6plex)	1	Q8I3T8	60S ribosomal protein L12, putative OS=Plasmodium falciparum (isolate 3D7) OX=36329 GN=PF3D7_0517000 PE=3 SV=2	Q8I3T8	60S ribosomal protein L12, putative OS=Plasmodium falciparum (isolate 3D7) OX=36329 GN=PF3D7_0517000 PE=3 SV=2	0	2	0.8602	0	1	1	937.035	1873.06	1873.08	-9.21	-0.00862	HCD (High Energy Collision Dissociation)	MS2	0	226.9	258.302	88.9447	F3.5	91505.1	91540.1	103219	114740	55357.5	145377		93	33	26	1.16e-08
FALSE	High	Mascot	Unambiguous	ALSNFLVEVDNEYITDSFNLYGLK	N-Term(TMT6plex); K24(TMT6plex)	1	Q8IIW5	Casein kinase II subunit beta OS=Plasmodium falciparum (isolate 3D7) OX=36329 GN=PF3D7_1103700 PE=3 SV=1	Q8IIW5	Casein kinase II subunit beta OS=Plasmodium falciparum (isolate 3D7) OX=36329 GN=PF3D7_1103700 PE=3 SV=1	0	3	1	0	1	1	1074.9	3222.69	3222.7	-1.09	-0.00117	HCD (High Energy Collision Dissociation)	MS2	10.8928	356	271.756	133.321	F1.5	231301	202120	183228	307849	201211	213934		93	32	25	8.82e-09
FALSE	High	Mascot	Unambiguous	VSGSNTYDDLAGADVVIVTAGFTK	N-Term(TMT6plex); K24(TMT6plex)	1	Q76NM3	L-lactate dehydrogenase OS=Plasmodium falciparum (isolate 3D7) OX=36329 GN=PF3D7_1324900 PE=1 SV=1	Q76NM3	L-lactate dehydrogenase OS=Plasmodium falciparum (isolate 3D7) OX=36329 GN=PF3D7_1324900 PE=1 SV=1	0	3	0.9462	0	1	1	953.505	2858.5	2858.52	-6.02	-0.00574	HCD (High Energy Collision Dissociation)	MS2	22.2477	124.3	300	124.079	F1.1	58137.2	18514.1	24361.4	91746.1	30972.1	72227.2		93	32	25	9.78e-09
FALSE	High	Mascot	Unambiguous	SAVETAESIQASLIIALTETGYTAR	N-Term(TMT6plex)	1	C6KTA4	Pyruvate kinase OS=Plasmodium falciparum (isolate 3D7) OX=36329 GN=PF3D7_0626800 PE=1 SV=1	C6KTA4	Pyruvate kinase OS=Plasmodium falciparum (isolate 3D7) OX=36329 GN=PF3D7_0626800 PE=1 SV=1	0	3	1	0	1	1	942.174	2824.51	2824.51	-1.95	-0.00184	HCD (High Energy Collision Dissociation)	MS2	8.29221	113.8	300	135.041	F1.6	50472.8	38198	39808.1	58838.3	61679.9	57119.8		93	33	26	1.13e-08
FALSE	High	Mascot	Unambiguous	DVLDHSDDNFAVVFGAMGVNMETAR	N-Term(TMT6plex)	1	Q6ZMA8	V-type proton ATPase subunit B OS=Plasmodium falciparum (isolate 3D7) OX=36329 GN=PF3D7_0406100 PE=3 SV=1	Q6ZMA8	V-type proton ATPase subunit B OS=Plasmodium falciparum (isolate 3D7) OX=36329 GN=PF3D7_0406100 PE=3 SV=1	0	3	1	0	1	1	980.464	2939.38	2939.39	-3.54	-0.00347	HCD (High Energy Collision Dissociation)	MS2	16.6608	111.5	112.474	124.236	F2.4	148158	106809	148515	184815	113000	125067		93	29	22	4.61e-09
FALSE	High	Mascot	Unambiguous	EAEGCDCLQGFQITHSLGGGTGSGMGTLLISK	N-Term(TMT6plex); C5(Carbamidomethyl); C7(Carbamidomethyl); K32(TMT6plex)	1	A0A143ZWL7	Tubulin beta chain OS=Plasmodium falciparum (isolate 3D7) OX=36329 GN=PF3D7_1008700 PE=3 SV=1	A0A143ZWL7	Tubulin beta chain OS=Plasmodium falciparum (isolate 3D7) OX=36329 GN=PF3D7_1008700 PE=3 SV=1	0	4	0.9892	0	1	1	935.716	3739.84	3739.85	-1.7	-0.00159	HCD (High Energy Collision Dissociation)	MS2	14.342	250.2	24.341	119.354	F2.5	2.02839e+06	1.0596e+06	1.18513e+06	1.84646e+06	1.44559e+06	831068		93	30	23	6.17e-09
FALSE	High	Mascot	Unambiguous	LVVNNGPEACQSIYYLHLHILAK	N-Term(TMT6plex); C10(Carbamidomethyl); K23(TMT6plex)	1	Q7K6B1	Protein kinase c inhibitor-like protein,putative OS=Plasmodium falciparum (isolate 3D7) OX=36329 GN=PF3D7_0817500 PE=4 SV=2	Q7K6B1	Protein kinase c inhibitor-like protein,putative OS=Plasmodium falciparum (isolate 3D7) OX=36329 GN=PF3D7_0817500 PE=4 SV=2	0	4	1	0	1	1	778.431	3110.7	3110.72	-6.86	-0.00533	HCD (High Energy Collision Dissociation)	MS2	16.8752	411	147.752	117.139	F2.8	404061	212451	450346	548542	301915	305525		93	32	25	9.15e-09
FALSE	High	Mascot	Unambiguous	ACKNNVDDLDSDVEEADVTEESAVETK	N-Term(TMT6plex); C2(Carbamidomethyl); K3(TMT6plex); K27(TMT6plex)	1	Q8I3F3	Early transcribed membrane protein 5 OS=Plasmodium falciparum (isolate 3D7) OX=36329 GN=PF3D7_0532100 PE=4 SV=1	Q8I3F3	Early transcribed membrane protein 5 OS=Plasmodium falciparum (isolate 3D7) OX=36329 GN=PF3D7_0532100 PE=4 SV=1	1	3	0.9677	0	1	1	1223.93	3669.79	3669.79	-0.19	-0.00023	HCD (High Energy Collision Dissociation)	MS2	8.53517	253.5	300	107.934	F3.1	180607	179472	181184	60791	102012	104437		93	30	23	6.19e-09
FALSE	High	Mascot	Unambiguous	NLEGHTGVLNTVTISPDGSLCASGGK	N-Term(TMT6plex); C21(Carbamidomethyl); K26(TMT6plex)	1	Q8IBA0	Receptor for activated c kinase OS=Plasmodium falciparum (isolate 3D7) OX=36329 GN=PF3D7_0826700 PE=4 SV=1	Q8IBA0	Receptor for activated c kinase OS=Plasmodium falciparum (isolate 3D7) OX=36329 GN=PF3D7_0826700 PE=4 SV=1	0	3	0.9892	0	1	1	1014.86	3042.57	3042.59	-6.97	-0.00707	HCD (High Energy Collision Dissociation)	MS2	0	130	300	103.853	F4.5	89764.3	53977.8	61421	75407.6	33033.1	39446.7		93	33	26	1.1e-08
FALSE	High	Mascot	Selected	GKNYNSVEEFLDEVQETAENLMTTLCDYNGLVK	N-Term(TMT6plex); K2(TMT6plex); C26(Carbamidomethyl); K33(TMT6plex)	1	Q8IDM3	DNA/RNA-binding protein Alba 4 OS=Plasmodium falciparum (isolate 3D7) OX=36329 GN=PF3D7_1347500 PE=4 SV=1	Q8IDM3	DNA/RNA-binding protein Alba 4 OS=Plasmodium falciparum (isolate 3D7) OX=36329 GN=PF3D7_1347500 PE=4 SV=1	1	4	0.9892	0	1	1	1128.56	4511.22	4511.26	-8.65	-0.00976	HCD (High Energy Collision Dissociation)	MS2	5.58223	201.8	300	134.744	F3.7	135007	84629.4	127154	131043	113257	148448		93	29	22	5.34e-09
FALSE	High	Mascot	Unambiguous	ASLGLTEFPGLAFQSNEGR	N-Term(TMT6plex)	1	C0H4Y6	Protein disulfide-isomerase OS=Plasmodium falciparum (isolate 3D7) OX=36329 GN=PF3D7_0827900 PE=3 SV=1	C0H4Y6	Protein disulfide-isomerase OS=Plasmodium falciparum (isolate 3D7) OX=36329 GN=PF3D7_0827900 PE=3 SV=1	0	2	1	0	1	1	1112.08	2223.15	2223.16	-4.5	-0.005	HCD (High Energy Collision Dissociation)	MS2	0	387.7	286.904	120.615	F2.6	210613	175839	264724	242476	174530	254391		93	33	26	1.21e-08
FALSE	High	Mascot	Unambiguous	MAVTFVGNSTAIQEMFK	N-Term(TMT6plex); K17(TMT6plex)	1	A0A143ZWL7	Tubulin beta chain OS=Plasmodium falciparum (isolate 3D7) OX=36329 GN=PF3D7_1008700 PE=3 SV=1	A0A143ZWL7	Tubulin beta chain OS=Plasmodium falciparum (isolate 3D7) OX=36329 GN=PF3D7_1008700 PE=3 SV=1	0	2	0.9785	0	1	1	1166.62	2332.23	2332.24	-4.57	-0.00533	HCD (High Energy Collision Dissociation)	MS2	0	615.7	187.004	124.24	F1.7	516618	275200	264610	1.16417e+06	438882	543588		93	33	26	1.2e-08
FALSE	High	Mascot	Unambiguous	SPNVKDEIYVSGADIENVSLTAALIHQSVLCR	N-Term(TMT6plex); K5(TMT6plex); C31(Carbamidomethyl)	1	Q8IE85	60S ribosomal protein L6, putative OS=Plasmodium falciparum (isolate 3D7) OX=36329 GN=PF3D7_1323100 PE=1 SV=1	Q8IE85	60S ribosomal protein L6, putative OS=Plasmodium falciparum (isolate 3D7) OX=36329 GN=PF3D7_1323100 PE=1 SV=1	1	4	1	0	1	1	990.027	3957.08	3957.12	-7.75	-0.00766	HCD (High Energy Collision Dissociation)	MS2	12.9516	119.5	157.797	125.033	F4.5	171088	114621	81366.7	111607	79664.9	76911		93	31	24	7.11e-09
FALSE	High	Mascot	Unambiguous	NVGNTINNNMNQNFNYNNIK	N-Term(TMT6plex); K20(TMT6plex)	1	Q8IIQ7	Asparagine-rich antigen OS=Plasmodium falciparum (isolate 3D7) OX=36329 GN=PF3D7_1110400 PE=4 SV=1	Q8IIQ7	Asparagine-rich antigen OS=Plasmodium falciparum (isolate 3D7) OX=36329 GN=PF3D7_1110400 PE=4 SV=1	0	3	0.914	0	1	1	933.467	2798.39	2798.4	-6.83	-0.00637	HCD (High Energy Collision Dissociation)	MS2	6.46749	131.9	300	100.993	F4.5	60769.5	45988.9	51373.1	65100.4	33318.5	46032.4		93	31	24	8.44e-09
FALSE	High	Mascot	Unambiguous	NFNIDTGSILISIGHIDSCALK	N-Term(TMT6plex); C19(Carbamidomethyl); K22(TMT6plex)	1	Q8I2J3	M18 aspartyl aminopeptidase OS=Plasmodium falciparum (isolate 3D7) OX=36329 GN=PF3D7_0932300 PE=1 SV=1	Q8I2J3	M18 aspartyl aminopeptidase OS=Plasmodium falciparum (isolate 3D7) OX=36329 GN=PF3D7_0932300 PE=1 SV=1	0	3	0.9677	0	1	1	949.516	2846.53	2846.55	-5.77	-0.00548	HCD (High Energy Collision Dissociation)	MS2	0	262.5	300	125.652	F2.7	119954	76394.6	124823	183672	100014	73910.7		93	33	26	1.14e-08
FALSE	High	Mascot	Unambiguous	LVSIDATSENALAQEYGITGYPTLILFNK	N-Term(TMT6plex); K29(TMT6plex)	1	C0H4Y6	Protein disulfide-isomerase OS=Plasmodium falciparum (isolate 3D7) OX=36329 GN=PF3D7_0827900 PE=3 SV=1	C0H4Y6	Protein disulfide-isomerase OS=Plasmodium falciparum (isolate 3D7) OX=36329 GN=PF3D7_0827900 PE=3 SV=1	0	3	1	0	1	1	1200.65	3599.95	3599.96	-4.08	-0.0049	HCD (High Energy Collision Dissociation)	MS2	0	282.8	135.262	130.998	F4.6	619899	483206	358733	495460	275600	364374		93	31	24	8.17e-09
FALSE	High	Mascot	Unambiguous	AYHEQLSVSEITNSAFEPANMMAK	N-Term(TMT6plex); K24(TMT6plex)	1	Q6ZLZ9	Tubulin alpha chain OS=Plasmodium falciparum (isolate 3D7) OX=36329 GN=PF3D7_0903700 PE=3 SV=1	Q6ZLZ9	Tubulin alpha chain OS=Plasmodium falciparum (isolate 3D7) OX=36329 GN=PF3D7_0903700 PE=3 SV=1	0	3	1	0	1	1	1042.86	3126.56	3126.56	-2.84	-0.00296	HCD (High Energy Collision Dissociation)	MS2	0	294.7	48.611	116.257	F1.5	1.28705e+06	487942	437271	1.8657e+06	977078	848319		93	32	25	9.17e-09
FALSE	High	Mascot	Unambiguous	ELSDEADNLNNIENNQNEK	N-Term(TMT6plex); K19(TMT6plex)	1	Q8I624	Uncharacterized protein OS=Plasmodium falciparum (isolate 3D7) OX=36329 GN=PF3D7_1202100.1 PE=4 SV=1	Q8I624	Uncharacterized protein OS=Plasmodium falciparum (isolate 3D7) OX=36329 GN=PF3D7_1202100.1 PE=4 SV=1	0	3	0.9355	0	1	1	887.77	2661.3	2661.3	-1.89	-0.00168	HCD (High Energy Collision Dissociation)	MS2	12.0392	230	258.269	93.8529	F3.1	90297.7	70216.5	111373	177492	63980.8	157874		93	31	24	7.69e-09
FALSE	High	Mascot	Unambiguous	NFGGADNEIVQNILK	N-Term(TMT6plex); K15(TMT6plex)	1	Q8ILA1	Translocon component PTEX150 OS=Plasmodium falciparum (isolate 3D7) OX=36329 GN=PF3D7_1436300 PE=1 SV=1	Q8ILA1	Translocon component PTEX150 OS=Plasmodium falciparum (isolate 3D7) OX=36329 GN=PF3D7_1436300 PE=1 SV=1	0	2	0.8817	0	1	1	1045.58	2090.16	2090.16	-2.39	-0.0025	HCD (High Energy Collision Dissociation)	MS2	17.8018	773.2	54.843	117.632	F1.4	1.47516e+06	1.68866e+06	2.73089e+06	2.09874e+06	2.79763e+06	3.09922e+06		93	33	26	1.27e-08
FALSE	High	Mascot	Unambiguous	IEDAGGECLTFDQLALK	N-Term(TMT6plex); C8(Carbamidomethyl); K17(TMT6plex)	1	C0H5G3	60S ribosomal protein L18-2, putative OS=Plasmodium falciparum (isolate 3D7) OX=36329 GN=PF3D7_1341300 PE=1 SV=1	C0H5G3	60S ribosomal protein L18-2, putative OS=Plasmodium falciparum (isolate 3D7) OX=36329 GN=PF3D7_1341300 PE=1 SV=1	0	2	0.9892	0	1	1	1169.62	2338.23	2338.24	-1.32	-0.00154	HCD (High Energy Collision Dissociation)	MS2	0	588.1	52.87	118.413	F1.4	1.46346e+06	580107	737160	3.12417e+06	960348	3970399		93	33	26	1.12e-08
FALSE	High	Mascot	Unambiguous	EYISAIDNAIAALGDVVLMHTSK	N-Term(TMT6plex); K23(TMT6plex)	1	Q8I3M5	Karyopherin beta OS=Plasmodium falciparum (isolate 3D7) OX=36329 GN=PF3D7_0524000 PE=4 SV=1	Q8I3M5	Karyopherin beta OS=Plasmodium falciparum (isolate 3D7) OX=36329 GN=PF3D7_0524000 PE=4 SV=1	0	3	1	0	1	1	963.867	2889.59	2889.58	2.16	0.00208	HCD (High Energy Collision Dissociation)	MS2	6.93421	390.9	80.403	134.07	F1.7	1.48344e+06	253659	308320	1.71252e+06	444242	777401		93	32	25	9.8e-09
FALSE	High	Mascot	Unambiguous	DIYYITGESINAVSNSPFLEALTK	N-Term(TMT6plex); K24(TMT6plex)	1	Q8IC05	Heat shock protein 90 OS=Plasmodium falciparum (isolate 3D7) OX=36329 GN=PF3D7_0708400 PE=1 SV=1	Q8IC05	Heat shock protein 90 OS=Plasmodium falciparum (isolate 3D7) OX=36329 GN=PF3D7_0708400 PE=1 SV=1	0	3	0.914	0	1	1	1035.22	3103.65	3103.66	-3.05	-0.00315	HCD (High Energy Collision Dissociation)	MS2	12.0249	633.7	155.197	132.328	F3.6	802252	693256	971998	1.26617e+06	636500	1.12918e+06		93	32	25	9.25e-09
FALSE	High	Mascot	Unambiguous	NMITGTSQADVALLVVPAEVGGFEGAFSK	N-Term(TMT6plex); M2(Oxidation); K29(TMT6plex)	1	Q8I0P6	Elongation factor 1-alpha OS=Plasmodium falciparum (isolate 3D7) OX=36329 GN=PF3D7_1357000 PE=3 SV=1	Q8I0P6	Elongation factor 1-alpha OS=Plasmodium falciparum (isolate 3D7) OX=36329 GN=PF3D7_1357000 PE=3 SV=1	0	3	1	0	1	1	1128.27	3382.79	3382.8	-1.7	-0.00191	HCD (High Energy Collision Dissociation)	MS2	11.9122	183.5	300	128.295	F2.9	98897.4	67969.4	104772	130921	96747.3	84214.4		93	32	25	9.63e-09
FALSE	High	Mascot	Unambiguous	IIPDKTNNTLTIEDSGIGMTKNDLINNLGTIAR	N-Term(TMT6plex); K5(TMT6plex); K21(TMT6plex)	1	Q8IC05	Heat shock protein 90 OS=Plasmodium falciparum (isolate 3D7) OX=36329 GN=PF3D7_0708400 PE=1 SV=1	Q8IC05	Heat shock protein 90 OS=Plasmodium falciparum (isolate 3D7) OX=36329 GN=PF3D7_0708400 PE=1 SV=1	2	4	1	0	1	1	1061.59	4243.35	4243.36	-1.36	-0.00144	HCD (High Energy Collision Dissociation)	MS2	1.24278	190.3	94.843	123.418	F4.9	249311	224494	173421	449777	252540	223471		93	27	20	3.14e-09
FALSE	High	Mascot	Unambiguous	QFNSIITNELANIDAGSKPSNTNDYLSELSGLIISQTR	N-Term(TMT6plex); K18(TMT6plex)	1	Q8ILV5	26S proteasome regulatory subunit RPN13,putative OS=Plasmodium falciparum (isolate 3D7) OX=36329 GN=PF3D7_1414000 PE=4 SV=2	Q8ILV5	26S proteasome regulatory subunit RPN13,putative OS=Plasmodium falciparum (isolate 3D7) OX=36329 GN=PF3D7_1414000 PE=4 SV=2	0	4	1	0	1	1	1146.35	4582.39	4582.4	-3.05	-0.0035	HCD (High Energy Collision Dissociation)	MS2	4.94922	323.1	288.329	131.875	F1.6	225065	212902	171896	303937	243275	204089		93	29	22	5.1e-09
FALSE	High	Mascot	Unambiguous	ILVNLSELQDQEVGDGTTSVVLLASELLR	N-Term(TMT6plex)	1	Q8II43	T-complex protein 1 subunit alpha OS=Plasmodium falciparum (isolate 3D7) OX=36329 GN=PF3D7_1132200 PE=3 SV=1	Q8II43	T-complex protein 1 subunit alpha OS=Plasmodium falciparum (isolate 3D7) OX=36329 GN=PF3D7_1132200 PE=3 SV=1	0	4	0.9677	0	1	1	835.969	3340.85	3340.84	3.52	0.00294	HCD (High Energy Collision Dissociation)	MS2	5.48288	68.4	228.458	134.125	F3.5	28316.7	30485.6	42980.4	41340.8	23124.6	39453.8		93	30	23	6.99e-09
FALSE	High	Mascot	Unambiguous	DSLILNENNNDSLTSADQK	N-Term(TMT6plex); K19(TMT6plex)	1	Q8II72	Parasitophorous vacuolar protein 1 OS=Plasmodium falciparum (isolate 3D7) OX=36329 GN=PF3D7_1129100 PE=4 SV=1	Q8II72	Parasitophorous vacuolar protein 1 OS=Plasmodium falciparum (isolate 3D7) OX=36329 GN=PF3D7_1129100 PE=4 SV=1	0	3	0.9462	0	1	1	850.439	2549.3	2549.31	-3.03	-0.00258	HCD (High Energy Collision Dissociation)	MS2	15.9275	254.8	300	99.6666	F2.9	93082.6	89298.4	101445	109553	99958.4	98445.1		93	32	25	8.97e-09
FALSE	High	Mascot	Unambiguous	SYCNDQSTGTLEIVSEDLSCLK	N-Term(TMT6plex); C3(Carbamidomethyl); C20(Carbamidomethyl); K22(TMT6plex)	1	Q8IJS1	Hypoxanthine phosphoribosyltransferase OS=Plasmodium falciparum (isolate 3D7) OX=36329 GN=PF3D7_1012400 PE=3 SV=1	Q8IJS1	Hypoxanthine phosphoribosyltransferase OS=Plasmodium falciparum (isolate 3D7) OX=36329 GN=PF3D7_1012400 PE=3 SV=1	0	3	0.9892	0	1	1	993.153	2977.44	2977.45	-3.01	-0.00299	HCD (High Energy Collision Dissociation)	MS2	4.94782	208.1	39.669	123.567	F2.9	1.44805e+06	328397	923790	1.06115e+06	344115	303088		93	31	24	7.56e-09
FALSE	High	Mascot	Unambiguous	ACKNNVDDLDSDVEEADVTEESAVETK	N-Term(TMT6plex); C2(Carbamidomethyl); K3(TMT6plex); K27(TMT6plex)	1	Q8I3F3	Early transcribed membrane protein 5 OS=Plasmodium falciparum (isolate 3D7) OX=36329 GN=PF3D7_0532100 PE=4 SV=1	Q8I3F3	Early transcribed membrane protein 5 OS=Plasmodium falciparum (isolate 3D7) OX=36329 GN=PF3D7_0532100 PE=4 SV=1	1	3	0.9565	0	1	1	1223.93	3669.79	3669.79	0.01	1e-05	HCD (High Energy Collision Dissociation)	MS2	0	134.3	300	109.156	F1.2	20696.2	27918.3	78727.6	40789.4	96668.4	90042.4		93	30	23	6.58e-09
FALSE	High	Mascot	Rejected	EVPLVVSNDIESLSKTK	N-Term(TMT6plex)	1	Q8I431	60S ribosomal protein L4 OS=Plasmodium falciparum (isolate 3D7) OX=36329 GN=PF3D7_0507100 PE=1 SV=1	Q8I431	60S ribosomal protein L4 OS=Plasmodium falciparum (isolate 3D7) OX=36329 GN=PF3D7_0507100 PE=1 SV=1	1	2	0.0326	0	1	1	1044.1	2087.2	2087.18	8.85	0.00924	HCD (High Energy Collision Dissociation)	MS2	0	228.4	300	120.028	F1.3	100799	22530.2	42023	149689	46696.4	216148		93	33	26	1.15e-08
FALSE	High	Mascot	Unambiguous	SAALAAGTIAAIAK	N-Term(TMT6plex); K14(TMT6plex)	1	C6KT76	Phosphotransferase OS=Plasmodium falciparum (isolate 3D7) OX=36329 GN=PF3D7_0624000 PE=3 SV=1	C6KT76	Phosphotransferase OS=Plasmodium falciparum (isolate 3D7) OX=36329 GN=PF3D7_0624000 PE=3 SV=1	0	2	0.9674	0	1	1	844.022	1687.04	1687.05	-8.63	-0.00728	HCD (High Energy Collision Dissociation)	MS2	0	486.4	219.931	112.843	F3.8	232890	163138	291977	468560	161396	389436		92	31	24	8.71e-09
FALSE	High	Mascot	Unambiguous	WISSQGDITCVLNQGTIS	N-Term(TMT6plex); C10(Carbamidomethyl)	1	Q8IL48	tRNA binding protein, putative OS=Plasmodium falciparum (isolate 3D7) OX=36329 GN=PF3D7_1442300 PE=4 SV=1	Q8IL48	tRNA binding protein, putative OS=Plasmodium falciparum (isolate 3D7) OX=36329 GN=PF3D7_1442300 PE=4 SV=1	0	2	0.9891	0	1	1	1104.56	2208.11	2208.12	-3.32	-0.00366	HCD (High Energy Collision Dissociation)	MS2	0	102.9	300	120.973	F2.6	37586.2	38030.2	65380.2	57837.2	40427.9	38834.5		92	32	25	9.71e-09
FALSE	High	Mascot	Unambiguous	NDEELNKFLAGVTFASGGVLPNIHNVLLPK	N-Term(TMT6plex); K7(TMT6plex); K30(TMT6plex)	1	C6KT18	Histone H2A OS=Plasmodium falciparum (isolate 3D7) OX=36329 GN=PF3D7_0617800 PE=3 SV=1	C6KT18	Histone H2A OS=Plasmodium falciparum (isolate 3D7) OX=36329 GN=PF3D7_0617800 PE=3 SV=1	1	4	0.9891	0	1	1	974.302	3894.18	3894.21	-6.39	-0.00622	HCD (High Energy Collision Dissociation)	MS2	4.05392	130.5	34.495	130.421	F4.7	492721	545153	385293	515783	372059	471162		92	28	21	3.77e-09
FALSE	High	Mascot	Unambiguous	NFVSGTAADSAPIIPISAVLK	N-Term(TMT6plex); K21(TMT6plex)	1	Q8ILY9	Eukaryotic translation initiation factor 2 subunit gamma, putative OS=Plasmodium falciparum (isolate 3D7) OX=36329 GN=PF3D7_1410600 PE=4 SV=1	Q8ILY9	Eukaryotic translation initiation factor 2 subunit gamma, putative OS=Plasmodium falciparum (isolate 3D7) OX=36329 GN=PF3D7_1410600 PE=4 SV=1	0	2	0.9891	0	1	1	1265.23	2529.45	2529.47	-6.54	-0.00827	HCD (High Energy Collision Dissociation)	MS2	0	328.3	107.19	122.877	F1.7	445453	246542	260708	812851	310320	689908		92	31	24	8.41e-09
FALSE	High	Mascot	Unambiguous	TLSEVSIQTEDNYANLEK	N-Term(TMT6plex); K18(TMT6plex)	1	Q8I0U8	Merozoite surface protein 1 OS=Plasmodium falciparum (isolate 3D7) OX=36329 GN=PF3D7_0930300 PE=4 SV=1	Q8I0U8	Merozoite surface protein 1 OS=Plasmodium falciparum (isolate 3D7) OX=36329 GN=PF3D7_0930300 PE=4 SV=1	0	2	0.9348	0	1	1	1256.66	2512.32	2512.32	-0.41	-0.00052	HCD (High Energy Collision Dissociation)	MS2	0	277.6	300	109.554	F3.3	310039	103226	107804	146406	57037.5	54761.2		92	33	26	1.19e-08
FALSE	High	Mascot	Unambiguous	MVENPEAFAAVAAPASAAK	N-Term(TMT6plex); K19(TMT6plex)	1	Q8II61	60S acidic ribosomal protein P0 OS=Plasmodium falciparum (isolate 3D7) OX=36329 GN=PF3D7_1130200 PE=3 SV=1	Q8II61	60S acidic ribosomal protein P0 OS=Plasmodium falciparum (isolate 3D7) OX=36329 GN=PF3D7_1130200 PE=3 SV=1	0	2	0.9783	0	1	1	1152.12	2303.24	2303.25	-1.92	-0.00221	HCD (High Energy Collision Dissociation)	MS2	0	194.7	300	110.802	F4.4	77528.1	90624	72366.8	127031	73029.7	75117.4		92	33	26	1.19e-08
FALSE	High	Mascot	Unambiguous	IKDVTQNASGWISTISSTVSR	N-Term(TMT6plex); K2(TMT6plex)	1	Q8I4Y5	ADP-ribosylation factor GTPase-activating protein, putative OS=Plasmodium falciparum (isolate 3D7) OX=36329 GN=PF3D7_1244600 PE=1 SV=1	Q8I4Y5	ADP-ribosylation factor GTPase-activating protein, putative OS=Plasmodium falciparum (isolate 3D7) OX=36329 GN=PF3D7_1244600 PE=1 SV=1	1	3	0.9783	0	1	1	903.5	2708.49	2708.5	-4.45	-0.00402	HCD (High Energy Collision Dissociation)	MS2	4.71576	258.6	38.65	121.749	F4.8	1.11586e+06	1.0936e+06	590532	849471	907014	697960		92	33	26	1.37e-08
FALSE	High	Mascot	Unambiguous	IGASSASNSLSHQQLQTSINNTK	N-Term(TMT6plex); K23(TMT6plex)	1	A0A143ZYL5	Uncharacterized protein OS=Plasmodium falciparum (isolate 3D7) OX=36329 GN=PF3D7_1036900 PE=4 SV=1	A0A143ZYL5	Uncharacterized protein OS=Plasmodium falciparum (isolate 3D7) OX=36329 GN=PF3D7_1036900 PE=4 SV=1	0	3	0.9565	0	1	1	948.839	2844.5	2844.52	-6.39	-0.00606	HCD (High Energy Collision Dissociation)	MS2	0	73.8	300	85.4474	F3.6	36579.6	19946	24092.6	28407.4	16466.6	28647.5		92	33	26	1.18e-08
FALSE	High	Mascot	Unambiguous	NMITGTSQADVALLVVPAEVGGFEGAFSK	N-Term(TMT6plex); M2(Oxidation); K29(TMT6plex)	1	Q8I0P6	Elongation factor 1-alpha OS=Plasmodium falciparum (isolate 3D7) OX=36329 GN=PF3D7_1357000 PE=3 SV=1	Q8I0P6	Elongation factor 1-alpha OS=Plasmodium falciparum (isolate 3D7) OX=36329 GN=PF3D7_1357000 PE=3 SV=1	0	3	1	0	1	1	1128.26	3382.77	3382.8	-8.37	-0.00944	HCD (High Energy Collision Dissociation)	MS2	5.98936	118.8	300	128.078	F2.7	51280.9	39256.6	58862.4	76182.4	54232.4	47906		92	32	25	1.03e-08
FALSE	High	Mascot	Unambiguous	AYHEQLSVSEITNSAFEPANMMAK	N-Term(TMT6plex); K24(TMT6plex)	1	Q6ZLZ9	Tubulin alpha chain OS=Plasmodium falciparum (isolate 3D7) OX=36329 GN=PF3D7_0903700 PE=3 SV=1	Q6ZLZ9	Tubulin alpha chain OS=Plasmodium falciparum (isolate 3D7) OX=36329 GN=PF3D7_0903700 PE=3 SV=1	0	3	1	0	1	1	1042.86	3126.56	3126.56	-2.67	-0.00278	HCD (High Energy Collision Dissociation)	MS2	0	174.6	78.913	117.446	F4.4	591736	314800	242575	325275	208791	177054		92	32	25	1.02e-08
FALSE	High	Mascot	Unambiguous	CGSTVITDQYVSGQDNSEHVVQEK	N-Term(TMT6plex); C1(Carbamidomethyl); K24(TMT6plex)	1	Q8IAX8	DNA/RNA-binding protein Alba 1 OS=Plasmodium falciparum (isolate 3D7) OX=36329 GN=PF3D7_0814200 PE=4 SV=1	Q8IAX8	DNA/RNA-binding protein Alba 1 OS=Plasmodium falciparum (isolate 3D7) OX=36329 GN=PF3D7_0814200 PE=4 SV=1	0	3	1	0	1	1	1046.85	3138.53	3138.54	-2.3	-0.0024	HCD (High Energy Collision Dissociation)	MS2	0	203.5	300	87.971	F4.2	137230	102283	76445.8	74417.8	76793.2	72515.8		92	31	24	8.17e-09
FALSE	High	Mascot	Unambiguous	IEDGNNFGVGIQEEAIQELAR	N-Term(TMT6plex)	1	Q8I374	Subunit of proteaseome activator complex,putative OS=Plasmodium falciparum (isolate 3D7) OX=36329 GN=PF3D7_0907700 PE=4 SV=1	Q8I374	Subunit of proteaseome activator complex,putative OS=Plasmodium falciparum (isolate 3D7) OX=36329 GN=PF3D7_0907700 PE=4 SV=1	0	3	0.9565	0	1	1	844.435	2531.29	2531.29	-1.21	-0.00102	HCD (High Energy Collision Dissociation)	MS2	19.9078	66	32.17	121.536	F2.2	191009	181273	236454	273397	231827	195031		92	32	25	1.14e-08
FALSE	High	Mascot	Unambiguous	AAVPSGASTGIYEALELR	N-Term(TMT6plex)	1	Q8IJN7	Enolase OS=Plasmodium falciparum (isolate 3D7) OX=36329 GN=ENO PE=3 SV=1	Q8IJN7	Enolase OS=Plasmodium falciparum (isolate 3D7) OX=36329 GN=ENO PE=3 SV=1	0	2	0.9891	0	1	1	1017.55	2034.09	2034.11	-7.68	-0.00781	HCD (High Energy Collision Dissociation)	MS2	6.42705	287.3	85.113	116.269	F1.9	583343	155882	171450	962265	300509	891613		92	33	27	1.52e-08
FALSE	High	Mascot	Unambiguous	NFDNLSNSNSQITEMTNEQGVIPLR	N-Term(TMT6plex)	1	Q8IIB7	Ethanolamine kinase OS=Plasmodium falciparum (isolate 3D7) OX=36329 GN=PF3D7_1124600 PE=4 SV=1	Q8IIB7	Ethanolamine kinase OS=Plasmodium falciparum (isolate 3D7) OX=36329 GN=PF3D7_1124600 PE=4 SV=1	0	3	0.9565	0	1	1	1017.51	3050.5	3050.51	-1.06	-0.00108	HCD (High Energy Collision Dissociation)	MS2	0	155.8	153.116	115.751	F3.4	116969	103013	158020	189356	122621	162175		92	31	24	7.74e-09
FALSE	High	Mascot	Unambiguous	SQDEEVGDGTTSVVILSGELLSVAETFLR	N-Term(TMT6plex)	1	Q8I5C4	T-complex protein 1 subunit gamma OS=Plasmodium falciparum (isolate 3D7) OX=36329 GN=PF3D7_1229500 PE=3 SV=1	Q8I5C4	T-complex protein 1 subunit gamma OS=Plasmodium falciparum (isolate 3D7) OX=36329 GN=PF3D7_1229500 PE=3 SV=1	0	3	0.9457	0	1	1	1094.23	3280.69	3280.7	-4.23	-0.00463	HCD (High Energy Collision Dissociation)	MS2	4.95659	75	300	135.015	F1.6	35903	25619.8	26975.9	39166.6	34287.1	33755.9		92	32	25	1.04e-08
FALSE	High	Mascot	Unambiguous	WISSQGDITCVLNQGTIS	N-Term(TMT6plex); C10(Carbamidomethyl)	1	Q8IL48	tRNA binding protein, putative OS=Plasmodium falciparum (isolate 3D7) OX=36329 GN=PF3D7_1442300 PE=4 SV=1	Q8IL48	tRNA binding protein, putative OS=Plasmodium falciparum (isolate 3D7) OX=36329 GN=PF3D7_1442300 PE=4 SV=1	0	2	0.9674	0	1	1	1104.56	2208.1	2208.12	-6.06	-0.00669	HCD (High Energy Collision Dissociation)	MS2	4.40294	219.8	66.524	120.658	F1.6	370074	406954	437952	649285	546588	738951		92	31	24	9.7e-09
FALSE	High	Mascot	Unambiguous	SASVAGIVGADEEAPPAPK	N-Term(TMT6plex); K19(TMT6plex)	1	Q8ILZ1	Rhoptry-associated protein 1 OS=Plasmodium falciparum (isolate 3D7) OX=36329 GN=PF3D7_1410400 PE=4 SV=1	Q8ILZ1	Rhoptry-associated protein 1 OS=Plasmodium falciparum (isolate 3D7) OX=36329 GN=PF3D7_1410400 PE=4 SV=1	0	2	0.9565	0	1	1	1112.61	2224.21	2224.22	-5.93	-0.0066	HCD (High Energy Collision Dissociation)	MS2	0	238.5	98.63	92.7782	F1.4	265826	333014	279159	351342	473519	287221		92	32	25	1.22e-08
FALSE	High	Mascot	Unambiguous	SPELIGAGDQGIMFGYATDETENYMPLTHHYATLLGK	N-Term(TMT6plex); K37(TMT6plex)	1	Q7K6A4	S-adenosylmethionine synthase OS=Plasmodium falciparum (isolate 3D7) OX=36329 GN=PF3D7_0922200 PE=3 SV=1	Q7K6A4	S-adenosylmethionine synthase OS=Plasmodium falciparum (isolate 3D7) OX=36329 GN=PF3D7_0922200 PE=3 SV=1	0	5	0.9239	0	1	1	900.649	4499.21	4499.23	-3.72	-0.00335	HCD (High Energy Collision Dissociation)	MS2	10.4955	142.6	41.092	124.622	F2.5	646792	261273	325653	783857	385394	338732		92	28	21	4.87e-09
FALSE	High	Mascot	Unambiguous	AVGNFGLNLNIENVK	N-Term(TMT6plex); K15(TMT6plex)	1	Q8IM66	26S proteasome regulatory subunit RPN6 OS=Plasmodium falciparum (isolate 3D7) OX=36329 GN=PF3D7_1402300 PE=4 SV=1	Q8IM66	26S proteasome regulatory subunit RPN6 OS=Plasmodium falciparum (isolate 3D7) OX=36329 GN=PF3D7_1402300 PE=4 SV=1	0	2	0.9674	0	1	1	1030.59	2060.18	2060.19	-6.9	-0.0071	HCD (High Energy Collision Dissociation)	MS2	0	679.6	125.427	118.12	F1.7	775716	510817	459993	1.36857e+06	797261	873919		92	33	26	1.39e-08
FALSE	High	Mascot	Unambiguous	SIFVGNVDYSTQPEELQSLFSECGLINR	N-Term(TMT6plex); C23(Carbamidomethyl)	1	Q8I2R8	RNA-binding protein, putative OS=Plasmodium falciparum (isolate 3D7) OX=36329 GN=PF3D7_0923900 PE=4 SV=1	Q8I2R8	RNA-binding protein, putative OS=Plasmodium falciparum (isolate 3D7) OX=36329 GN=PF3D7_0923900 PE=4 SV=1	0	3	0.9891	0	1	1	1144.57	3431.69	3431.7	-2.37	-0.00271	HCD (High Energy Collision Dissociation)	MS2	0	101	221.444	126.82	F1.9	55054.7	54427.9	55532.9	84643.8	78081.8	87240.1		92	30	23	6.84e-09
FALSE	High	Mascot	Unambiguous	LEELASNTHGFVGADLAQLCTEAALTCIR	N-Term(TMT6plex); C20(Carbamidomethyl); C27(Carbamidomethyl)	1	C6KT34	Cell division cycle protein 48 homologue,putative OS=Plasmodium falciparum (isolate 3D7) OX=36329 GN=PF3D7_0619400 PE=4 SV=1	C6KT34	Cell division cycle protein 48 homologue,putative OS=Plasmodium falciparum (isolate 3D7) OX=36329 GN=PF3D7_0619400 PE=4 SV=1	0	3	1	0	1	1	1130.57	3389.7	3389.7	-1.35	-0.00152	HCD (High Energy Collision Dissociation)	MS2	7.06131	269.4	162.317	124.153	F1.5	294596	208834	219084	410497	269431	372798		92	31	24	8.08e-09
FALSE	High	Mascot	Unambiguous	TLSSSTQATIEIDSLFEGIDYSVTVSR	N-Term(TMT6plex)	1	Q8IB24	Heat shock protein 70 OS=Plasmodium falciparum (isolate 3D7) OX=36329 GN=PF3D7_0818900 PE=3 SV=1	Q8IB24	Heat shock protein 70 OS=Plasmodium falciparum (isolate 3D7) OX=36329 GN=PF3D7_0818900 PE=3 SV=1	0	3	1	0	1	1	1050.2	3148.6	3148.61	-3.79	-0.00398	HCD (High Energy Collision Dissociation)	MS2	4.04588	73.9	300	131.915	F4.5	40174.7	37705.8	30599.2	29981.2	31125.5	31516.8		92	32	25	1.2e-08
FALSE	High	Mascot	Unambiguous	NNVDDLDSDVEEADVTEESAVETKK	N-Term(TMT6plex); K24(TMT6plex); K25(TMT6plex)	1	Q8I3F3	Early transcribed membrane protein 5 OS=Plasmodium falciparum (isolate 3D7) OX=36329 GN=PF3D7_0532100 PE=4 SV=1	Q8I3F3	Early transcribed membrane protein 5 OS=Plasmodium falciparum (isolate 3D7) OX=36329 GN=PF3D7_0532100 PE=4 SV=1	1	3	0.9891	0	1	1	1146.91	3438.72	3438.72	0.54	0.00062	HCD (High Energy Collision Dissociation)	MS2	0	130.5	300	111.266	F3.1	60216	68767.6	81817.2	31858.2	23201.4	43215.4		92	31	24	9.54e-09
FALSE	High	Mascot	Unambiguous	ALQENGVLLEGALLKPNMVTAGYECTAK	N-Term(TMT6plex); K15(TMT6plex); C25(Carbamidomethyl); K28(TMT6plex)	1	A0A144A3T1	Fructose-bisphosphate aldolase OS=Plasmodium falciparum (isolate 3D7) OX=36329 GN=PF3D7_1444800 PE=3 SV=1	A0A144A3T1	Fructose-bisphosphate aldolase OS=Plasmodium falciparum (isolate 3D7) OX=36329 GN=PF3D7_1444800 PE=3 SV=1	0	3	1	0	1	1	1226.67	3678	3678.02	-5.29	-0.00648	HCD (High Energy Collision Dissociation)	MS2	0	379.6	297.198	121.21	F1.9	269054	41951.5	49748.6	401893	136786	291683		92	30	23	6.36e-09
FALSE	High	Mascot	Unambiguous	DIYYITGESINAVSNSPFLEALTK	N-Term(TMT6plex); K24(TMT6plex)	1	Q8IC05	Heat shock protein 90 OS=Plasmodium falciparum (isolate 3D7) OX=36329 GN=PF3D7_0708400 PE=1 SV=1	Q8IC05	Heat shock protein 90 OS=Plasmodium falciparum (isolate 3D7) OX=36329 GN=PF3D7_0708400 PE=1 SV=1	0	4	0.9565	0	1	1	776.666	3103.64	3103.66	-5.37	-0.00417	HCD (High Energy Collision Dissociation)	MS2	10.093	511	126.033	132.371	F4.7	944211	692313	485399	1.39619e+06	458127	464219		92	32	25	1.16e-08
FALSE	High	Mascot	Unambiguous	CGPVSDEDSLDSNGDTDCYTTSFSK	N-Term(TMT6plex); C1(Carbamidomethyl); C18(Carbamidomethyl); K25(TMT6plex)	1	Q8IIJ9	Probable cathepsin C OS=Plasmodium falciparum (isolate 3D7) OX=36329 GN=PF11_0174 PE=1 SV=1	Q8IIJ9	Probable cathepsin C OS=Plasmodium falciparum (isolate 3D7) OX=36329 GN=PF11_0174 PE=1 SV=1	0	3	1	0	1	1	1072.47	3215.41	3215.4	1.05	0.00112	HCD (High Energy Collision Dissociation)	MS2	25.8735	122.9	300	99.0075	F3.1	42771.6	16046	45372.6	62617.5	18337.2	111244		92	24	17	1.7e-09
FALSE	High	Mascot	Unambiguous	QAITNPENTVYATK	N-Term(TMT6plex); K14(TMT6plex)	1	Q8II24	Heat shock protein 70 OS=Plasmodium falciparum (isolate 3D7) OX=36329 GN=PF3D7_1134000 PE=3 SV=1	Q8II24	Heat shock protein 70 OS=Plasmodium falciparum (isolate 3D7) OX=36329 GN=PF3D7_1134000 PE=3 SV=1	0	2	1	0	1	1	1004.55	2008.1	2008.11	-6.63	-0.00666	HCD (High Energy Collision Dissociation)	MS2	8.28417	316.3	37.375	84.8967	F1.4	702240	555434	1.04221e+06	1.18704e+06	981720	2.10831e+06		92	33	26	1.55e-08
FALSE	High	Mascot	Unambiguous	SIFVGNVDYSTQPEELQSLFSECGLINR	N-Term(TMT6plex); C23(Carbamidomethyl)	1	Q8I2R8	RNA-binding protein, putative OS=Plasmodium falciparum (isolate 3D7) OX=36329 GN=PF3D7_0923900 PE=4 SV=1	Q8I2R8	RNA-binding protein, putative OS=Plasmodium falciparum (isolate 3D7) OX=36329 GN=PF3D7_0923900 PE=4 SV=1	0	3	0.9674	0	1	1	1144.56	3431.68	3431.7	-6.21	-0.0071	HCD (High Energy Collision Dissociation)	MS2	0	56.2	93.489	127.116	F4.5	83432.7	78662.8	84023.1	103372	84540.3	100641		92	30	23	7.1e-09
FALSE	High	Mascot	Unambiguous	SPELIGAGDQGIMFGYATDETENYMPLTHHYATLLGK	N-Term(TMT6plex); K37(TMT6plex)	1	Q7K6A4	S-adenosylmethionine synthase OS=Plasmodium falciparum (isolate 3D7) OX=36329 GN=PF3D7_0922200 PE=3 SV=1	Q7K6A4	S-adenosylmethionine synthase OS=Plasmodium falciparum (isolate 3D7) OX=36329 GN=PF3D7_0922200 PE=3 SV=1	0	4	0.9457	0	1	1	1125.56	4499.22	4499.23	-1.68	-0.00189	HCD (High Energy Collision Dissociation)	MS2	0	197.2	167.68	124.377	F3.5	205855	94953.2	148276	444059	121508	179889		92	29	22	5.57e-09
FALSE	High	Mascot	Unambiguous	QVGGEVGASSVLSPK	N-Term(TMT6plex); K15(TMT6plex)	1	Q8I3T8	60S ribosomal protein L12, putative OS=Plasmodium falciparum (isolate 3D7) OX=36329 GN=PF3D7_0517000 PE=3 SV=2	Q8I3T8	60S ribosomal protein L12, putative OS=Plasmodium falciparum (isolate 3D7) OX=36329 GN=PF3D7_0517000 PE=3 SV=2	0	2	0.9348	0	1	1	937.041	1873.07	1873.08	-2.6	-0.00243	HCD (High Energy Collision Dissociation)	MS2	0	83.3	300	90.0391	F4.9	26160.1	26869.8	24411.3	39064.9	24924.8	22318.9		92	33	26	1.33e-08
FALSE	High	Mascot	Unambiguous	ASLGLTEFPGLAFQSNEGR	N-Term(TMT6plex)	1	C0H4Y6	Protein disulfide-isomerase OS=Plasmodium falciparum (isolate 3D7) OX=36329 GN=PF3D7_0827900 PE=3 SV=1	C0H4Y6	Protein disulfide-isomerase OS=Plasmodium falciparum (isolate 3D7) OX=36329 GN=PF3D7_0827900 PE=3 SV=1	0	2	1	0	1	1	1112.08	2223.15	2223.16	-3.67	-0.00407	HCD (High Energy Collision Dissociation)	MS2	0	354.1	233.88	120.673	F3.6	262069	222842	299827	197510	184262	217379		92	33	26	1.43e-08
FALSE	High	Mascot	Unambiguous	IEDGNNFGVGIQEEAIQELAR	N-Term(TMT6plex)	1	Q8I374	Subunit of proteaseome activator complex,putative OS=Plasmodium falciparum (isolate 3D7) OX=36329 GN=PF3D7_0907700 PE=4 SV=1	Q8I374	Subunit of proteaseome activator complex,putative OS=Plasmodium falciparum (isolate 3D7) OX=36329 GN=PF3D7_0907700 PE=4 SV=1	0	3	1	0	1	1	844.433	2531.28	2531.29	-3.99	-0.00337	HCD (High Energy Collision Dissociation)	MS2	3.90421	120.3	49.174	121.624	F2.3	261274	239569	341703	367669	360665	324289		92	32	25	1.07e-08
FALSE	High	Mascot	Unambiguous	MEPTITNCCLALANMCIDHK	N-Term(TMT6plex); C8(Carbamidomethyl); C9(Carbamidomethyl); C16(Carbamidomethyl); K20(TMT6plex)	1	C0H5J9	Uncharacterized protein OS=Plasmodium falciparum (isolate 3D7) OX=36329 GN=PF3D7_1361800 PE=4 SV=2	C0H5J9	Uncharacterized protein OS=Plasmodium falciparum (isolate 3D7) OX=36329 GN=PF3D7_1361800 PE=4 SV=2	0	3	0.9674	0	1	1	950.799	2850.38	2850.38	-0.46	-0.00044	HCD (High Energy Collision Dissociation)	MS2	0	197.5	300	114.759	F2.6	127018	50084.6	83311.5	110374	58726	53694		92	31	24	9.52e-09
FALSE	High	Mascot	Unambiguous	TLSSSTQATIEIDSLFEGIDYSVTVSR	N-Term(TMT6plex)	1	Q8IB24	Heat shock protein 70 OS=Plasmodium falciparum (isolate 3D7) OX=36329 GN=PF3D7_0818900 PE=3 SV=1	Q8IB24	Heat shock protein 70 OS=Plasmodium falciparum (isolate 3D7) OX=36329 GN=PF3D7_0818900 PE=3 SV=1	0	3	1	0	1	1	1050.22	3148.63	3148.61	6.9	0.00724	HCD (High Energy Collision Dissociation)	MS2	3.42575	112.8	300	133.8	F4.4	57616.9	59711.7	52784.1	49801.8	40970.7	40958.2		92	32	25	1.28e-08
FALSE	High	Mascot	Unambiguous	NQEEGSTNCSNVVEEEMTLEK	N-Term(TMT6plex); C9(Carbamidomethyl); K21(TMT6plex)	1	Q8IKA6	DnaJ protein, putative OS=Plasmodium falciparum (isolate 3D7) OX=36329 GN=PF3D7_1473200 PE=4 SV=1	Q8IKA6	DnaJ protein, putative OS=Plasmodium falciparum (isolate 3D7) OX=36329 GN=PF3D7_1473200 PE=4 SV=1	0	3	0.9565	0	1	1	962.454	2885.35	2885.35	-2.16	-0.00208	HCD (High Energy Collision Dissociation)	MS2	28.5794	215	258.823	102.706	F3.1	98238.1	109949	132498	181385	65367.5	130680		92	29	22	6.13e-09
FALSE	High	Mascot	Selected	SQTFSTYQDNQPAVLIQVFEGER	N-Term(TMT6plex)	1	Q8I2X4	Heat shock protein 70 OS=Plasmodium falciparum (isolate 3D7) OX=36329 GN=PF3D7_0917900 PE=3 SV=1	Q8I2X4	Heat shock protein 70 OS=Plasmodium falciparum (isolate 3D7) OX=36329 GN=PF3D7_0917900 PE=3 SV=1	0	2	1	0	1	1	1443.73	2886.44	2886.45	-1.21	-0.00175	HCD (High Energy Collision Dissociation)	MS2	0	247.8	300	124.222	F2.3	107017	121996	213902	172730	88264.7	130076		92	32	25	1.08e-08
FALSE	High	Mascot	Unambiguous	LVSIDATSENALAQEYGITGYPTLILFNK	N-Term(TMT6plex); K29(TMT6plex)	1	C0H4Y6	Protein disulfide-isomerase OS=Plasmodium falciparum (isolate 3D7) OX=36329 GN=PF3D7_0827900 PE=3 SV=1	C0H4Y6	Protein disulfide-isomerase OS=Plasmodium falciparum (isolate 3D7) OX=36329 GN=PF3D7_0827900 PE=3 SV=1	0	4	0.9891	0	1	1	900.742	3599.95	3599.96	-4.2	-0.00378	HCD (High Energy Collision Dissociation)	MS2	2.76584	298.7	94.663	131.072	F4.7	693731	602853	453835	595446	394906	472965		92	31	24	9.83e-09
FALSE	High	Mascot	Unambiguous	FLAGVTFASGGVLPNIHNVLLPK	N-Term(TMT6plex); K23(TMT6plex)	1	C6KT18	Histone H2A OS=Plasmodium falciparum (isolate 3D7) OX=36329 GN=PF3D7_0617800 PE=3 SV=1	C6KT18	Histone H2A OS=Plasmodium falciparum (isolate 3D7) OX=36329 GN=PF3D7_0617800 PE=3 SV=1	0	3	1	0	1	1	941.554	2822.65	2822.67	-8.32	-0.00783	HCD (High Energy Collision Dissociation)	MS2	1.75209	369.1	49.515	126.854	F2.8	1.3252e+06	955384	1.43339e+06	1.60913e+06	1.06849e+06	1.25743e+06		92	29	22	6.5e-09
FALSE	High	Mascot	Unambiguous	VLDIGSGLGGGCMYINEK	N-Term(TMT6plex); C12(Carbamidomethyl); K18(TMT6plex)	1	Q8IDQ9	Phosphoethanolamine N-methyltransferase OS=Plasmodium falciparum (isolate 3D7) OX=36329 GN=PF3D7_1343000 PE=4 SV=1	Q8IDQ9	Phosphoethanolamine N-methyltransferase OS=Plasmodium falciparum (isolate 3D7) OX=36329 GN=PF3D7_1343000 PE=4 SV=1	0	2	0.9348	0	1	1	1171.11	2341.22	2341.23	-4.06	-0.00475	HCD (High Energy Collision Dissociation)	MS2	0	646	89.622	117.054	F1.5	1.12543e+06	373224	383556	2.51461e+06	879528	1350762		92	33	26	1.32e-08
FALSE	High	Mascot	Unambiguous	QVGGEVGASSVLSPK	N-Term(TMT6plex); K15(TMT6plex)	1	Q8I3T8	60S ribosomal protein L12, putative OS=Plasmodium falciparum (isolate 3D7) OX=36329 GN=PF3D7_0517000 PE=3 SV=2	Q8I3T8	60S ribosomal protein L12, putative OS=Plasmodium falciparum (isolate 3D7) OX=36329 GN=PF3D7_0517000 PE=3 SV=2	0	2	0.8696	0	1	1	937.038	1873.07	1873.08	-5.37	-0.00503	HCD (High Energy Collision Dissociation)	MS2	0	218.3	149.625	87.9772	F1.6	138054	88361	105370	224025	126681	265976		92	33	26	1.32e-08
FALSE	High	Mascot	Unambiguous	TAISDAASIASLMTTTEVAIVDFK	N-Term(TMT6plex); K24(TMT6plex)	1	Q8IJN9	Heat shock protein 60 OS=Plasmodium falciparum (isolate 3D7) OX=36329 GN=PF3D7_1015600 PE=3 SV=1	Q8IJN9	Heat shock protein 60 OS=Plasmodium falciparum (isolate 3D7) OX=36329 GN=PF3D7_1015600 PE=3 SV=1	0	3	0.9565	0	1	1	971.863	2913.57	2913.59	-5.53	-0.00537	HCD (High Energy Collision Dissociation)	MS2	2.91521	168.1	12.747	133.815	F3.6	1.79239e+06	1.59014e+06	3.49489e+06	1.53873e+06	1.24796e+06	1.65878e+06		92	32	25	1.28e-08
FALSE	High	Mascot	Unambiguous	ANVILDSATSVITVPTEFFNQFVESASVFK	N-Term(TMT6plex); K30(TMT6plex)	1	Q8IM15	Plasmepsin III OS=Plasmodium falciparum (isolate 3D7) OX=36329 GN=PF3D7_1408100 PE=1 SV=1	Q8IM15	Plasmepsin III OS=Plasmodium falciparum (isolate 3D7) OX=36329 GN=PF3D7_1408100 PE=1 SV=1	0	4	1	0	1	1	930.498	3718.97	3719	-7.23	-0.00672	HCD (High Energy Collision Dissociation)	MS2	11.6252	292.4	300	134.798	F1.8	105470	85066.6	70562.1	322496	204994	193416		92	31	24	9.34e-09
FALSE	High	Mascot	Unambiguous	SYCNDQSTGTLEIVSEDLSCLK	N-Term(TMT6plex); C3(Carbamidomethyl); C20(Carbamidomethyl); K22(TMT6plex)	1	Q8IJS1	Hypoxanthine phosphoribosyltransferase OS=Plasmodium falciparum (isolate 3D7) OX=36329 GN=PF3D7_1012400 PE=3 SV=1	Q8IJS1	Hypoxanthine phosphoribosyltransferase OS=Plasmodium falciparum (isolate 3D7) OX=36329 GN=PF3D7_1012400 PE=3 SV=1	0	3	0.9565	0	1	1	993.158	2977.46	2977.45	1.66	0.00165	HCD (High Energy Collision Dissociation)	MS2	2.56985	133.7	31.847	123.82	F3.3	597971	148256	392257	1.10164e+06	159497	765290		92	31	24	9.36e-09
FALSE	High	Mascot	Unambiguous	LAKPDDNFYELSPYASDEKDLSLNETSGLTNEQLK	N-Term(TMT6plex); K3(TMT6plex); K19(TMT6plex); K35(TMT6plex)	1	Q8ILA1	Translocon component PTEX150 OS=Plasmodium falciparum (isolate 3D7) OX=36329 GN=PF3D7_1436300 PE=1 SV=1	Q8ILA1	Translocon component PTEX150 OS=Plasmodium falciparum (isolate 3D7) OX=36329 GN=PF3D7_1436300 PE=1 SV=1	1	4	1	0	1	1	1216.14	4861.54	4861.54	-1.82	-0.00222	HCD (High Energy Collision Dissociation)	MS2	1.82325	220.9	59.503	117.964	F2.4	621611	496762	639851	398072	499270	730666		92	28	21	4.91e-09
FALSE	High	Mascot	Unambiguous	VSGSNTYDDLAGADVVIVTAGFTK	N-Term(TMT6plex); K24(TMT6plex)	1	Q76NM3	L-lactate dehydrogenase OS=Plasmodium falciparum (isolate 3D7) OX=36329 GN=PF3D7_1324900 PE=1 SV=1	Q76NM3	L-lactate dehydrogenase OS=Plasmodium falciparum (isolate 3D7) OX=36329 GN=PF3D7_1324900 PE=1 SV=1	0	3	0.9239	0	1	1	953.506	2858.5	2858.52	-4.87	-0.00464	HCD (High Energy Collision Dissociation)	MS2	4.14885	232.3	23.212	123.591	F1.9	1.82678e+06	253656	424055	2.74887e+06	644527	2114199		92	32	25	1.26e-08
FALSE	High	Mascot	Unambiguous	ALQENGVLLEGALLKPNMVTAGYECTAK	N-Term(TMT6plex); K15(TMT6plex); C25(Carbamidomethyl); K28(TMT6plex)	1	A0A144A3T1	Fructose-bisphosphate aldolase OS=Plasmodium falciparum (isolate 3D7) OX=36329 GN=PF3D7_1444800 PE=3 SV=1	A0A144A3T1	Fructose-bisphosphate aldolase OS=Plasmodium falciparum (isolate 3D7) OX=36329 GN=PF3D7_1444800 PE=3 SV=1	0	3	1	0	1	1	1226.67	3678	3678.02	-5.01	-0.00614	HCD (High Energy Collision Dissociation)	MS2	0	797.2	39.886	120.393	F1.6	5.28333e+06	348690	664072	7.98443e+06	2.3429e+06	5890653		92	30	23	6.87e-09
FALSE	High	Mascot	Unambiguous	VSGSNTYDDLAGADVVIVTAGFTK	N-Term(TMT6plex); K24(TMT6plex)	1	Q76NM3	L-lactate dehydrogenase OS=Plasmodium falciparum (isolate 3D7) OX=36329 GN=PF3D7_1324900 PE=1 SV=1	Q76NM3	L-lactate dehydrogenase OS=Plasmodium falciparum (isolate 3D7) OX=36329 GN=PF3D7_1324900 PE=1 SV=1	0	3	0.9457	0	1	1	953.508	2858.51	2858.52	-2.77	-0.00264	HCD (High Energy Collision Dissociation)	MS2	6.71816	207.1	42.485	124.303	F4.4	1.18055e+06	630866	553833	568655	442891	478837		92	32	25	1.28e-08
FALSE	High	Mascot	Unambiguous	IQEEGNNASLLENLQNVINSLK	N-Term(TMT6plex); K22(TMT6plex)	1	Q8I5F9	Ubiquitin-activating enzyme E1 OS=Plasmodium falciparum (isolate 3D7) OX=36329 GN=PF3D7_1225800 PE=4 SV=1	Q8I5F9	Ubiquitin-activating enzyme E1 OS=Plasmodium falciparum (isolate 3D7) OX=36329 GN=PF3D7_1225800 PE=4 SV=1	0	3	0.9348	0	1	1	966.869	2898.59	2898.59	-0.25	-0.00024	HCD (High Energy Collision Dissociation)	MS2	3.8897	328.3	300	132.747	F2.6	151214	100250	151219	211365	133530	128253		92	32	25	1.12e-08
FALSE	High	Mascot	Unambiguous	NNVDDLDSDVEEADVTEESAVETKK	N-Term(TMT6plex); K24(TMT6plex); K25(TMT6plex)	1	Q8I3F3	Early transcribed membrane protein 5 OS=Plasmodium falciparum (isolate 3D7) OX=36329 GN=PF3D7_0532100 PE=4 SV=1	Q8I3F3	Early transcribed membrane protein 5 OS=Plasmodium falciparum (isolate 3D7) OX=36329 GN=PF3D7_0532100 PE=4 SV=1	1	3	0.9783	0	1	1	1146.91	3438.73	3438.72	1.4	0.00161	HCD (High Energy Collision Dissociation)	MS2	0	152.1	300	111.082	F2.1	68099.9	57378.3	58683.2	73633.3	52506.4	72624.5		92	31	24	1.04e-08
FALSE	High	Mascot	Unambiguous	IWAFGPETIGPNLLTDNTSGIQYMNEIK	N-Term(TMT6plex); K28(TMT6plex)	1	Q8IKW5	Elongation factor 2 OS=Plasmodium falciparum (isolate 3D7) OX=36329 GN=PF3D7_1451100 PE=4 SV=1	Q8IKW5	Elongation factor 2 OS=Plasmodium falciparum (isolate 3D7) OX=36329 GN=PF3D7_1451100 PE=4 SV=1	0	3	1	0	1	1	1194.29	3580.86	3580.88	-5.84	-0.00697	HCD (High Energy Collision Dissociation)	MS2	0	180.4	300	130.587	F3.6	73816.6	50356.9	70112.5	176352	39668.2	143721		92	31	24	9.45e-09
FALSE	High	Mascot	Unambiguous	GIIIENSNTTFLTPVATGNQYLK	N-Term(TMT6plex); K23(TMT6plex)	1	Q7KQK5	Apical membrane antigen 1 OS=Plasmodium falciparum (isolate 3D7) OX=36329 GN=PF3D7_1133400 PE=1 SV=1	Q7KQK5	Apical membrane antigen 1 OS=Plasmodium falciparum (isolate 3D7) OX=36329 GN=PF3D7_1133400 PE=1 SV=1	0	3	0.9891	0	1	1	984.88	2952.63	2952.64	-6.38	-0.00628	HCD (High Energy Collision Dissociation)	MS2	16.2225	232.4	57.402	120.546	F2.7	719198	464155	564307	655156	534014	538324		92	32	25	1.11e-08
FALSE	High	Mascot	Unambiguous	AEVTDVANAVLDGTDCVMLSGETAGGK	N-Term(TMT6plex); C16(Carbamidomethyl); K27(TMT6plex)	1	C6KTA4	Pyruvate kinase OS=Plasmodium falciparum (isolate 3D7) OX=36329 GN=PF3D7_0626800 PE=1 SV=1	C6KTA4	Pyruvate kinase OS=Plasmodium falciparum (isolate 3D7) OX=36329 GN=PF3D7_0626800 PE=1 SV=1	0	3	0.9457	0	1	1	1046.86	3138.57	3138.57	0.68	0.00071	HCD (High Energy Collision Dissociation)	MS2	0	160.6	300	126.765	F2.3	110206	40616.3	73170.1	114879	52045.1	55134.6		92	31	24	1.05e-08
FALSE	High	Mascot	Unambiguous	STSENNVNTYELPNGELHNNSDR	N-Term(TMT6plex)	1	Q8IBD2	Uncharacterized protein OS=Plasmodium falciparum (isolate 3D7) OX=36329 GN=PF3D7_0830600 PE=4 SV=1	Q8IBD2	Uncharacterized protein OS=Plasmodium falciparum (isolate 3D7) OX=36329 GN=PF3D7_0830600 PE=4 SV=1	0	3	0.9565	0	1	1	945.113	2833.33	2833.32	2.56	0.00242	HCD (High Energy Collision Dissociation)	MS2	0	83.8	300	79.307	F3.1	34277.5	27833.4	35227.5	42181	21267.3	35931.4		92	29	22	6.09e-09
FALSE	High	Mascot	Unambiguous	LENYGTAIEDIDEAIK	N-Term(TMT6plex); K16(TMT6plex)	1	Q8IDE7	Serine/threonine protein phosphatase 5 OS=Plasmodium falciparum (isolate 3D7) OX=36329 GN=PF3D7_1355500 PE=4 SV=1	Q8IDE7	Serine/threonine protein phosphatase 5 OS=Plasmodium falciparum (isolate 3D7) OX=36329 GN=PF3D7_1355500 PE=4 SV=1	0	2	1	0	1	1	1126.61	2252.21	2252.21	0.95	0.00107	HCD (High Energy Collision Dissociation)	MS2	0	200.3	300	124.118	F2.2	91289.8	43297.2	92776.5	148438	56799.2	48969.7		92	33	26	1.55e-08
FALSE	High	Mascot	Unambiguous	SAVEASINNIEFILK	N-Term(TMT6plex); K15(TMT6plex)	1	Q76NL8	Falcilysin OS=Plasmodium falciparum (isolate 3D7) OX=36329 GN=PF3D7_1360800 PE=1 SV=1	Q76NL8	Falcilysin OS=Plasmodium falciparum (isolate 3D7) OX=36329 GN=PF3D7_1360800 PE=1 SV=1	0	2	0.9022	0	1	1	1053.61	2106.22	2106.22	-0.38	-0.0004	HCD (High Energy Collision Dissociation)	MS2	0	1004.4	300	126.967	F2.5	577012	424677	787802	822420	570893	604748		92	32	25	1.35e-08
FALSE	High	Mascot	Unambiguous	FSAASIGSAQEGAELLLQENYK	N-Term(TMT6plex); K22(TMT6plex)	1	Q8IBI3	Proteasome subunit alpha type OS=Plasmodium falciparum (isolate 3D7) OX=36329 GN=PF3D7_0727400 PE=1 SV=1	Q8IBI3	Proteasome subunit alpha type OS=Plasmodium falciparum (isolate 3D7) OX=36329 GN=PF3D7_0727400 PE=1 SV=1	0	3	1	0	1	1	928.828	2784.47	2784.48	-4.02	-0.00373	HCD (High Energy Collision Dissociation)	MS2	6.98368	386.2	128.992	123.246	F3.4	435519	315105	521211	599278	399937	455540		92	33	26	1.46e-08
FALSE	High	Mascot	Unambiguous	AQDVEAGDGTTSVVVMCGSFLNVCK	N-Term(TMT6plex); C17(Carbamidomethyl); C24(Carbamidomethyl); K25(TMT6plex)	1	C0H5I7	T-complex protein 1 subunit delta OS=Plasmodium falciparum (isolate 3D7) OX=36329 GN=PF3D7_1357800 PE=3 SV=1	C0H5I7	T-complex protein 1 subunit delta OS=Plasmodium falciparum (isolate 3D7) OX=36329 GN=PF3D7_1357800 PE=3 SV=1	0	3	1	0	1	1	1034.85	3102.54	3102.53	3.84	0.00397	HCD (High Energy Collision Dissociation)	MS2	9.53633	361.7	145.48	117.947	F4.4	720505	466136	344553	452625	309199	295878		92	32	25	1.12e-08
FALSE	High	Mascot	Unambiguous	QQNAASQANQMNHQAQPQGAQAQQK	N-Term(TMT6plex); K25(TMT6plex)	1	Q8I5H4	Polyadenylate-binding protein OS=Plasmodium falciparum (isolate 3D7) OX=36329 GN=PF3D7_1224300 PE=3 SV=1	Q8I5H4	Polyadenylate-binding protein OS=Plasmodium falciparum (isolate 3D7) OX=36329 GN=PF3D7_1224300 PE=3 SV=1	0	3	0.9783	0	1	1	1055.2	3163.57	3163.58	-2.98	-0.00314	HCD (High Energy Collision Dissociation)	MS2	1.84521	211	163.509	50.0788	F1.4	162872	93765.4	110016	212295	181669	289610		92	31	24	9.91e-09
FALSE	High	Mascot	Unambiguous	ACKNNVDDLDSDVEEADVTEESAVETK	N-Term(TMT6plex); C2(Carbamidomethyl); K3(TMT6plex); K27(TMT6plex)	1	Q8I3F3	Early transcribed membrane protein 5 OS=Plasmodium falciparum (isolate 3D7) OX=36329 GN=PF3D7_0532100 PE=4 SV=1	Q8I3F3	Early transcribed membrane protein 5 OS=Plasmodium falciparum (isolate 3D7) OX=36329 GN=PF3D7_0532100 PE=4 SV=1	1	3	0.9674	0	1	1	1223.93	3669.79	3669.79	-0.85	-0.00104	HCD (High Energy Collision Dissociation)	MS2	0	358	252.959	107.687	F2.2	292982	189501	234965	276821	219432	286209		92	30	23	7.91e-09
FALSE	High	Mascot	Unambiguous	NSVGVTANAVGSTPGSSNTFSHR	N-Term(TMT6plex)	1	Q8IIS9	Polyadenylate-binding protein-interacting protein 1, putative OS=Plasmodium falciparum (isolate 3D7) OX=36329 GN=PF3D7_1107300 PE=4 SV=1	Q8IIS9	Polyadenylate-binding protein-interacting protein 1, putative OS=Plasmodium falciparum (isolate 3D7) OX=36329 GN=PF3D7_1107300 PE=4 SV=1	0	3	0.9348	0	1	1	826.084	2476.24	2476.24	-0.4	-0.00033	HCD (High Energy Collision Dissociation)	MS2	6.46675	50.3	300	75.3221	F3.5	15281.5	11758.8	17992.5	22564.1	10635.9	23412		92	31	24	9.25e-09
FALSE	High	Mascot	Unambiguous	GIDVQQVSLVINYDLPASPDTYIHR	N-Term(TMT6plex)	1	Q8IKF0	Eukaryotic initiation factor 4A OS=Plasmodium falciparum (isolate 3D7) OX=36329 GN=PF3D7_1468700 PE=3 SV=1	Q8IKF0	Eukaryotic initiation factor 4A OS=Plasmodium falciparum (isolate 3D7) OX=36329 GN=PF3D7_1468700 PE=3 SV=1	0	3	0.978	0	1	1	1014.87	3042.61	3042.61	-0.47	-0.00047	HCD (High Energy Collision Dissociation)	MS2	3.10541	155	236.66	122.267	F2.9	111369	76129.9	107915	118824	101139	82860.8		91	33	26	1.54e-08
FALSE	High	Mascot	Unambiguous	DGEYGEYGEAVEDGENVIK	N-Term(TMT6plex); K19(TMT6plex)	1	A0A143ZY09	6-cysteine protein OS=Plasmodium falciparum (isolate 3D7) OX=36329 GN=PF3D7_0209000 PE=4 SV=1	A0A143ZY09	6-cysteine protein OS=Plasmodium falciparum (isolate 3D7) OX=36329 GN=PF3D7_0209000 PE=4 SV=1	0	2	0.967	0	1	1	1266.11	2531.22	2531.22	-1.4	-0.00177	HCD (High Energy Collision Dissociation)	MS2	0	321.5	300	107.649	F2.1	101693	199438	188687	123874	236772	126856		91	30	23	7.5e-09
FALSE	High	Mascot	Unambiguous	SYCNDQSTGTLEIVSEDLSCLK	N-Term(TMT6plex); C3(Carbamidomethyl); C20(Carbamidomethyl); K22(TMT6plex)	1	Q8IJS1	Hypoxanthine phosphoribosyltransferase OS=Plasmodium falciparum (isolate 3D7) OX=36329 GN=PF3D7_1012400 PE=3 SV=1	Q8IJS1	Hypoxanthine phosphoribosyltransferase OS=Plasmodium falciparum (isolate 3D7) OX=36329 GN=PF3D7_1012400 PE=3 SV=1	0	3	0.9341	0	1	1	993.157	2977.46	2977.45	0.58	0.00057	HCD (High Energy Collision Dissociation)	MS2	9.46221	246	300	124.707	F2.3	182014	62154.7	128363	145010	68735.9	72849.3		91	31	24	1.05e-08
FALSE	High	Mascot	Unambiguous	HVGYLTIGGIESDFYEGPLTYEK	N-Term(TMT6plex); K23(TMT6plex)	1	Q8IM16	Plasmepsin IV OS=Plasmodium falciparum (isolate 3D7) OX=36329 GN=PF3D7_1407800 PE=1 SV=1	Q8IM16	Plasmepsin IV OS=Plasmodium falciparum (isolate 3D7) OX=36329 GN=PF3D7_1407800 PE=1 SV=1	0	3	0.978	0	1	1	1016.2	3046.58	3046.58	-0.63	-0.00064	HCD (High Energy Collision Dissociation)	MS2	9.06385	299.2	32.278	122.101	F1.4	1.44188e+06	1088555	1.26416e+06	1.63752e+06	1.5129e+06	1.42456e+06		91	32	25	1.37e-08
FALSE	High	Mascot	Unambiguous	NVCEDTPLDIFLMLDNDVK	N-Term(TMT6plex); C3(Carbamidomethyl); K19(TMT6plex)	1	C0H4U4	Uncharacterized protein OS=Plasmodium falciparum (isolate 3D7) OX=36329 GN=PF3D7_0813300 PE=4 SV=1	C0H4U4	Uncharacterized protein OS=Plasmodium falciparum (isolate 3D7) OX=36329 GN=PF3D7_0813300 PE=4 SV=1	0	2	0.978	0	1	1	1355.19	2709.38	2709.39	-2.93	-0.00397	HCD (High Energy Collision Dissociation)	MS2	0	467.7	300	132.98	F1.5	109186	233655	285320	205449	328098	375842		91	32	25	1.26e-08
FALSE	High	Mascot	Unambiguous	AFEDDDMDADNTEDDKDEADDASQQK	N-Term(TMT6plex); M7(Oxidation); K16(TMT6plex); K26(TMT6plex)	1	Q8IIR7	Endoplasmic reticulum-resident calcium binding protein OS=Plasmodium falciparum (isolate 3D7) OX=36329 GN=PF3D7_1108600 PE=4 SV=1	Q8IIR7	Endoplasmic reticulum-resident calcium binding protein OS=Plasmodium falciparum (isolate 3D7) OX=36329 GN=PF3D7_1108600 PE=4 SV=1	1	3	0.989	0	1	1	1212.87	3636.58	3636.59	-0.67	-0.00081	HCD (High Energy Collision Dissociation)	MS2	24.6345	202.5	300	81.1006	F4.1	141236	69244.4	93186.9	66230.4	46848.3	82516.7		91	23	16	1.53e-09
FALSE	High	Mascot	Unambiguous	IVAEGFLLNINSFDQWGVELGK	N-Term(TMT6plex); K22(TMT6plex)	1	Q8ILA4	Glucose-6-phosphate isomerase OS=Plasmodium falciparum (isolate 3D7) OX=36329 GN=PF3D7_1436000 PE=1 SV=1	Q8ILA4	Glucose-6-phosphate isomerase OS=Plasmodium falciparum (isolate 3D7) OX=36329 GN=PF3D7_1436000 PE=1 SV=1	0	3	0.967	0	1	1	969.866	2907.58	2907.6	-5.97	-0.00579	HCD (High Energy Collision Dissociation)	MS2	25.4755	390.5	220.102	132.942	F2.7	256725	141074	326077	468174	198592	205494		91	32	25	1.32e-08
FALSE	High	Mascot	Unambiguous	LAISLLGNYLTDLTTSPVSK	N-Term(TMT6plex); K20(TMT6plex)	1	Q8III5	Insulinase, putative OS=Plasmodium falciparum (isolate 3D7) OX=36329 GN=PF3D7_1118300 PE=4 SV=1	Q8III5	Insulinase, putative OS=Plasmodium falciparum (isolate 3D7) OX=36329 GN=PF3D7_1118300 PE=4 SV=1	0	3	1	0	1	1	855.498	2564.48	2564.5	-6.21	-0.00531	HCD (High Energy Collision Dissociation)	MS2	16.0433	1123.7	201.362	133.06	F1.8	1.11625e+06	615588	686438	2.40303e+06	816141	1.81418e+06		91	31	24	1.07e-08
FALSE	High	Mascot	Unambiguous	VLGVGVTYQEYPETMLYNCPNNSNLFDTIESLQGR	N-Term(TMT6plex); M15(Oxidation); C19(Carbamidomethyl)	1	Q8ILZ1	Rhoptry-associated protein 1 OS=Plasmodium falciparum (isolate 3D7) OX=36329 GN=PF3D7_1410400 PE=4 SV=1	Q8ILZ1	Rhoptry-associated protein 1 OS=Plasmodium falciparum (isolate 3D7) OX=36329 GN=PF3D7_1410400 PE=4 SV=1	0	3	1	0	1	1	1423.02	4267.04	4267.05	-1.91	-0.00271	HCD (High Energy Collision Dissociation)	MS2	0	52.5	300	127.773	F2.5	22481.2	31118.7	35911.2	34308.9	24772.2	25102.5		91	29	22	5.85e-09
FALSE	High	Mascot	Unambiguous	VLGVGVTYQEYPETMLYNCPNNSNLFDTIESLQGR	N-Term(TMT6plex); C19(Carbamidomethyl)	1	Q8ILZ1	Rhoptry-associated protein 1 OS=Plasmodium falciparum (isolate 3D7) OX=36329 GN=PF3D7_1410400 PE=4 SV=1	Q8ILZ1	Rhoptry-associated protein 1 OS=Plasmodium falciparum (isolate 3D7) OX=36329 GN=PF3D7_1410400 PE=4 SV=1	0	3	1	0	1	1	1417.68	4251.03	4251.06	-6.56	-0.0093	HCD (High Energy Collision Dissociation)	MS2	0	28.1	216.391	129.314	F3.6	17770.3	21610.1	22084.8	20074.3	22940.6	18868.7		91	29	22	7.17e-09
FALSE	High	Mascot	Unambiguous	AAVPSGASTGIYEALELR	N-Term(TMT6plex)	1	Q8IJN7	Enolase OS=Plasmodium falciparum (isolate 3D7) OX=36329 GN=ENO PE=3 SV=1	Q8IJN7	Enolase OS=Plasmodium falciparum (isolate 3D7) OX=36329 GN=ENO PE=3 SV=1	0	2	1	0	1	1	1017.56	2034.11	2034.11	-0.09	-9e-05	HCD (High Energy Collision Dissociation)	MS2	6.5357	284.4	167.75	117.398	F3.3	247162	103802	220299	416839	151709	357423		91	34	27	1.9e-08
FALSE	High	Mascot	Selected	QLIVSNASCTTNCLAPLAK	N-Term(TMT6plex); C9(Carbamidomethyl); C13(Carbamidomethyl); K19(TMT6plex)	1	Q8IKK7	Glyceraldehyde-3-phosphate dehydrogenase OS=Plasmodium falciparum (isolate 3D7) OX=36329 GN=PF3D7_1462800 PE=3 SV=1	Q8IKK7	Glyceraldehyde-3-phosphate dehydrogenase OS=Plasmodium falciparum (isolate 3D7) OX=36329 GN=PF3D7_1462800 PE=3 SV=1	0	2	0.978	0	1	1	1260.18	2519.35	2519.37	-9.33	-0.01175	HCD (High Energy Collision Dissociation)	MS2	0	211.4	300	108.372	F3.7	96041.1	47799.3	91419.4	164404	40093.4	162977		91	33	26	1.62e-08
FALSE	High	Mascot	Unambiguous	QVGGEVGASSVLSPK	N-Term(TMT6plex); K15(TMT6plex)	1	Q8I3T8	60S ribosomal protein L12, putative OS=Plasmodium falciparum (isolate 3D7) OX=36329 GN=PF3D7_0517000 PE=3 SV=2	Q8I3T8	60S ribosomal protein L12, putative OS=Plasmodium falciparum (isolate 3D7) OX=36329 GN=PF3D7_0517000 PE=3 SV=2	0	2	0.8791	0	1	1	937.038	1873.07	1873.08	-5.53	-0.00518	HCD (High Energy Collision Dissociation)	MS2	0	349.3	188.377	88.5765	F4.4	242271	236921	191427	283974	208337	189645		91	33	26	1.5e-08
FALSE	High	Mascot	Unambiguous	SVLNELSNNPEMLTNLVSNNPILR	N-Term(TMT6plex)	1	Q8IIM8	Ubiquitin domain-containing protein DSK2,putative OS=Plasmodium falciparum (isolate 3D7) OX=36329 GN=PF3D7_1113400 PE=4 SV=1	Q8IIM8	Ubiquitin domain-containing protein DSK2,putative OS=Plasmodium falciparum (isolate 3D7) OX=36329 GN=PF3D7_1113400 PE=4 SV=1	0	2	1	0	1	1	1455.78	2910.56	2910.56	0.32	0.00047	HCD (High Energy Collision Dissociation)	MS2	0	203.7	204.002	128.56	F1.7	122920	125859	98559.6	229426	195636	249056		91	32	25	1.36e-08
FALSE	High	Mascot	Unambiguous	ITNAPGGNSSVSFGNYVDTESKK	N-Term(TMT6plex); K22(TMT6plex); K23(TMT6plex)	1	Q8I668	Uncharacterized protein OS=Plasmodium falciparum (isolate 3D7) OX=36329 GN=PF3D7_0203400 PE=4 SV=2	Q8I668	Uncharacterized protein OS=Plasmodium falciparum (isolate 3D7) OX=36329 GN=PF3D7_0203400 PE=4 SV=2	1	3	1	0	1	1	1020.54	3059.61	3059.63	-4.91	-0.00501	HCD (High Energy Collision Dissociation)	MS2	25.5817	249.9	142.96	96.5579	F1.5	288823	75794	98622.4	443821	166293	224580		91	33	26	1.51e-08
FALSE	High	Mascot	Unambiguous	CGDGTTGVVVLAAEMLR	N-Term(TMT6plex); C1(Carbamidomethyl)	1	O97247	T-complex protein 1 subunit beta OS=Plasmodium falciparum (isolate 3D7) OX=36329 GN=PF3D7_0306800 PE=3 SV=4	O97247	T-complex protein 1 subunit beta OS=Plasmodium falciparum (isolate 3D7) OX=36329 GN=PF3D7_0306800 PE=3 SV=4	0	3	0.989	0	1	1	660.013	1978.03	1978.03	-2.28	-0.0015	HCD (High Energy Collision Dissociation)	MS2	22.634	95.1	68.038	124.893	F4.4	161078	175345	148951	158664	129465	138281		91	33	26	1.69e-08
FALSE	High	Mascot	Unambiguous	LFVTEGTLEYLLLDKINIPECFGPCTK	N-Term(TMT6plex); K15(TMT6plex); C21(Carbamidomethyl); C25(Carbamidomethyl); K27(TMT6plex)	1	C0H571	High molecular weight rhoptry protein 2 OS=Plasmodium falciparum (isolate 3D7) OX=36329 GN=PF3D7_0929400 PE=4 SV=1	C0H571	High molecular weight rhoptry protein 2 OS=Plasmodium falciparum (isolate 3D7) OX=36329 GN=PF3D7_0929400 PE=4 SV=1	1	3	1	0	1	1	1286.7	3858.09	3858.1	-4.37	-0.00563	HCD (High Energy Collision Dissociation)	MS2	0	499.4	300	132.85	F4.7	572863	308732	149495	353543	144637	152492		91	30	23	8.29e-09
FALSE	High	Mascot	Unambiguous	LLYQSLVNAIETPISVQEAVAR	N-Term(TMT6plex)	1	C6KTA4	Pyruvate kinase OS=Plasmodium falciparum (isolate 3D7) OX=36329 GN=PF3D7_0626800 PE=1 SV=1	C6KTA4	Pyruvate kinase OS=Plasmodium falciparum (isolate 3D7) OX=36329 GN=PF3D7_0626800 PE=1 SV=1	0	2	1	0	1	1	1322.25	2643.49	2643.49	-0.26	-0.00034	HCD (High Energy Collision Dissociation)	MS2	0	781.2	300	132.342	F1.7	481106	485458	460056	919004	638657	1.02932e+06		91	31	24	1.2e-08
FALSE	High	Mascot	Unambiguous	VGAGAPVYLAAVLEYLCAEILELAGNAAR	N-Term(TMT6plex); C17(Carbamidomethyl)	1	C6KT18	Histone H2A OS=Plasmodium falciparum (isolate 3D7) OX=36329 GN=PF3D7_0617800 PE=3 SV=1	C6KT18	Histone H2A OS=Plasmodium falciparum (isolate 3D7) OX=36329 GN=PF3D7_0617800 PE=3 SV=1	0	3	0.989	0	1	1	1068.58	3203.71	3203.73	-6.55	-0.00699	HCD (High Energy Collision Dissociation)	MS2	18.5454	24.8	300	135.524	F2.7	10455.2	14187.2	13577.9	8250.73	12383.1	10215.9		91	32	25	1.39e-08
FALSE	High	Mascot	Unambiguous	CGSTVITDQYVSGQDNSEHVVQEK	N-Term(TMT6plex); C1(Carbamidomethyl); K24(TMT6plex)	1	Q8IAX8	DNA/RNA-binding protein Alba 1 OS=Plasmodium falciparum (isolate 3D7) OX=36329 GN=PF3D7_0814200 PE=4 SV=1	Q8IAX8	DNA/RNA-binding protein Alba 1 OS=Plasmodium falciparum (isolate 3D7) OX=36329 GN=PF3D7_0814200 PE=4 SV=1	0	3	1	0	1	1	1046.85	3138.54	3138.54	-1.24	-0.00129	HCD (High Energy Collision Dissociation)	MS2	4.74007	281.4	183.535	88.4077	F3.3	185456	162482	266490	239668	205901	247405		91	31	24	1.1e-08
FALSE	High	Mascot	Unambiguous	VSGSNTYDDLAGADVVIVTAGFTK	N-Term(TMT6plex); K24(TMT6plex)	1	Q76NM3	L-lactate dehydrogenase OS=Plasmodium falciparum (isolate 3D7) OX=36329 GN=PF3D7_1324900 PE=1 SV=1	Q76NM3	L-lactate dehydrogenase OS=Plasmodium falciparum (isolate 3D7) OX=36329 GN=PF3D7_1324900 PE=1 SV=1	0	3	0.9121	0	1	1	953.509	2858.51	2858.52	-2.64	-0.00251	HCD (High Energy Collision Dissociation)	MS2	3.7129	181.7	35.7	124.291	F3.5	623364	337889	624081	1.11867e+06	317218	895741		91	32	25	1.5e-08
FALSE	High	Mascot	Unambiguous	NAHLGEGLGNNFLSNIAAVDGIYHVVR	N-Term(TMT6plex)	1	Q8IBM9	Obg-like ATPase 1 OS=Plasmodium falciparum (isolate 3D7) OX=36329 GN=PF3D7_0722400 PE=3 SV=1	Q8IBM9	Obg-like ATPase 1 OS=Plasmodium falciparum (isolate 3D7) OX=36329 GN=PF3D7_0722400 PE=3 SV=1	0	4	1	0	1	1	770.661	3079.62	3079.63	-1.79	-0.00138	HCD (High Energy Collision Dissociation)	MS2	18.2977	72.5	22.138	122.074	F2.6	292769	317462	337245	411291	399851	373310		91	32	25	1.54e-08
FALSE	High	Mascot	Unambiguous	NSNTVDSSENVEEVVDNLTSEK	N-Term(TMT6plex); K22(TMT6plex)	1	Q8IL59	Uncharacterized protein OS=Plasmodium falciparum (isolate 3D7) OX=36329 GN=PF3D7_1441100 PE=4 SV=1	Q8IL59	Uncharacterized protein OS=Plasmodium falciparum (isolate 3D7) OX=36329 GN=PF3D7_1441100 PE=4 SV=1	0	2	1	0	1	1	1434.21	2867.42	2867.42	1.29	0.00185	HCD (High Energy Collision Dissociation)	MS2	0	195.7	300	119.698	F2.1	82864.5	73004.4	117101	111280	86680.6	79400.9		91	31	24	1.13e-08
FALSE	High	Mascot	Unambiguous	GVNPDEAVALGAAIQGGVLK	N-Term(TMT6plex); K20(TMT6plex)	1	Q8II24	Heat shock protein 70 OS=Plasmodium falciparum (isolate 3D7) OX=36329 GN=PF3D7_1134000 PE=3 SV=1	Q8II24	Heat shock protein 70 OS=Plasmodium falciparum (isolate 3D7) OX=36329 GN=PF3D7_1134000 PE=3 SV=1	0	2	1	0	1	1	1169.17	2337.34	2337.35	-6.01	-0.00702	HCD (High Energy Collision Dissociation)	MS2	0	404.2	88.186	120.557	F1.6	511925	327751	666918	852807	491568	1.31536e+06		91	32	25	1.38e-08
FALSE	High	Mascot	Unambiguous	IVLVGSGMIGGVMATLIVQK	N-Term(TMT6plex); K20(TMT6plex)	1	Q76NM3	L-lactate dehydrogenase OS=Plasmodium falciparum (isolate 3D7) OX=36329 GN=PF3D7_1324900 PE=1 SV=1	Q76NM3	L-lactate dehydrogenase OS=Plasmodium falciparum (isolate 3D7) OX=36329 GN=PF3D7_1324900 PE=1 SV=1	0	3	1	0	1	1	815.497	2444.48	2444.47	1.03	0.00084	HCD (High Energy Collision Dissociation)	MS2	18.2622	282.9	262.098	133.44	F4.9	182489	141978	168143	176998	91300.2	107039		91	29	22	6.31e-09
FALSE	High	Mascot	Rejected	GVNIINEGDYGDLLYVIDQGEVEIYKTK	N-Term(TMT6plex)	1	Q7KQK0	cAMP-dependent protein kinase regulatory subunit OS=Plasmodium falciparum (isolate 3D7) OX=36329 GN=PF3D7_1223100 PE=1 SV=1	Q7KQK0	cAMP-dependent protein kinase regulatory subunit OS=Plasmodium falciparum (isolate 3D7) OX=36329 GN=PF3D7_1223100 PE=1 SV=1	1	3	0.1648	0	1	1	1129.6	3386.78	3386.76	7.44	0.0084	HCD (High Energy Collision Dissociation)	MS2	7.94059	170.1	300	131.173	F1.9	100215	39261.1	39643.7	137807	81329.8	71274.9		91	32	25	1.36e-08
FALSE	High	Mascot	Unambiguous	SLYGNNNNNNAGSESDVTLK	N-Term(TMT6plex); K20(TMT6plex)	1	C0H571	High molecular weight rhoptry protein 2 OS=Plasmodium falciparum (isolate 3D7) OX=36329 GN=PF3D7_0929400 PE=4 SV=1	C0H571	High molecular weight rhoptry protein 2 OS=Plasmodium falciparum (isolate 3D7) OX=36329 GN=PF3D7_0929400 PE=4 SV=1	0	3	0.8681	0	1	1	857.097	2569.28	2569.29	-5.09	-0.00436	HCD (High Energy Collision Dissociation)	MS2	0	169.1	300	89.2836	F3.9	112838	69119.8	49398.1	71582.4	63124.9	45078.2		91	32	25	1.29e-08
FALSE	High	Mascot	Unambiguous	TAISDAASIASLMTTTEVAIVDFK	N-Term(TMT6plex); K24(TMT6plex)	1	Q8IJN9	Heat shock protein 60 OS=Plasmodium falciparum (isolate 3D7) OX=36329 GN=PF3D7_1015600 PE=3 SV=1	Q8IJN9	Heat shock protein 60 OS=Plasmodium falciparum (isolate 3D7) OX=36329 GN=PF3D7_1015600 PE=3 SV=1	0	3	0.989	0	1	1	971.867	2913.59	2913.59	-0.6	-0.00058	HCD (High Energy Collision Dissociation)	MS2	27.019	310.8	300	133.849	F4.9	242294	202094	176559	169747	132638	129388		91	32	25	1.49e-08
FALSE	High	Mascot	Unambiguous	VSGSNTYDDLAGADVVIVTAGFTK	N-Term(TMT6plex); K24(TMT6plex)	1	Q76NM3	L-lactate dehydrogenase OS=Plasmodium falciparum (isolate 3D7) OX=36329 GN=PF3D7_1324900 PE=1 SV=1	Q76NM3	L-lactate dehydrogenase OS=Plasmodium falciparum (isolate 3D7) OX=36329 GN=PF3D7_1324900 PE=1 SV=1	0	3	0.8681	0	1	1	953.515	2858.53	2858.52	4.14	0.00394	HCD (High Energy Collision Dissociation)	MS2	0	156.5	300	124.152	F2.1	84114.4	32512.4	75293.6	102056	41992.8	46386.3		91	32	25	1.48e-08
FALSE	High	Mascot	Unambiguous	VFLSSVGSQMTAIK	N-Term(TMT6plex); K14(TMT6plex)	1	Q8I395	High molecular weight rhoptry protein 3 OS=Plasmodium falciparum (isolate 3D7) OX=36329 GN=PF3D7_0905400 PE=4 SV=1	Q8I395	High molecular weight rhoptry protein 3 OS=Plasmodium falciparum (isolate 3D7) OX=36329 GN=PF3D7_0905400 PE=4 SV=1	0	2	0.9341	0	1	1	963.553	1926.1	1926.11	-7.81	-0.00752	HCD (High Energy Collision Dissociation)	MS2	5.58211	539.9	98.874	117.65	F2.8	745700	643219	758564	1.18898e+06	601790	567815		91	33	26	1.73e-08
[truncated: 96,092 more rows]
[truncated: 1 more columns]

## Sheet: Source Data Fig. msstats-output
Source Data Figure 2: MSStats outputs for 0 hr and 12 hr Dd2 and Dd2R539T parasite proteomes post-DHA or DMSO pulse.
[truncated: 1,317 more rows]
[truncated: 1 more columns]

## Sheet:  HeatMap_Rel WT_T0
Source Data Figure 2: Raw data for proteomics heat map (Fig. 2a) with all samples relative to 0 hr Dd2.
[truncated: 1,316 more rows]
