# Supplementary material for: tRNA modification reprogramming contributes to artemisinin resistance in Plasmodium falciparum
Source: Nat Microbiol. 2024 Apr 17;9(6):1483–98. doi: 10.1038/s41564-024-01664-3 (PMC11153160; doi:10.1038/s41564-024-01664-3)
Supplement: Supplementary file 6 — Raw data for cKD growth assays, morphology and RSA data for P. falciparum cultured without aTc before ART pulse. [file 41564_2024_1664_MOESM6_ESM.xlsx]

## Sheet: Growth Assaay
Source Data for growth curves of NF54 and PfMnmA_cKD at varying concentrations of aTc
hrs	NF54 +aTc					NF54 low aTc					NF54 no aTc
72	100	100	100	100	100	111.16	104.8	109.953	88.1188	95.8641	93.05	87.2	94.7867	72.2772	95.7164
120	100	100	100	100	100	107.52	105.15	112.602	108.263	105.208	101.14	96.02	104.261	95.339	98.6979
168	100	100	100	100	100	107.52	112.03	100.112	104.066	107.056	108.84	89.59	98.9899	100.78	95.1338
hrs	PfMnmA_ckd +aTc				PfMnmA_ckd low aTc				PfMnmA_ckd no aTc
72	100	100	100	100	80.99	81.16	107.143	107.143	71.07	86.96	86.9048	86.9048
120	100	100	100	100	85.83	81.1	61.4108	61.4108	60.24	63.92	59.3361	59.3361
168	100	100	100	100	54.98	49.81	44.212	44.212	23.06	22.19	21.1994	21.1994
Highly synchronized, ring stage PfMnmA_cKD parasites or NF54 parasites were thoroughly washed to remove all aTc then inoculated in high (500 nM), low (3 nM) or no (0 nM) aTc. Growth was followed by flow cytometry (see Methods). Data were normalized to the parasitemia at high aTc and represented as a percentage of growth at 3 nM or 0 nM aTc. N=5 independent biologic replicates. NF54 data is shown …

## Sheet: Intial Morphology
Raw data for morphology analysis of PfMnmA conditional knockdown with and without aTc.
	0 hr					72 hr					96 hr					120 hr					144 hr					168 hr
Line	Ring	Troph	Schizont	RBC	Total	Ring	Troph	Schizont	RBC	Total	Ring	Troph	Schizont	RBC	Total	Ring	Troph	Schizont	RBC	Total	Ring	Troph	Schizont	RBC	Total	Ring	Troph	Schizont	RBC	Total
NF54_Crispr_T7 pol +aTc	0.2	0	0	100	0.2	1.01351	2.36486	1.01351	100	4.39189	6.60793	0	0	100	6.60793	0.299401	2.69461	0.898204	100	3.89222	6.27306	0.738007	0	100	7.01107	2.39362	3.7234	3.19149	100	9.30851
NF54_Crispr_T7 pol -aTc	0.2	0	0	100	0.2	1.63934	2.29508	0.655738	100	4.59016	8.36364	0.363636	0	100	8.72727	0.806452	2.41935	0	100	3.22581	11.5646	0.340136	0.340136	100	12.2449	1.983	3.68272	3.39943	100	9.06516
PfMnmA_cKD +aTc	0.2	0	0	100	0.2	1.52091	1.14068	0.380228	100	3.04183	3.3033	0.3003	0	100	3.6036	0.638978	1.27796	0.638978	100	2.55591	4.83871	0.967742	0	100	5.80645	1.52672	1.52672	0.508906	100	3.56234
PfMnmA_cKD -aTc	0.2	0	0	100	0.2	0.706714	0.353357	0.353357	100	1.41343	1.31148	0	0	100	1.31148	0.653595	0.653595	0	100	1.30719	1.25392	0	0	100	1.25392	0.257732	1.03093	0	100	1.28866
Raw data for morphology studies demonstrated in Fig. 4c and Extended Data Fig. 5d. NF54_Crispr_T7 pol parasites and PfMnmA_cKD parasites were initially grown with 500 nM aTc, thoroughly washed and inoculated to 0.2% in media with or without 500 nM aTc. Thin smears were made and Geimsa stained at the indicated time points. 100 RBC were counted per slide. Numbers represent the percent of parasites …

## Sheet: RSA data -aTC
Ring stage survival assay values of PfMnmA_cKD parasite lines cultured without aTc prior to dihydroartemisinin drug pulse.
	NF54, 30 nM aTc	PfMnmA_cKD, 30 nM aTc	NF54, 3 nM aTc	PfMnmA_cKD, 3 nM aTc	NF54, 0 nM aTc	PfMnmA_cKD, 0 nM aTc
700 nM	0.31 ± 0.2	2.2 ± 0.8	1.6 ± 0.5	3.9 ± 0.9	1.2 ± 0.6	5.1 ± 0.7
N	5	5	5	5	5	5
P vs NF54 at same aTc	–	0.0952	–	0.0952	–	0.0159
P vs 30 nM aTc	–	–	–	–	0.1746	0.0556
350 nM	1.7 ± 0.7	5.2 ± 1.3	2.5 ± 0.7	6.7 ± 0.9	2.4 ± 1.0	11 ± 0.5
N	5	5	5	4	5	5
P vs NF54 at same aTc	–	0.0317	–	0.0079	–	0.0159
P vs 30 nM aTc	–	–	–	–	0.6905	0.0159
175 nM	2.8 ± 1.1	8.6 ± 2.0	4.0 ± 0.8	14 ± 2.3	4.4 ± 1.1	13 ± 1.7
N	5	5	5	4	5	5
P vs NF54 at same aTc	–	0.0952	–	0.0079	–	0.0079
P vs 30 nM aTc	–	–	–	–	0.3095	0.1508
87.5 nM	6.7 ± 2.6	13 ± 3.5	9.4 ± 2.2	22 ± 2.6	10 ± 3.1	25 ± 2.4
N	5	5	5	4	5	5
P vs NF54 at same aTc	–	0.2222	–	0.0079	–	0.0079
P vs 30 nM aTc	–	–	–	–	0.3095	0.0556
43.75 nM	17 ± 5.0	26 ± 3.8	19 ± 4.7	36 ± 3.1	21 ± 5.8	39 ± 4.1
N	5	5	5	4	5	5
P vs NF54 at same aTc	–	0.2222	–	0.0556	–	0.0159
P vs 30 nM aTc	–	–	–	–	0.5476	0.0556
21.88 nM	29 ± 7.4	42 ± 3.5	33 ± 6.8	54 ± 3.7	38 ± 8.5	54 ± 5.9
N	5	5	5	4	5	5
P vs NF54 at same aTc	–	0.1508	–	0.0556	–	0.2222
P vs 30 nM aTc	–	–	–	–	0.5476	0.0556
10.94 nM	51 ± 5.4	63 ± 3.2	52 ± 7.1	74 ± 1.7	56 ± 9.9	71 ± 4.3
N	5	5	5	4	5	5
P vs NF54 at same aTc	–	0.0952	–	0.0159	–	0.3095
P vs 30 nM aTc	–	–	–	–	0.3095	0.3095
5.47 nM	68 ± 6.5	70 ± 4.2	69 ± 6.1	83 ± 5.1	75 ± 6.9	85 ± 4.3
N	5	5	5	4	5	5
P vs NF54 at same aTc	–	0.8413	–	0.1508	–	0.6905
P vs 30 nM aTc	–	–	–	–	0.6905	0.0317
2.73 nM	82 ± 3.1	90 ± 3.6	83 ± 5.7	101 ± 3.6	84 ± 5.2	91 ± 4.5
N	5	5	5	4	5	5
P vs NF54 at same aTc	–	0.3095	–	0.0317	–	0.3095
P vs 30 nM aTc	–	–	–	–	0.4524	>0.9999
1.37 nM	89 ± 19	92 ± 2.8	90 ± 0.8	101 ± 1.5	86 ± 8.3	98 ± 1.8
N	3	3	3	3	3	3
P vs NF54 at same aTc	–	0.4	–	0.1	–	0.2
P vs 30 nM aTc	–	–	–	–	0.8	0.4
Ring-stage survival assay (RSA) values (nM) indicate the mean ± SEM, as determined in 3-5 independent assays performed in duplicate (Figs 4e,f and Extended Data Figure 8a). Parasite survival is defined as the ratio of the parasitemias of the dihydroartemisinin (DHA)-treated to the no-drug control wells. This assay measures the survival of synchronous ring-stage parasites (0-6 hr post-invasion) ex…
p<0.05	p<0.01
