# Supplementary material for: tRNA modification reprogramming contributes to artemisinin resistance in Plasmodium falciparum
Source: Nat Microbiol. 2024 Apr 17;9(6):1483–98. doi: 10.1038/s41564-024-01664-3 (PMC11153160; doi:10.1038/s41564-024-01664-3)
Supplement: Supplementary file 7 — Raw data for IC50 and IC90 values as determined by 72 drug assays for anti-malarials, raw data for heat shock survival assay. [file 41564_2024_1664_MOESM7_ESM.xlsx]

## Sheet: IC50 and IC90
Antimalarial IC50 and IC90 values of PfMnmA_cKD, NF54 parent line, Dd2 and Dd2-ATQ resistant parasites.
	NF54 aTc 30	NF54 aTc 0	cKD +aTc 30	cKD -aTC 0	Dd2	Dd2 ATQ-R
Atovaquone IC50	0.39 ± 0.03	0.43 ± 0.03	0.47 ± 0.02	0.86 ± 0.06	0.86 ± 0.11	5.74 ± 0.66
N	7	7	7	6	7	7
P vs NF54+	–	0.4732	0.0583	nd	nd	nd
P vs cKD+	0.0583	nd	–	0.0012	nd	nd
P vs cKD-	nd	0.0012	0.0012	–	nd	nd
P vs DD2	nd	nd	nd	nd	–	0.0006
Atovaquone IC90	3.40 ± 0.42	3.87 ± 0.57			5.74 ± 0.87	40.48 ± 11.7
P vs NF54+	–	0.5887	nd	nd	nd	nd
P vs cKD+	nd	nd	–	nd	nd	nd
P vs cKD-	nd	nd	nd	–	nd	nd
P vs DD2	nd	nd	nd	nd	–	0.0043
DSM265 IC50	14.94 ± 0.94	14.52 ± 1.1	18.82 ± 1.1	16.58 ± 1.3	nd	nd
N	5	5	5	5
P vs NF54+	–	0.7302	0.0556	nd
P vs cKD+	0.0556	nd	–	0.4206
P vs cKD-	nd	0.2222	0.4206	–
DSM265 IC90	28.11 ± 0.66	28.09 ± 0.55	29.8 ± 0.50	26.62 ± 2.0
P vs NF54+	–	>0.9999	0.0952	nd
P vs cKD+	0.0952	nd	–	0.0952
P vs cKD-	nd	>0.9999	0.0952	–
Piperaquine IC50	10.33 ± 1.2	11.82 ± 1.3	13.31 ± 0.94	12.7 ± 0.56	nd	nd
N	5	5	7	6
P vs NF54+	–	0.4206	0.0732	nd
P vs cKD+	0.0732	nd	–	0.5338
P vs cKD-	nd	0.7922	0.5338	–
Piperaquine IC90	24.22 ± 2.5	25.5 ± 2.1	26.9 ± 2.1	25.88 ± 1.2
P vs NF54+	–	>0.9999	0.3434	nd
P vs cKD+	0.3434	nd	–	0.366
P vs cKD-	nd	0.9307	0.366	–
Pyronaridine IC50	2.62 ± 0.06	2.54 ± 0.15	3.00 ± 0.24	2.63 ± 0.32	nd	nd
N	5	5	6	6
P vs NF54+	–	0.5476	0.329	nd
P vs cKD+	0.329	nd	–	0.2597
P vs cKD-	nd	0.7922	0.2597	–
Pyronaridine IC90	4.95 ± 0.38	4.51 ± 0.49	5.91 ± 0.37	4.85 ± 0.71
P vs NF54+	–	0.6905	0.2468	nd
P vs cKD+	0.2468	nd	–	0.1797
P vs cKD-	nd	0.4127	0.1797	–
Mefloquine IC50	14.84 ± 0.85	13.04 ± 0.69	15.95 ± 0.78	12.11 ± 0.85	nd	nd
N	7	7	6	5
P vs NF54+	–	0.2086	0.366	nd
P vs cKD+	0.366	nd	–	0.0087
P vs cKD-	nd	0.6389	0.0087	–
Mefloquine IC90	25.69 ± 1.4	22.97 ± 0.16	26.72 ± 2.3	39.01 ± 8.8
P vs NF54+	–	0.0728	0.9452	nd
P vs cKD+	0.9452	nd	–	0.5368
P vs cKD-	nd	0.202	0.5368	–
WLL IC50	31.99 ± 2.0	30.86 ± 3.5	36.95 ± 1.7	42.60 ± 1.6	nd	nd
N	6	6	6	6
P vs NF54+	–	0.8182	0.0931	nd
P vs cKD+	0.0931	nd	–	0.0411
P vs cKD-	nd	0.0043	0.0411	–
WLL IC90	57.61 ± 0.96	59.91 ± 3.5	65.01 ± 6.1	73.32 ± 9.0
P vs NF54+	–	0.8182	0.2403	nd
P vs cKD+	0.2403	nd	–	0.6623
P vs cKD-	nd	0.1775	0.6623	–
Azithromycin IC50	1495 ± 277.5	1685 ± 260.5	1933 ± 261.9	969.8 ± 85.95	nd	nd
N	8	8	7	5
P vs NF54+	–	0.2786	0.2319	nd
P vs cKD+	0.2319	nd	–	0.0177
P vs cKD-	nd	0.0451	0.0177	–
Azithromycin IC90	7235 ± 123.5	6928 ± 321.2	8069 ± 128.1	8405 ± 111.9
P vs NF54+	–	0.4848	0.0022	nd
P vs cKD+	0.0022	nd	–	0.1143
P vs cKD-	nd	0.0095	0.1143	–
Lumefantrine IC50	4.45 ± 0.84	3.48 ± 0.54	5.43 ± 1.2	5.11 ± 1.3	nd	nd
N	6	6	5	4
P vs NF54+	–	0.5887	0.5714	nd
P vs cKD+	0.5714	nd	–	0.7302
P vs cKD-	nd	0.2571	0.7302	–
Lumefantrine IC90	40.17 ± 5.1	38.29 ± 5.6	69.68 ± 11.6	111.5 ± 29.3
P vs NF54+	–	0.5887	0.0519	nd
P vs cKD+	0.0519	nd	–	0.2857
P vs cKD-	nd	0.0095	0.2857	–
Fosmidomycin IC50	479.9 ± 35.8	456 ± 48.3	520 ± 35.9	282.3 ± 18.6	nd	nd
N	6	6	6	5
P vs NF54+	–	0.8182	0.4848	nd
P vs cKD+	0.4848	nd	–	0.0043
P vs cKD-	nd	0.0173	0.0043	–
Fosmidomycin IC90	1148 ± 59.4	1107 ± 96.5	1666 ± 193.5	1291 ± 213.9
P vs NF54+	–	0.6991	0.0931	nd
P vs cKD+	0.0931	nd	–	0.3524
P vs cKD-	nd	0.3524	0.3524	–
IC50 and IC90 values (nM) are presented as the means ± SEM, as determined in 4 to 8 independent assays performed in duplicate (Fig 5b-g, Extended Data Fig. 9a-e and Supplementary Figure 2). NF54_CrisprCas9_T7 (NF54) parasites were washed prior to experiment and assayed on 30 nM or 0 nM aTc. PfMnmA_cKD parasites were either cultured with aTc and allowed to recover on 30 nM aTc (full expression) or…
*P<0.05	**P<0.01
