# Supplementary material for: tRNA modification reprogramming contributes to artemisinin resistance in Plasmodium falciparum
Source: Nat Microbiol. 2024 Apr 17;9(6):1483–98. doi: 10.1038/s41564-024-01664-3 (PMC11153160; doi:10.1038/s41564-024-01664-3)
Supplement: Supplementary file 8 — Codon use of His and Asp compared with transcriptomics in the up- and downregulated proteins in Dd2R539T post-DHA pulse. [file 41564_2024_1664_MOESM8_ESM.xlsx]

## Sheet: Increased HisCAT
Assessment of His codon usage and transcriptomic changes for increased proteins in Dd2R539T parasites after DHA exposure for Extended Data Fig. 3b
Gene ID	Gene Name	Log2 Protein Fold Change	HisCAT Z score	HisCAC Z score	Log2 RNA Fold Change
PF3D7_0703600	Uncharacterized protein MAL7P1.13	0.845522	-0.0400784	0.0400784	0.313549
PF3D7_1121600	Exported protein 1	0.809799	-4.92601	4.92601	2.17712
PF3D7_0532100	Early transcribed membrane protein 5	0.764102	-1.99445	1.99445	-0.459593
PF3D7_1228600	101 kDa malaria antigen	0.756561	-0.528672	0.528672	0.357402
PF3D7_1028400	Nucleolar preribosomal assembly protein	0.73	0.937109	-0.937109	1.39929
PF3D7_0308600	Pre-mRNA-processing factor 19, putative	0.694326	-0.179677	0.179677	7.03233
PF3D7_1201200	Uncharacterized protein	0.677812	0.937109	-0.937109	1.07196
PF3D7_1232100	60 kDa chaperonin	0.670329	0.285651	-0.285651	-0.081541
PF3D7_0504600	2-oxoisovalerate dehydrogenase subunit beta,mitochondrial, putative	0.667675	0.937109	-0.937109	2.13661
PF3D7_1124400	U6 snRNA-associated Sm-like protein LSm1	0.657305	-0.235516	0.235516	2.20637
PF3D7_0220100	DnaJ protein, putative	0.657055	0.937109	-0.937109	0.0865001
PF3D7_0617300	Uncharacterized protein	0.656183	0	0	0.126424
PF3D7_0220000	Liver stage antigen 3	0.643339	-1.19494	1.19494	-0.417355
PF3D7_0625400	Uncharacterized protein	0.628002	-0.0400784	0.0400784	-0.259697
PF3D7_1230400	ATP-dependent protease subunit ClpQ	0.626034	0.937109	-0.937109	1.52326
PF3D7_1434800	Mitochondrial acidic protein MAM33, putative	0.613483	0.937109	-0.937109	0.0872511
PF3D7_0321100	Uncharacterized protein	0.592458	-0.464942	0.464942	-1.88865
PF3D7_1332300	Trafficking protein particle complex subunit 2,putative	0.576538	0.0995198	-0.0995198	0.726512
PF3D7_1105600	Translocon component PTEX88	0.570509	0.937109	-0.937109	1.31375
PF3D7_1410400	Rhoptry-associated protein 1	0.568421	-0.09756	0.09756	0.289627
PF3D7_0811600	Uncharacterized protein	0.566439	0.404098	-0.404098	-4.55455
PF3D7_1368600	Mitochondrial import inner membrane translocase subunit TIM9, putative	0.56109	0	0	-2.64382
PF3D7_1446600	Centrin-2	0.557158	0	0	-5.16248
PF3D7_0822300	Small nuclear ribonucleoprotein G	0.554529	0	0	0.610294
PF3D7_0202400	Gamete antigen 27/25, putative	0.554076	0.419774	-0.419774	-1.46098
PF3D7_1368100	26S proteasome regulatory subunit RPN11,putative	0.551688	0.204218	-0.204218	-0.451344
PF3D7_1208600	Mitochondrial import inner membrane translocase subunit TIM10, putative	0.547425	0.937109	-0.937109	-0.92319
PF3D7_1329300	Chromatin assembly factor 1 subunit, putative	0.545989	-1.15686	1.15686	-2.64946
PF3D7_1312600	2-oxoisovalerate dehydrogenase subunit alpha	0.543843	-1.01727	1.01727	1.32287
PF3D7_1312500	Uncharacterized protein	0.542755	0.937109	-0.937109	n.d.
PF3D7_0933900	Uncharacterized protein	0.541051	0.937109	-0.937109	-5.10038
PF3D7_1010700	Dolichyl-phosphate-mannose protein mannosyltransferase, putative	0.54	-0.235516	0.235516	0.12043
PF3D7_1001000	Uncharacterized protein	0.538507	0.937109	-0.937109	n.d.
PF3D7_0310700	Trafficking protein particle complex subunit 4,putative	0.536658	-0.528672	0.528672	-0.723164
PF3D7_0424600	Uncharacterized protein	0.535733	-1.01727	1.01727	-0.262363
PF3D7_0213700	Uncharacterized protein	0.53408	-0.528672	0.528672	n.d.
PF3D7_0729200	1-cys peroxiredoxin	0.529555	0.937109	-0.937109	0.147004
PF3D7_1140100	V-type proton ATPase subunit F	0.523116	0.937109	-0.937109	-1.22017
PF3D7_0917900	Heat shock protein 70	0.519977	-1.01727	1.01727	-1.23828
PF3D7_1407800	Plasmepsin IV	0.517121	-1.01727	1.01727	-0.172774
PF3D7_1343700	Kelch protein K13	0.51408	0.350796	-0.350796	-0.768927
PF3D7_0831700	Heat shock protein 70	0.505675	-0.0400784	0.0400784	-0.00600566
PF3D7_1371900	Uncharacterized protein	0.502115	0.937109	-0.937109	-0.0249011
PF3D7_0822100	Mediator of RNA polymerase II transcription subunit 7	0.500915	-2.58076	2.58076	-0.113951
Proteins identified during proteomic analysis (Fig 2, Source Data Fig. 2) that were signficantly increased (p<0.05) in the Dd2R539T parasites post DHA exposure. This curated list arose from removal of proteins that also increased in Dd2R539T parasites after DMSO exposure. Protein fold change values have been log2 transformed. HisCAT and HisCAC codon usage for each protein was determined using a c…

## Sheet: Decreased HisCAC
Assessment of His codon usage and transcriptomic changes for decreased proteins in Dd2R539T parasites after DHA exposure for Extended Data Fig. 3b.
Gene ID	Gene Name	Log2 Protein Fold Change	HisCAT Z score	HisCAC Z score	Log2 RNA Fold Change
PF3D7_1460600	Inner membrane complex sub-compartment protein 3	-0.501873	-4.92601	4.92601	0.396809
PF3D7_1442900	Protein transport protein SEC7, putative	-0.505468	0.382883	-0.382883	-0.408978
PF3D7_0813900	40S ribosomal protein S16, putative	-0.505565	0	0	n.d
PF3D7_1142500	60S ribosomal protein L28	-0.506057	-1.01727	1.01727	0.474382
PF3D7_0112000	TatD-like deoxyribonuclease, putative	-0.506525	0.937109	-0.937109	-0.478328
PF3D7_1310800	Uncharacterized protein	-0.507055	0.448515	-0.448515	0.0971825
PF3D7_1451100	Elongation factor 2	-0.509868	-2.64591	2.64591	-0.616866
PF3D7_0614500	60S ribosomal protein L19	-0.513102	-0.528672	0.528672	-2.44516
PF3D7_1007900	Eukaryotic translation initiation factor 3 subunit D	-0.514087	0.937109	-0.937109	1.84194
PF3D7_0307200	60S ribosomal protein L7, putative	-0.516647	-1.40814	1.40814	-4.01091
PF3D7_0811000	Cullin-1, putative	-0.516848	-0.0400784	0.0400784	3.01429
PF3D7_1438000	Eukaryotic translation initiation factor 2A	-0.51691	0.448515	-0.448515	2.29373
PF3D7_0109400	Tubulin-specific chaperone A	-0.517614	0.937109	-0.937109	-0.535237
PF3D7_1142700	Methyltransferase, putative	-0.518418	0.404098	-0.404098	-0.469236
PF3D7_1357000	Elongation factor 1-alpha	-0.520495	-4.27456	4.27456	n.d.
PF3D7_0903900	60S ribosomal protein L32	-0.520816	0.937109	-0.937109	-0.207467
PF3D7_0715600	GTP-binding translation elongation factor tu family protein, putative	-0.524685	0.670603	-0.670603	0.342577
PF3D7_1338300	Elongation factor 1-gamma, putative	-0.524747	-1.01727	1.01727	-2.45032
PF3D7_1331800	60S ribosomal protein L23, putative	-0.527264	0.937109	-0.937109	-0.787581
PF3D7_1405600	Ribonucleotide reductase small subunit	-0.528611	0.0995198	-0.0995198	1.67559
PF3D7_1453700	Co-chaperone p23	-0.529166	-4.92601	4.92601	2.09312
PF3D7_0909900	Helicase SKI2W, putative	-0.529271	0.502803	-0.502803	1.29489
PF3D7_1226600	Proliferating cell nuclear antigen	-0.538276	0.937109	-0.937109	-4.81834
PF3D7_1428300	Proliferation-associated protein 2g4, putative	-0.543757	0.350796	-0.350796	0.697845
PF3D7_0706500	Uncharacterized protein	-0.544581	-0.0400784	0.0400784	-0.0632196
PF3D7_0422400	40S ribosomal protein S19	-0.546862	-0.528672	0.528672	-1.93898
PF3D7_1408600	40S ribosomal protein S8	-0.552784	-4.92601	4.92601	2.76974
PF3D7_1142100	Uncharacterized protein	-0.563685	0.410931	-0.410931	0.721673
PF3D7_1309100	60S ribosomal protein L24, putative	-0.568422	0.937109	-0.937109	-1.02811
PF3D7_0306200	Activator of Hsp90 ATPase	-0.570294	-1.99445	1.99445	n.d.
PF3D7_0214100	Protein transport protein SEC31	-0.573646	0.518314	-0.518314	-1.36834
PF3D7_0524000	Karyopherin beta	-0.575034	0.68219	-0.68219	-3.1884
PF3D7_1003500	40S ribosomal protein S20e, putative	-0.575429	0	0	-0.140137
PF3D7_1115800	Uncharacterized protein	-0.580314	0.937109	-0.937109	-0.209626
PF3D7_1341300	60S ribosomal protein L18-2, putative	-0.583193	-3.75339	3.75339	-1.61288
PF3D7_1107000	U6 snRNA-associated Sm-like protein LSm4	-0.589318	0.937109	-0.937109	-2.88653
PF3D7_1027800	60S ribosomal protein L3	-0.593336	-0.626391	0.626391	-1.48289
PF3D7_1226800	Ataxin-3, putative	-0.595054	0.285651	-0.285651	-0.264648
PF3D7_1302800	40S ribosomal protein S7	-0.595232	0	0	-0.425921
PF3D7_1358800	40S ribosomal protein S15	-0.604674	0.937109	-0.937109	0.413323
PF3D7_0311300	Phosphatidylinositol 3-and 4-kinase, putative	-0.606795	-0.41592	0.41592	0.016162
PF3D7_1312900	Eukaryotic translation initation factor 4 gamma	-0.608874	0.319938	-0.319938	3.85847
PF3D7_1338200	60S ribosomal protein L6-2, putative	-0.60899	-1.99445	1.99445	-4.91077
PF3D7_1302100	Gamete antigen 27/25	-0.609696	-0.738069	0.738069	-0.310952
PF3D7_0415900	Ribosomal protein L15	-0.613456	-1.01727	1.01727	0.418488
PF3D7_1421200	40S ribosomal protein S25	-0.614511	-3.46023	3.46023	-0.413237
PF3D7_0802000	Glutamate dehydrogenase, putative	-0.622844	0.267038	-0.267038	0.101126
PF3D7_0910100	Ran-binding protein, putative	-0.637694	0.937109	-0.937109	2.11372
PF3D7_1317800	40S ribosomal protein S19	-0.64475	-0.235516	0.235516	0.33425
PF3D7_1321200	Uncharacterized protein	-0.649133	0.937109	-0.937109	1.94677
PF3D7_0619500	Acyl-CoA synthetase	-0.652982	-0.09756	0.09756	-0.179592
PF3D7_1237000	SUMO-activating enzyme subunit 2	-0.657797	0.546234	-0.546234	-1.07155
PF3D7_1206700	Eukaryotic translation initiation factor 5,putative	-0.670934	0.937109	-0.937109	0.880608
PF3D7_1244800	Cytoplasmic translation machinery associated protein, putative	-0.672597	-1.01727	1.01727	-0.947266
PF3D7_0519400	40S ribosomal protein S24	-0.680239	0.937109	-0.937109	1.71746
PF3D7_1472000	Pre-mRNA-splicing factor ISY1, putative	-0.684426	-0.0400784	0.0400784	-5.09877
PF3D7_1423700	Uncharacterized protein	-0.68448	-0.121511	0.121511	1.30408
PF3D7_1414300	60S ribosomal protein L10, putative	-0.69837	-1.99445	1.99445	-3.67118
PF3D7_0813000	Uncharacterized protein	-0.70436	-0.738069	0.738069	1.49669
PF3D7_1019000	Eukaryotic translation initiation factor subunit eIF2A, putative	-0.706972	0.340859	-0.340859	1.43409
PF3D7_0409600	Replication protein A1, large subunit	-0.714181	0.581768	-0.581768	1.74693
PF3D7_0625300	DNA polymerase 1, putative	-0.729597	0.404098	-0.404098	-1.46283
PF3D7_0304400	60S ribosomal protein L44	-0.738809	0.937109	-0.937109	-1.31991
PF3D7_1475400	Cysteine repeat modular protein 4	-0.749618	0.0408352	-0.0408352	0.366677
PF3D7_0512700	Orotate phosphoribosyltransferase	-0.78532	-1.01727	1.01727	-1.44426
PF3D7_0821700	60S ribosomal protein L22, putative	-0.786199	-4.92601	4.92601	-0.404887
PF3D7_1237400	Uncharacterized protein	-0.796338	-0.319275	0.319275	0.860082
PF3D7_1133200	Uncharacterized protein	-0.799227	0.391702	-0.391702	1.63958
PF3D7_1124900	60S ribosomal protein L35, putative	-0.872394	-4.92601	4.92601	-1.23254
PF3D7_0303200	HAD superfamily protein, putative	-0.883411	0.137592	-0.137592	-3.08193
Proteins identified during proteomic analysis (Fig 2, Source Data Fig. 2) that were signficantly decreased (p<0.05) in the Dd2R539T parasites post DHA exposure. This curated list arose from removal of proteins that also decreased in Dd2R539T parasites after DMSO exposure. Protein fold change values have been log2 transformed. HisCAT and HisCAC codon usage for each protein was determined using a c…

## Sheet: Increased AspGAT
Assessment of Asp codon usage and transcriptomic changes for increased proteins in Dd2R539T parasites after DHA exposure for Extended Data Fig. 3c.
Gene ID	Gene Name	Log2 Protein Fold Change	AspGAT Z score	AspGAC Z score	Log2 RNA Fold Change
PF3D7_0703600	Uncharacterized protein MAL7P1.13	0.845522	-0.427425	0.427425	0.313549
PF3D7_1121600	Exported protein 1	0.809799	-1.32248	1.32248	2.17712
PF3D7_0532100	Early transcribed membrane protein 5	0.764102	-0.874954	0.874954	-0.459593
PF3D7_1228600	101 kDa malaria antigen	0.756561	0.13418	-0.13418	0.357402
PF3D7_1028400	Nucleolar preribosomal assembly protein	0.73	0.549002	-0.549002	1.39929
PF3D7_0308600	Pre-mRNA-processing factor 19, putative	0.694326	-0.0887545	0.0887545	7.03233
PF3D7_1201200	Uncharacterized protein	0.677812	0.674184	-0.674184	1.07196
PF3D7_1232100	60 kDa chaperonin	0.670329	0.22811	-0.22811	-0.081541
PF3D7_0504600	2-oxoisovalerate dehydrogenase subunit beta,mitochondrial, putative	0.667675	1.36269	-1.36269	2.13661
PF3D7_1124400	U6 snRNA-associated Sm-like protein LSm1	0.657305	-1.07838	1.07838	2.20637
PF3D7_0220100	DnaJ protein, putative	0.657055	0.922498	-0.922498	0.0865001
PF3D7_0617300	Uncharacterized protein	0.656183	1.36269	-1.36269	0.126424
PF3D7_0220000	Liver stage antigen 3	0.643339	-0.0552228	0.0552228	-0.417355
PF3D7_0625400	Uncharacterized protein	0.628002	0.785234	-0.785234	-0.259697
PF3D7_1230400	ATP-dependent protease subunit ClpQ	0.626034	0.674184	-0.674184	1.52326
PF3D7_1434800	Mitochondrial acidic protein MAM33, putative	0.613483	-1.02413	1.02413	0.0872511
PF3D7_0321100	Uncharacterized protein	0.592458	0.00654239	-0.00654239	-1.88865
PF3D7_1332300	Trafficking protein particle complex subunit 2,putative	0.576538	0.368182	-0.368182	0.726512
PF3D7_1105600	Translocon component PTEX88	0.570509	0.266701	-0.266701	1.31375
PF3D7_1410400	Rhoptry-associated protein 1	0.568421	0.195224	-0.195224	0.289627
PF3D7_0811600	Uncharacterized protein	0.566439	0.381805	-0.381805	-4.55455
PF3D7_1368600	Mitochondrial import inner membrane translocase subunit TIM9, putative	0.56109	-2.21754	2.21754	-2.64382
PF3D7_1446600	Centrin-2	0.557158	-0.626327	0.626327	-5.16248
PF3D7_0822300	Small nuclear ribonucleoprotein G	0.554529	-1.62083	1.62083	0.610294
PF3D7_0202400	Gamete antigen 27/25, putative	0.554076	-1.57821	1.57821	-1.46098
PF3D7_1368100	26S proteasome regulatory subunit RPN11,putative	0.551688	0.674184	-0.674184	-0.451344
PF3D7_1208600	Mitochondrial import inner membrane translocase subunit TIM10, putative	0.547425	-0.427425	0.427425	-0.92319
PF3D7_1329300	Chromatin assembly factor 1 subunit, putative	0.545989	0.530079	-0.530079	-2.64946
PF3D7_1312600	2-oxoisovalerate dehydrogenase subunit alpha	0.543843	0.243868	-0.243868	1.32287
PF3D7_1312500	Uncharacterized protein	0.542755	0	0	n.d.
PF3D7_0933900	Uncharacterized protein	0.541051	-0.874954	0.874954	-5.10038
PF3D7_1010700	Dolichyl-phosphate-mannose protein mannosyltransferase, putative	0.54	-2.76834	2.76834	0.12043
PF3D7_1001000	Uncharacterized protein	0.538507	0.765985	-0.765985	n.d.
PF3D7_0310700	Trafficking protein particle complex subunit 4,putative	0.536658	0.0840366	-0.0840366	-0.723164
PF3D7_0424600	Uncharacterized protein	0.535733	1.36269	-1.36269	-0.262363
PF3D7_0213700	Uncharacterized protein	0.53408	-1.62083	1.62083	n.d.
PF3D7_0729200	1-cys peroxiredoxin	0.529555	-0.626327	0.626327	0.147004
PF3D7_1140100	V-type proton ATPase subunit F	0.523116	-0.129072	0.129072	-1.22017
PF3D7_0917900	Heat shock protein 70	0.519977	-0.785448	0.785448	-1.23828
PF3D7_1407800	Plasmepsin IV	0.517121	0.39506	-0.39506	-0.172774
PF3D7_1343700	Kelch protein K13	0.51408	1.36269	-1.36269	-0.768927
PF3D7_0831700	Heat shock protein 70	0.505675	1.16811	-1.16811	-0.00600566
PF3D7_1371900	Uncharacterized protein	0.502115	0.243868	-0.243868	-0.0249011
PF3D7_0822100	Mediator of RNA polymerase II transcription subunit 7	0.500915	0.8	-0.803279	-0.113951
Proteins identified during proteomic analysis (Fig 2, Source Data Fig. 2) that were signficantly increased (p<0.05) in the Dd2R539T parasites post DHA exposure. This curated list arose from removal of proteins that also increased in Dd2R539T parasites after DMSO exposure. Protein fold change values have been log2 transformed. AspGAT and AspGAC codon usage for each protein was determined using a c…

## Sheet: Decreased AspGAC
Assessment of Asp codon usage and transcriptomic changes for decreased proteins in Dd2R539T parasites after DHA exposure for Extended Data Fig. 3c
Gene ID	Gene Name	Log2 Protein Fold Change	AspGAT Z score	AspGAC Z score	Log2 RNA Fold Change
PF3D7_1460600	Inner membrane complex sub-compartment protein 3	-0.501873	-0.626327	0.626327	0.396809
PF3D7_1442900	Protein transport protein SEC7, putative	-0.505468	0.140656	-0.140656	-0.408978
PF3D7_0813900	40S ribosomal protein S16, putative	-0.505565	-1.62083	1.62083	n.d
PF3D7_1142500	60S ribosomal protein L28	-0.506057	-3.1126	3.1126	0.474382
PF3D7_0112000	TatD-like deoxyribonuclease, putative	-0.506525	1.00467	-1.00467	-0.478328
PF3D7_1310800	Uncharacterized protein	-0.507055	0.665243	-0.665243	0.0971825
PF3D7_1451100	Elongation factor 2	-0.509868	0.0607883	-0.0607883	-0.616866
PF3D7_0614500	60S ribosomal protein L19	-0.513102	-2.21754	2.21754	-2.44516
PF3D7_1007900	Eukaryotic translation initiation factor 3 subunit D	-0.514087	0.549002	-0.549002	1.84194
PF3D7_0307200	60S ribosomal protein L7, putative	-0.516647	-3.1126	3.1126	-4.01091
PF3D7_0811000	Cullin-1, putative	-0.516848	-0.315543	0.315543	3.01429
PF3D7_1438000	Eukaryotic translation initiation factor 2A	-0.51691	0.656066	-0.656066	2.29373
PF3D7_0109400	Tubulin-specific chaperone A	-0.517614	-1.62083	1.62083	-0.535237
PF3D7_1142700	Methyltransferase, putative	-0.518418	0.600939	-0.600939	-0.469236
PF3D7_1357000	Elongation factor 1-alpha	-0.520495	-0.583087	0.583087	n.d.
PF3D7_0903900	60S ribosomal protein L32	-0.520816	1.36269	-1.36269	-0.207467
PF3D7_0715600	GTP-binding translation elongation factor tu family protein, putative	-0.524685	0.738231	-0.738231	0.342577
PF3D7_1338300	Elongation factor 1-gamma, putative	-0.524747	-0.369679	0.369679	-2.45032
PF3D7_1331800	60S ribosomal protein L23, putative	-0.527264	1.36269	-1.36269	-0.787581
PF3D7_1405600	Ribonucleotide reductase small subunit	-0.528611	0.915161	-0.915161	1.67559
PF3D7_1453700	Co-chaperone p23	-0.529166	0.309681	-0.309681	2.09312
PF3D7_0909900	Helicase SKI2W, putative	-0.529271	0.730885	-0.730885	1.29489
PF3D7_1226600	Proliferating cell nuclear antigen	-0.538276	0.0840366	-0.0840366	-4.81834
PF3D7_1428300	Proliferation-associated protein 2g4, putative	-0.543757	0.891607	-0.891607	0.697845
PF3D7_0706500	Uncharacterized protein	-0.544581	0.533933	-0.533933	-0.0632196
PF3D7_0422400	40S ribosomal protein S19	-0.546862	1.36269	-1.36269	-1.93898
PF3D7_1408600	40S ribosomal protein S8	-0.552784	0.467633	-0.467633	2.76974
PF3D7_1142100	Uncharacterized protein	-0.563685	0.0735127	-0.0735127	0.721673
PF3D7_1309100	60S ribosomal protein L24, putative	-0.568422	-1.62083	1.62083	-1.02811
PF3D7_0306200	Activator of Hsp90 ATPase	-0.570294	0.936472	-0.936472	n.d.
PF3D7_0214100	Protein transport protein SEC31	-0.573646	0.584379	-0.584379	-1.36834
PF3D7_0524000	Karyopherin beta	-0.575034	0.420524	-0.420524	-3.1884
PF3D7_1003500	40S ribosomal protein S20e, putative	-0.575429	1.36269	-1.36269	-0.140137
PF3D7_1115800	Uncharacterized protein	-0.580314	0.243868	-0.243868	-0.209626
PF3D7_1341300	60S ribosomal protein L18-2, putative	-0.583193	1.36269	-1.36269	-1.61288
PF3D7_1107000	U6 snRNA-associated Sm-like protein LSm4	-0.589318	-0.874954	0.874954	-2.88653
PF3D7_1027800	60S ribosomal protein L3	-0.593336	1.36269	-1.36269	-1.48289
PF3D7_1226800	Ataxin-3, putative	-0.595054	-0.358574	0.358574	-0.264648
PF3D7_1302800	40S ribosomal protein S7	-0.595232	-0.129072	0.129072	-0.425921
PF3D7_1358800	40S ribosomal protein S15	-0.604674	1.36269	-1.36269	0.413323
PF3D7_0311300	Phosphatidylinositol 3-and 4-kinase, putative	-0.606795	0.0499391	-0.0499391	0.016162
PF3D7_1312900	Eukaryotic translation initation factor 4 gamma	-0.608874	0.0499391	-0.0499391	3.85847
PF3D7_1338200	60S ribosomal protein L6-2, putative	-0.60899	-0.264687	0.264687	-4.91077
PF3D7_1302100	Gamete antigen 27/25	-0.609696	-1.3614	1.3614	-0.310952
PF3D7_0415900	Ribosomal protein L15	-0.613456	1.36269	-1.36269	0.418488
PF3D7_1421200	40S ribosomal protein S25	-0.614511	-7.58789	7.58789	-0.413237
PF3D7_0802000	Glutamate dehydrogenase, putative	-0.622844	0.16928	-0.16928	0.101126
PF3D7_0910100	Ran-binding protein, putative	-0.637694	0.883195	-0.883195	2.11372
PF3D7_1317800	40S ribosomal protein S19	-0.64475	-0.427425	0.427425	0.33425
PF3D7_1321200	Uncharacterized protein	-0.649133	1.36269	-1.36269	1.94677
PF3D7_0619500	Acyl-CoA synthetase	-0.652982	-0.203661	0.203661	-0.179592
PF3D7_1237000	SUMO-activating enzyme subunit 2	-0.657797	-0.264687	0.264687	-1.07155
PF3D7_1206700	Eukaryotic translation initiation factor 5,putative	-0.670934	0.791377	-0.791377	0.880608
PF3D7_1244800	Cytoplasmic translation machinery associated protein, putative	-0.672597	-0.535917	0.535917	-0.947266
PF3D7_0519400	40S ribosomal protein S24	-0.680239	1.36269	-1.36269	1.71746
PF3D7_1472000	Pre-mRNA-splicing factor ISY1, putative	-0.684426	-1.89206	1.89206	-5.09877
PF3D7_1423700	Uncharacterized protein	-0.68448	0.0840366	-0.0840366	1.30408
PF3D7_1414300	60S ribosomal protein L10, putative	-0.69837	-0.427425	0.427425	-3.67118
PF3D7_0813000	Uncharacterized protein	-0.70436	0.467633	-0.467633	1.49669
PF3D7_1019000	Eukaryotic translation initiation factor subunit eIF2A, putative	-0.706972	-0.264687	0.264687	1.43409
PF3D7_0409600	Replication protein A1, large subunit	-0.714181	0.309681	-0.309681	1.74693
PF3D7_0625300	DNA polymerase 1, putative	-0.729597	0.480239	-0.480239	-1.46283
PF3D7_0304400	60S ribosomal protein L44	-0.738809	-3.1126	3.1126	-1.31991
PF3D7_1475400	Cysteine repeat modular protein 4	-0.749618	0.294396	-0.294396	0.366677
PF3D7_0512700	Orotate phosphoribosyltransferase	-0.78532	0.98975	-0.98975	-1.44426
PF3D7_0821700	60S ribosomal protein L22, putative	-0.786199	0.243868	-0.243868	-0.404887
PF3D7_1237400	Uncharacterized protein	-0.796338	-1.62083	1.62083	0.860082
PF3D7_1133200	Uncharacterized protein	-0.799227	0.04827	-0.04827	1.63958
PF3D7_1124900	60S ribosomal protein L35, putative	-0.872394	1.36269	-1.36269	-1.23254
PF3D7_0303200	HAD superfamily protein, putative	-0.883411	-0.197502	0.197502	-3.08193
Proteins identified during proteomic analysis (Fig. 2, Source Data Fig. 2) that were significantly decreased (p<0.05) in the Dd2R539T parasites post DHA exposure. This curated list arose from removal of proteins that also decreased in Dd2R539T parasites after DMSO exposure. Protein fold change values have been log2 transformed. AspGAT and AspGAC codon usage for each protein was determined using a…
