# Supplementary material for: tRNA modification reprogramming contributes to artemisinin resistance in Plasmodium falciparum
Source: Nat Microbiol. 2024 Apr 17;9(6):1483–98. doi: 10.1038/s41564-024-01664-3 (PMC11153160; doi:10.1038/s41564-024-01664-3)
Supplement: Supplementary file 9 — K13 protein levels from LC–MS/MS proteomics data. [file 41564_2024_1664_MOESM9_ESM.xlsx]

## Sheet: Source Data Fig 3. Codon Count
Codon counts for each amino acid utilized per protein in the Plasmodium falciparum proteome.
Gene Accession	Uniprot	Protein Description	GCA	GCC	GCG	GCT	AGA	AGG	CGA	CGC	CGG	CGT	AAC	AAT	GAC	GAT	TGC	TGT	TGA	TAA	TAG	CAA	CAG	GAA	GAG	GGA	GGC	GGG	GGT	CAC	CAT	ATA	ATC	ATT	CTA	TTA	CTC	TTG	CTG	CTT	AAA	AAG	TTC	TTT	CCA	CCC	CCG	CCT	TCA
PF3D7_1000100	Q8IK37	erythrocyte membrane protein 1, PfEMP1	-0.115231	0.430614	1.19718	-0.719859	-1.5557	-0.124534	0.562345	1.44505	1.26283	1.2649	1.05738	-1.05738	1.02413	-1.02413	0.392841	-0.392841	-0.514077	0.666358	-0.330463	0.110329	-0.110329	-1.08733	1.08733	-1.04502	0.7222	-0.371769	1.00362	0.647519	-0.647519	0.116844	0.538654	-0.397015	1.00621	-3.0615	1.53595	1.53358	1.39496	1.25363	0.34125	-0.34125	-0.109387	0.109387	-0.782691	1.15011	0.724663	-0.256681	-0.961809
PF3D7_1000200	Q8IK36	rifin	-1.01041	0.317493	0.297491	0.683746	-2.60944	0.28702	1.77715	1.16419	1.67419	1.41253	1.3083	-1.3083	0.427425	-0.427425	1.49187	-1.49187	-0.514077	-1.50173	3.02549	-0.294179	0.294179	0.648959	-0.648959	-0.734315	0.110452	1.50688	-0.235595	1.99445	-1.99445	-2.34307	1.06209	1.92354	-0.296534	0.0905253	0.179529	0.992044	-0.70517	-0.813414	0.795041	-0.795041	-1.49922	1.49922	-1.13602	-0.264412	1.04883	0.872213	2.19578
PF3D7_1000300	Q8IK35	rifin	-0.291218	-0.425808	0.34429	0.426637	-1.89119	-0.209458	-0.21548	1.16419	-0.279791	3.18403	-0.556863	0.556863	1.43436	-1.43436	1.34629	-1.34629	-0.514077	0.666358	-0.330463	0.369825	-0.369825	0.948618	-0.948619	-0.94103	-0.596074	0.119305	1.15202	0.528672	-0.528672	-0.372888	-0.682687	0.739584	0.997114	0.0539196	-0.74855	-0.467226	-0.70517	0.260465	0.533713	-0.533713	1.83638	-1.83638	0.69641	-0.0474821	-0.523365	-0.452979	1.15426
PF3D7_1000400	Q8IK34	rifin	-0.423884	0.0510631	0.425124	0.204588	-1.40381	-0.138532	2.67858	-0.360483	-0.279791	0.315881	0.422349	-0.422349	1.02413	-1.02413	2.65651	-2.65651	-0.514077	-1.50173	3.02549	0.512111	-0.512111	-0.94749	0.94749	-1.27496	-0.596074	-0.233579	1.71856	1.01727	-1.01727	-1.01518	-0.339698	1.24049	-1.36841	-0.364431	0.312111	0.935544	1.73248	-0.177853	0.352159	-0.352159	-1.49922	1.49922	-0.858382	1.26396	0.477121	-0.142288	-0.128776
PF3D7_1000600	Q8IK32	rifin	-0.730038	0.288088	-0.134501	0.614524	-1.17295	-1.20241	1.11294	-0.360483	-0.279791	2.59353	-1.10087	1.10087	0.626327	-0.626327	1.10365	-1.10365	1.94707	-1.50173	-0.330463	-0.42698	0.42698	0.482116	-0.482116	-0.646461	0.675673	0.399652	0.127319	-0.0995198	0.0995198	-0.777479	0.989387	0.314099	-0.796745	0.727463	-0.74855	0.332872	0.4324	-0.754095	-0.678285	0.678285	1.46576	-1.46576	1.01313	-0.806737	-0.523365	-0.290236	-0.463315
PF3D7_1001000	Q8IK27	Plasmodium exported protein	-2.01588	-0.829315	4.7902	0.426637	0.26354	-1.20241	-0.87969	-0.360483	2.97685	1.01886	-0.35286	0.35286	-0.765985	0.765985	-0.837413	0.837413	1.94707	-1.50173	-0.330463	1.03383	-1.03383	0.880822	-0.880822	2.77985	-0.596074	-0.900139	-2.05017	-0.937109	0.937109	1.8037	-0.0623235	-1.86512	-0.588866	0.573054	-0.74855	-0.050646	-0.70517	0.238151	0.311163	-0.311163	1.7353	-1.7353	2.59671	-0.806737	-0.523365	-1.91766	0.24758
PF3D7_1001100	A0A143ZZ93	acyl-CoA binding protein, isoform 1, ACBP1	0.713258	-0.829315	-0.544892	0.0777033	0.712442	-1.20241	0.365704	-0.360483	-0.279791	0.157711	-0.94014	0.94014	-0.836186	0.836186	0.133121	-0.133121	1.94707	-1.50173	-0.330463	-2.61819	2.61819	-0.18591	0.18591	-0.734315	0.816978	0.062669	0.369262	-0.0995198	0.0995198	-0.0244198	-0.405739	0.232174	-1.36841	1.01055	0.241401	-0.510868	-0.70517	0.19501	-0.391771	0.391771	-0.609727	0.609727	0.69641	-0.806737	-0.523365	0.0352499	-0.222866
PF3D7_1001200	Q8IK24	acyl-CoA binding protein, isoform 2, ACBP2	-2.01588	-0.829315	-0.544892	2.86917	2.05915	-1.20241	-0.87969	-0.360483	-0.279791	-0.949478	0.234419	-0.234419	-1.36269	1.36269	-0.837413	0.837413	-0.514077	0.666358	-0.330463	1.03383	-1.03383	-2.12481	2.12481	-2.4914	-0.596074	-0.900139	3.39355	0	0	-2.41344	3.24305	0.887578	1.48993	0.44438	-0.74855	0.332872	-0.70517	-1.7032	-0.527681	0.527681	-1.49922	1.49922	0.221335	-0.806737	-0.523365	0.523479	1.94118
PF3D7_1001300	Q8IK23	Plasmodium exported protein	-2.01588	-0.829315	-0.544892	2.86917	-1.98097	0.659379	-0.87969	-0.360483	-0.279791	3.47928	-0.496418	0.496418	-0.915161	0.915161	-0.837413	0.837413	-0.514077	0.666358	-0.330463	-0.792182	0.792182	0.0967436	-0.0967436	0.144227	-0.596074	-0.900139	0.671691	-0.937109	0.937109	0.103421	-0.570843	0.181758	-0.225076	0.44438	-0.74855	-0.0889978	-0.70517	0.19501	0.648697	-0.648697	-1.49922	1.49922	2.59671	-0.806737	-0.523365	-1.91766	1.94118
PF3D7_1001400	Q8IK22	alpha/beta hydrolase, putative	-1.26178	-0.829315	0.0166963	1.84074	-0.311055	-0.0108665	1.11294	-0.360483	-0.279791	-0.240877	-0.342687	0.342687	-0.136584	0.136584	-0.0055268	0.00552677	-0.514077	0.666358	-0.330463	0.369825	-0.369825	-0.717699	0.717699	-0.185226	-0.596074	-0.358559	0.671691	-0.0995198	0.0995198	-0.471861	-0.471781	0.736331	-0.892024	0.916186	-0.74855	0.157093	-0.70517	-0.319089	-0.692787	0.692787	0.904815	-0.904815	-1.40392	1.1913	0.0558635	0.65196	0.223684
PF3D7_1001500	Q8IK21	early transcribed membrane protein 10.1	-1.48522	-0.0223018	-0.544892	1.7836	0	0	0	0	0	0	1.8005	-1.8005	-1.36269	1.36269	0	0	-0.514077	0.666358	-0.330463	1.03383	-1.03383	1.52489	-1.52489	0.346967	0.382193	-0.900139	0.0435699	-0.937109	0.937109	-0.23216	2.34159	-0.947555	-1.36841	1.15209	2.96376	-1.77648	-0.70517	0.0763715	-2.00271	2.00271	1.46576	-1.46576	2.59671	-0.806737	-0.523365	-1.91766	-0.222866
PF3D7_1001600	Q8IK20	alpha/beta hydrolase, putative	-0.878741	-0.137589	-0.0367883	1.00819	-0.475829	0.549862	-0.293622	-0.360483	-0.279791	0.613613	-0.636474	0.636474	-0.7944	0.7944	-0.449199	0.449199	-0.514077	0.666358	-0.330463	-1.88779	1.88779	-0.174111	0.174111	-0.734315	-0.596074	-0.0336118	1.0346	-0.137592	0.137592	-0.668415	-0.663301	1.04051	0.03733	-0.483763	0.225172	0.50577	-0.145709	0.163891	-0.880595	0.880595	-0.181452	0.181453	0.518257	-0.806737	-0.523365	0.218336	0.0254678
PF3D7_1001700	Q8IK19	Plasmodium exported protein	0.0309726	1.24586	0.97942	-1.31803	0.401663	-1.20241	-0.113294	1.39876	-0.279791	0.413217	-0.168287	0.168287	-0.891607	0.891607	-0.837413	0.837413	-0.514077	0.666358	-0.330463	-0.65172	0.65172	1.08692	-1.08692	-0.734315	-0.596074	-0.900139	1.57898	-0.937109	0.937109	-0.23216	-1.26428	0.887578	-1.36841	1.01055	-0.74855	-0.0889978	-0.70517	0.19501	0.0344387	-0.0344387	-0.943287	0.943287	0.221335	-0.806737	-0.523365	0.523479	1.32288
PF3D7_1001800	Q8IK18	Plasmodium exported protein	0.849715	-0.829315	-0.544892	-0.0618702	0.520055	-1.20241	-0.87969	2.90667	-0.279791	0.315881	-0.35286	0.35286	-1.36269	1.36269	-0.837413	0.837413	-0.514077	0.666358	-0.330463	-0.589292	0.589292	1.0035	-1.0035	0.144227	-0.596074	-0.900139	0.671691	-0.937109	0.937109	-0.628756	-0.444764	0.887578	0.264927	0.848785	-0.74855	-1.77648	-0.70517	1.00853	-0.0256705	0.0256705	-0.69059	0.69059	1.01313	-0.806737	-0.523365	-0.290236	-0.58354
PF3D7_1001900	Q8IK17	Plasmodium exported protein	0.713258	-0.829315	0.97942	-0.620164	0.520055	-1.20241	0.543617	-0.360483	-0.279791	0.315881	-1.03687	1.03687	-0.16928	0.16928	-0.837413	0.837413	-0.514077	0.666358	-0.330463	1.03383	-1.03383	1.52489	-1.52489	-0.0953754	0.56006	0.675365	-0.565517	-0.937109	0.937109	0.806542	-0.405739	-0.641699	-0.622759	1.05978	-0.74855	-0.675947	-0.70517	0.153744	0.964905	-0.964905	-0.339012	0.339012	0.221335	-0.806737	0.852303	-0.0868073	-0.85935
PF3D7_1002000	Q8IK16	Plasmodium exported protein	2.76011	-0.829315	-0.544892	-2.0159	0.26354	0.28702	0.44873	-0.360483	-0.279791	-0.949478	-0.556863	0.556863	-0.745409	0.745409	-0.837413	0.837413	-0.514077	0.666358	-0.330463	1.03383	-1.03383	0.491953	-0.491953	0.383829	-0.596074	-0.900139	0.424249	0.235516	-0.235516	0.0909916	-1.26428	0.547739	0.775346	0.515151	-0.0060869	-0.510868	-0.70517	-0.635457	0.612112	-0.612112	-0.562912	0.562912	0.815179	0.142332	-0.523365	-0.697093	-0.463315
PF3D7_1002100	Q8IK15	EMP1-trafficking protein	0.923191	-0.829315	1.09667	-0.888575	-0.249492	-0.138532	-0.87969	-0.360483	-0.279791	1.58124	0.0778115	-0.0778115	-1.06434	1.06434	-0.837413	0.837413	-0.514077	0.666358	-0.330463	0.604179	-0.604179	0.411419	-0.411419	-0.463994	-0.596074	-0.233579	0.881064	-0.937109	0.937109	0.204095	-0.362812	-0.0299881	0.249518	-1.53186	-0.1882	1.08905	-0.0612621	1.25156	-0.527681	0.527681	-0.0947573	0.0947573	0.0516648	-0.806737	-0.523365	0.697846	0.690843
PF3D7_1002200	Q8IK14	tryptophan-rich antigen 3	0.372115	-0.103003	0.522126	-0.550377	0.387375	0.0815812	-0.536133	-0.360483	-0.279791	-0.0331835	-0.35286	0.35286	0.395459	-0.395459	0.618388	-0.618388	-0.514077	0.666358	-0.330463	0.887747	-0.887748	1.06867	-1.06867	-0.0953754	-0.0180069	0.281489	-0.0706338	-0.937109	0.937109	0.782386	0.412868	-1.03291	-0.622759	0.56746	0.54269	-0.125682	-0.210574	-0.465237	0.950531	-0.950531	0.279766	-0.279766	0.221335	0.820238	0.262731	-0.87146	1.12574
PF3D7_1002300	Q8IK13	conserved Plasmodium protein, unknown function	0.969114	-0.829315	-0.544892	-0.183997	-1.01904	1.98923	0.543617	-0.360483	-0.279791	-0.949478	0.331148	-0.331148	-0.420524	0.420524	0.367388	-0.367388	-0.514077	0.666358	-0.330463	0.546892	-0.546892	1.11936	-1.11936	1.02277	-0.596074	-0.900139	-0.235595	0.235516	-0.235516	0.164435	-0.608666	0.136842	1.17234	-1.12831	2.55129	0.0985	-0.70517	-0.121359	-0.937411	0.937411	2.24601	-2.24601	0.221335	0.458688	-0.523365	-0.290236	0.0368201
PF3D7_1002400	A0A143ZX28	RNA-binding protein, putative	0.713258	0.208274	0.97942	-1.31803	0.26354	-0.138532	-0.405254	-0.360483	-0.279791	0.315881	1.13793	-1.13793	0.0505586	-0.0505586	-0.837413	0.837413	-0.514077	0.666358	-0.330463	1.03383	-1.03383	0.30832	-0.30832	1.46204	-0.596074	-0.900139	-0.689237	1.40814	-1.40814	-0.23216	0.538654	-0.0299881	-1.36841	1.15209	-0.74855	-1.77648	-0.70517	1.85594	-0.156193	0.156193	-1.49922	1.49922	0.437278	-0.116505	-0.523365	-0.142288	1.37665
PF3D7_1002500	Q8IK11	conserved Plasmodium protein, unknown function	-0.105484	0.623309	1.58914	-1.03888	0.26354	1.27998	-0.87969	-0.360483	-0.279791	-0.949478	0.422349	-0.422349	0.55529	-0.55529	0.327228	-0.327228	-0.514077	0.666358	-0.330463	-1.88779	1.88779	-0.664933	0.664933	-0.382898	-0.596074	0.832915	0.127319	-0.937109	0.937109	0.164435	-1.26428	0.470503	-0.0491774	1.96868	-0.74855	-0.802932	-0.70517	-1.7032	0.0633224	-0.0633224	-0.130769	0.130769	-1.36225	1.72411	-0.523365	0.523479	1.07556
PF3D7_1002600	Q8IK10	conserved Plasmodium protein, unknown function	1.56611	-0.829315	-0.544892	-0.794631	-0.427079	0.516164	-0.113294	1.39876	-0.279791	-0.268131	-0.423334	0.423334	0.427425	-0.427425	-0.837413	0.837413	-0.514077	0.666358	-0.330463	0.303424	-0.303424	1.52489	-1.52489	-2.4914	-0.596074	1.26618	2.03262	-0.937109	0.937109	-0.732781	-0.37759	0.962789	0.144828	-0.471479	1.87191	-0.659763	1.30231	-0.0283092	0.883033	-0.883033	0.34111	-0.34111	-0.570458	-0.806737	0.699451	0.794717	-0.6979
PF3D7_1002700	Q8IK09	conserved Plasmodium protein, unknown function	0.155024	-0.169032	-0.544892	0.204588	-0.0955822	0.783498	-0.21548	-0.360483	-0.279791	-0.358977	-0.22735	0.22735	-0.16928	0.16928	-0.837413	0.837413	1.94707	-1.50173	-0.330463	0.701826	-0.701826	0.948618	-0.948619	-1.17359	0.99361	-0.900139	1.35215	0.58296	-0.58296	0.224869	0.109384	-0.29215	0.620001	0.3213	1.40352	-1.22621	-0.70517	-0.0525829	0.981489	-0.981489	0.11804	-0.11804	1.40902	-0.174025	-0.523365	-1.10395	0.498484
PF3D7_1002800	Q8IK08	DnaJ protein, putative	-0.224884	-0.829315	-0.544892	1.03727	-0.297588	1.12483	-0.87969	-0.360483	-0.279791	0.157711	0.109595	-0.109595	-0.343004	0.343004	0.327228	-0.327228	-0.514077	0.666358	-0.330463	0.369825	-0.369825	0.997219	-0.997219	0.897263	0.312317	0.337757	-1.27249	-0.330579	0.330579	1.00973	-0.0798703	-1.02123	0.775346	0.326428	0.901368	-0.897582	0.242805	-0.714549	0.924406	-0.924406	0.446546	-0.446546	0.0893692	-0.174025	-0.217661	0.116621	0.637539
PF3D7_1002900	Q8IK07	conserved Plasmodium protein, unknown function	-1.06068	2.07593	-0.544892	-0.0618702	2.05915	-1.20241	-0.87969	-0.360483	-0.279791	-0.949478	1.8005	-1.8005	-0.368182	0.368182	-0.837413	0.837413	1.94707	-1.50173	-0.330463	-0.42698	0.42698	-1.60343	1.60343	-0.734315	3.64308	-0.900139	-0.235595	-0.937109	0.937109	1.22202	-0.262649	-1.15146	-1.36841	-1.35706	4.65118	0.524631	-0.70517	0.885267	2.25848	-2.25848	1.46576	-1.46576	2.59671	-0.806737	-0.523365	-1.91766	-1.23275
PF3D7_1003000	Q8IK06	conserved Plasmodium protein, unknown function	-0.105484	-0.248266	-0.118085	0.328936	1.2086	-0.810457	-0.87969	-0.360483	-0.279791	-0.0171081	-0.392012	0.392012	0.17569	-0.17569	0.506403	-0.506403	-0.514077	0.666358	-0.330463	0.577326	-0.577326	0.880822	-0.880822	0.407789	0.675673	0.399652	-0.961423	0.470041	-0.470041	0.279311	0.476484	-0.536232	0.249518	0.71144	0.372149	-0.8213	-0.70517	-0.360127	1.40166	-1.40166	0.872761	-0.872761	0.749196	0.0368795	0.0880429	-0.832712	0.650347
PF3D7_1003200	Q8IK05	ribosome-binding factor A, putative	0.849715	-0.829315	-0.544892	-0.0618702	-1.01904	-0.138532	1.25527	1.2731	-0.279791	0.315881	-0.266726	0.266726	1.32248	-1.32248	1.10365	-1.10365	-0.514077	-1.50173	3.02549	-0.183512	0.183512	-1.60343	1.60343	0.144227	-0.596074	-0.900139	0.671691	-0.937109	0.937109	-0.920984	-0.315367	1.12904	1.2041	-0.546413	3.70623	-1.14367	-0.70517	-0.279543	-0.759861	0.759861	0.279766	-0.279766	-0.966354	1.0914	-0.523365	0.523479	-0.222866
PF3D7_1003300	Q8IK04	N-terminal acetyltransferase A complex catalytic subunit ARD1, putative	-0.423884	0.784712	-0.544892	0.155244	0.26354	0.0387813	0.780835	-0.360483	-0.279791	-0.949478	-0.428861	0.428861	-1.36269	1.36269	-0.837413	0.837413	-0.514077	-1.50173	3.02549	1.03383	-1.03383	-1.21239	1.21239	0.144227	-0.596074	0.544073	-0.235595	0.0400784	-0.0400784	0.858477	-1.26428	-0.25938	0.190684	0.959077	-0.74855	-0.050646	-0.70517	-1.05608	-0.156193	0.156193	-1.49922	1.49922	2.59671	-0.806737	-0.523365	-1.91766	-0.222866
PF3D7_1003400	Q8IK03	conserved Plasmodium protein, unknown function	-0.196456	-0.137589	-0.0367883	0.310326	-0.634265	0.987931	0.585479	-0.360483	0.582261	-0.688963	-0.382907	0.382907	-0.279959	0.279959	-0.525455	0.525455	-0.514077	0.666358	-0.330463	-0.128178	0.128178	-0.15959	0.15959	-0.734315	0.0095201	0.131441	0.671691	-0.797511	0.797511	1.25201	-0.799605	-0.909717	-0.665543	0.76923	-0.505119	0.0908157	-0.425439	-0.419575	-0.211072	0.211072	0.147989	-0.147989	0.289202	-0.806737	0.41995	0.0352499	0.0394432
PF3D7_1003500	Q8IK02	40S ribosomal protein S20e, putative	-2.01588	0.986465	-0.544892	1.6479	0.100302	-0.525398	-0.87969	-0.360483	-0.279791	1.46621	1.8005	-1.8005	-1.36269	1.36269	3.04472	-3.04472	-0.514077	0.666358	-0.330463	1.03383	-1.03383	0.15625	-0.15625	1.7256	-0.596074	-0.900139	-0.961423	0	0	-0.959252	1.74061	0.12294	-1.36841	0.727463	-0.74855	-0.510868	-0.70517	1.14411	1.1609	-1.1609	-1.49922	1.49922	1.40902	-0.806737	-0.523365	-0.697093	0.859158
PF3D7_1003600	Q8IK01	inner membrane complex protein 1c, putative	0.188423	0.288088	-0.544892	-0.137025	1.3858	-1.20241	-0.87969	2.49828	-0.279791	-0.949478	1.0515	-1.0515	-0.467633	0.467633	3.04472	-3.04472	-0.514077	0.666358	-0.330463	0.649405	-0.649405	0.0146664	-0.0146664	1.7256	-0.596074	-0.900139	-0.961423	1.40814	-1.40814	-3.25239	0.122593	3.35795	-1.36841	2.21365	-0.74855	-0.194465	-0.70517	-1.7032	1.09009	-1.09009	2.45408	-2.45408	0.437278	-0.116505	-0.523365	-0.142288	-0.222866
PF3D7_1003700	Q8IK00	conserved Plasmodium protein, unknown function	0.0309726	-0.310521	0.217264	0.0777033	-0.826652	0.925349	-0.168036	-0.360483	-0.279791	0.632221	0.088127	-0.088127	-0.444682	0.444682	-0.655438	0.655438	-0.514077	-1.50173	3.02549	-0.294179	0.294179	0.261529	-0.261529	-0.804598	-0.0873749	0.139694	0.780565	-0.651103	0.651103	0.802259	-0.334932	-0.673231	0.405732	0.786032	-0.236506	-0.794539	-0.70517	-0.35318	-0.972421	0.97242	0.396421	-0.396421	-0.253741	-0.503035	-0.0831513	0.621124	-0.675806
PF3D7_1003800	Q8IJZ9	U5 small nuclear ribonuclear protein, putative	0.589206	-0.389126	-0.544892	-0.0914767	0.555848	-0.336464	-0.416287	-0.360483	-0.279791	0.0804655	-1.09256	1.09256	-0.153153	0.153153	-0.604485	0.604485	-0.514077	-1.50173	3.02549	0.686017	-0.686017	-0.455269	0.455269	-0.277473	-0.341724	-0.206917	0.562816	-0.670603	0.670603	0.2144	-0.838389	0.20121	-0.235862	1.35238	-0.468375	-0.582506	-0.70517	-0.897356	-0.411591	0.411591	-0.814994	0.814995	0.340103	-0.427109	-0.523365	0.157307	0.352388
PF3D7_1003900	Q8IJZ8	conserved Plasmodium protein, unknown function	-2.01588	6.43381	-0.544892	-2.0159	-0.0955822	-1.20241	-0.87969	-0.360483	-0.279791	2.59353	0.422349	-0.422349	0.768399	-0.768399	-0.837413	0.837413	-0.514077	0.666358	-0.330463	-0.42698	0.42698	1.52489	-1.52489	1.02277	-0.596074	1.98828	-2.05017	-0.937109	0.937109	0.471477	-0.101096	-0.444373	-1.36841	0.00886651	1.53595	-1.77648	-0.70517	2.67728	0.352159	-0.352159	1.95992	-1.95992	-0.253741	-0.806737	-0.523365	1.01171	-0.0785957
PF3D7_1004000	Q8IJZ7	60S ribosomal protein L13, putative	-0.423884	0.784712	-0.544892	0.155244	0.157916	-0.326276	-0.87969	-0.360483	-0.279791	1.13464	2.33056	-2.33056	-1.36269	1.36269	1.49187	-1.49187	-0.514077	0.666358	-0.330463	1.03383	-1.03383	1.52489	-1.52489	0.383829	-0.596074	-0.900139	0.424249	1.99445	-1.99445	-1.3228	7.75038	-2.5533	0.469095	0.242177	-0.74855	-0.420467	-0.70517	0.330596	-2.16842	2.16842	1.46576	-1.46576	0.221335	0.142332	-0.523365	-0.0868073	1.94118
PF3D7_1004100	Q8IJZ6	hypothetical protein	-0.224884	0.0785749	-0.544892	0.426637	-0.634265	0.151617	-0.426819	0.679067	-0.279791	1.06359	0.570008	-0.570008	-0.368182	0.368182	0.0448906	-0.0448906	1.94707	-1.50173	-0.330463	0.512111	-0.512111	-0.929221	0.929221	0.258819	-0.596074	-0.523388	0.316666	-0.24733	0.24733	0.233178	-0.663301	0.092354	0.57644	-0.314401	-0.136209	-0.34125	1.05396	0.0580254	-0.0948033	0.0948033	0.46068	-0.46068	0.346354	-0.0075213	-0.523365	-0.118928	-0.475806
PF3D7_1004200	Q8IJZ5	WD repeat-containing protein, putative	-0.279157	-0.389126	0.101785	0.500653	-0.51716	0.0117988	0.419852	0.136693	0.0387933	0.398405	-0.674454	0.674454	-0.691397	0.691397	-0.229019	0.229019	1.94707	-1.50173	-0.330463	-0.294179	0.294179	-0.729339	0.729339	-0.412595	-0.416954	0.198276	0.480011	-0.305696	0.305696	0.866104	-0.444764	-0.684476	0.0300901	0.796716	-0.366165	0.233289	-0.558701	-1.21439	-0.859367	0.859367	-0.0760311	0.0760312	-0.054872	-0.277024	0.244449	0.126083	-0.389331
PF3D7_1004300	Q8IJZ4	E3 ubiquitin-protein ligase, putative	-0.689217	-0.0223018	2.41905	-0.387542	-0.0546696	-0.259734	0.255353	-0.0709877	-0.279791	0.283847	0.0617116	-0.0617116	-0.449366	0.449366	-0.837413	0.837413	-0.514077	0.666358	-0.330463	-0.0096062	0.00960621	-1.43781	1.43781	-0.20719	-0.596074	-0.0336118	0.490233	-0.546234	0.546234	0.774582	0.122593	-0.876973	-1.36841	0.545481	-0.74855	1.38755	-0.70517	-0.686302	-2.21314	2.21314	-0.313229	0.313229	0.221335	-0.461621	-0.0231222	0.0796343	-0.998656
PF3D7_1004400	Q8IJZ3	RNA-binding protein, putative	0.589206	-0.499173	0.425124	-0.461558	0.0803142	0.0134508	0.543617	-0.360483	-0.279791	-0.407181	-0.197819	0.197819	-0.116407	0.116408	-0.837413	0.837413	-0.514077	0.666358	-0.330463	0.369825	-0.369825	-0.374446	0.374446	0.319935	-0.0308528	-0.129892	-0.235595	-0.122786	0.122786	-0.0503873	-0.513057	0.314099	-0.510911	-0.546413	-0.74855	0.754742	-0.70517	1.14411	0.246252	-0.246252	-0.725748	0.725748	1.40902	0.142332	-0.523365	-1.30738	-0.325915
PF3D7_1004500	Q8IJZ2	conserved Plasmodium protein, unknown function	1.56611	-0.829315	-0.544892	-0.794631	2.05915	-1.20241	-0.87969	-0.360483	-0.279791	-0.949478	-0.849789	0.849789	-0.723363	0.723363	-0.837413	0.837413	-0.514077	0.666358	-0.330463	1.03383	-1.03383	-0.379304	0.379304	0.144227	-0.596074	-0.900139	0.671691	-0.937109	0.937109	1.70675	-0.262649	-1.66122	-0.098038	1.38799	-0.74855	-0.370244	-0.70517	-1.17592	-0.527681	0.527681	0.92667	-0.92667	0	0	0	0	-2.38691
PF3D7_1004600	Q8IJZ1	conserved Plasmodium membrane protein, unknown function	-2.01588	2.28345	0.97942	0.0777033	-0.634265	-0.404503	1.6111	0.456307	-0.279791	-0.0004586	0.505038	-0.505038	-0.530079	0.530079	-0.15233	0.15233	-0.514077	-1.50173	3.02549	1.03383	-1.03383	-0.0774202	0.0774202	-0.185226	0.198768	1.80776	-1.02947	0.800113	-0.800113	-0.0351419	0.829449	-0.385175	1.59987	-1.54265	1.82151	-0.437852	0.279266	0.760822	-0.256805	0.256805	1.50023	-1.50023	0.221335	-0.384929	0.699451	-0.290236	-0.0033245
PF3D7_1004700	Q8IJZ0	conserved Plasmodium protein, unknown function	-2.01588	-0.829315	6.56856	-0.387542	0.981783	-1.20241	-0.87969	-0.360483	-0.279791	0.822025	0.766886	-0.766887	-0.467633	0.467633	-0.837413	0.837413	1.94707	-1.50173	-0.330463	-2.61819	2.61819	0.15625	-0.15625	0.144227	0.675673	-0.0336118	-0.417052	1.01727	-1.01727	-0.23216	-0.444764	0.470503	0.00359212	-0.461488	-0.74855	1.76723	0.659914	-1.13374	0.648697	-0.648697	-0.452758	0.452758	-0.37251	-0.806737	0.852303	0.523479	1.1774
PF3D7_1004800	Q8IJY9	ADP/ATP carrier protein, putative	-0.651312	1.24586	-0.544892	0.0777033	-0.249492	0.925349	-0.87969	2.90667	-0.279791	-0.949478	0.850051	-0.850051	1.19462	-1.19462	3.04472	-3.04472	1.94707	-1.50173	-0.330463	-0.42698	0.42698	-0.15959	0.15959	-0.910023	0.675673	1.69944	-0.417052	-0.937109	0.937109	-0.107516	1.82646	-0.816474	2.26948	-0.842364	-0.74855	0.524631	-0.70517	-0.408966	0.0633224	-0.0633224	1.35986	-1.35986	-0.570458	-0.806737	1.92227	0.25224	0.623936
PF3D7_1004900	Q8IJY8	conserved Plasmodium protein, unknown function	-0.224884	0.986465	-0.544892	-0.183997	-0.297588	-0.271517	0.365704	1.0689	-0.279791	0.157711	-0.296686	0.296686	-1.36269	1.36269	-0.837413	0.837413	-0.514077	0.666358	-0.330463	0.303424	-0.303424	-0.203918	0.203918	-0.734315	-0.596074	-0.900139	1.57898	-0.0995198	0.0995198	1.70675	-0.262649	-1.66122	0.122897	0.3213	-0.74855	-0.125682	-0.70517	0.153744	0.326741	-0.326741	-0.787625	0.787626	0.221335	0.458688	-0.523365	-0.290236	-0.655675
PF3D7_1005000	Q8I716	methionine--tRNA ligase, putative	-0.105484	-0.103003	-0.544892	0.426637	-0.506007	0.570722	-0.405254	0.72857	-0.279791	0.315881	-1.17928	1.17928	0.061265	-0.061265	-0.0609858	0.0609858	1.94707	-1.50173	-0.330463	-0.792182	0.792182	-1.27605	1.27605	-1.93653	0.0732668	0.0119949	1.96099	0.0400784	-0.0400784	0.680932	-0.425705	-0.499441	-0.0285643	-0.572952	0.179529	0.794292	-0.171934	0.0763715	0.648697	-0.648697	0.183605	-0.183605	1.27706	-0.384929	-0.523365	-0.832712	-0.564557
PF3D7_1005100	Q8IJY7	uncharacterized protein	0.372115	-0.103003	0.522126	-0.550377	0.495231	-0.962182	0.72727	-0.360483	-0.279791	-0.0922993	0.0588808	-0.0588808	-0.0655053	0.0655053	-0.42147	0.42147	1.94707	-1.50173	-0.330463	0.604179	-0.604179	0.174998	-0.174998	-0.119336	1.31155	-0.466875	-0.144866	-0.226427	0.226427	0.211489	-0.0419514	-0.20106	-0.0775481	0.809649	0.848145	-0.551694	0.395704	-1.24396	0.105268	-0.105268	-0.0469865	0.0469865	1.09647	-0.407129	-0.523365	-0.632853	0.367329
PF3D7_1005300	Q8IJY6	conserved Plasmodium protein, unknown function	-0.105484	-0.829315	-0.544892	0.915144	-0.249492	1.98923	-0.87969	-0.360483	-0.279791	-0.949478	-0.985123	0.985123	0.342181	-0.342181	2.07419	-2.07419	1.94707	-1.50173	-0.330463	-0.183512	0.183512	-0.560656	0.560656	0.671352	-0.596074	0.832915	-0.961423	-0.937109	0.937109	-0.344021	-0.801988	0.769942	0.710384	-1.09971	-0.74855	1.29167	1.36314	-0.408966	-1.76597	1.76597	0.635563	-0.635563	1.01313	-0.806737	3.14508	-1.91766	1.94118
PF3D7_1005400	Q8IJY5	conserved Plasmodium protein, unknown function	2.76011	-0.829315	-0.544892	-2.0159	-0.634265	2.52117	-0.87969	-0.360483	-0.279791	-0.949478	0.422349	-0.422349	0.626327	-0.626327	-0.837413	0.837413	-0.514077	0.666358	-0.330463	-1.40085	1.40085	1.52489	-1.52489	-0.734315	0.816978	1.02548	-0.235595	0.528672	-0.528672	2.67621	-0.513057	-2.5533	0.610441	0.335501	0.393701	-0.802932	-0.70517	-0.0605186	-0.903592	0.903592	0.0704736	-0.0704736	-0.253741	-0.806737	-0.523365	1.01171	-0.463315
PF3D7_1005700	Q8IJY3	DnaJ protein, putative	0.0309726	-0.829315	-0.544892	0.775571	-0.993387	1.03174	-0.547585	-0.360483	1.67419	0.526775	0.137214	-0.137214	0.264687	-0.264687	0.618388	-0.618388	1.94707	-1.50173	-0.330463	-0.958183	0.958183	-0.421619	0.421619	-0.844132	0.198768	-0.900139	1.35215	-0.204218	0.204218	0.66018	-0.649642	-0.363649	-0.359586	0.52764	-0.311807	0.0847134	-0.70517	-0.237671	-1.23261	1.23261	0.236376	-0.236376	0.560674	0.277913	0.262731	-0.87146	-0.350162
PF3D7_1005800	Q8IJY2	conserved Plasmodium membrane protein, unknown function	1.16811	1.59173	-0.544892	-2.0159	0.981783	0.28702	-0.87969	-0.360483	-0.279791	-0.949478	-0.998868	0.998868	2.21754	-2.21754	0.327228	-0.327228	-0.514077	0.666358	-0.330463	-1.40085	1.40085	1.52489	-1.52489	1.46204	2.58329	-0.900139	-2.05017	0.528672	-0.528672	1.11016	-1.26428	-0.524062	-0.0491774	0.00886651	2.6782	-1.2897	0.607411	-0.0605186	0.447475	-0.447475	0.34111	-0.34111	2.59671	-0.806737	-0.523365	-1.91766	-0.85935
PF3D7_1005900	Q8IJY1	conserved Plasmodium protein, unknown function	-1.12038	0.53252	0.121994	0.731954	0.443101	-0.457697	-0.21548	-0.360483	-0.279791	0.231524	0.629071	-0.629072	0.129072	-0.129072	-0.837413	0.837413	-0.514077	0.666358	-0.330463	0.0599561	-0.0599561	1.52489	-1.52489	0.241843	-0.125056	0.062669	-0.235595	0.235516	-0.235516	-1.21151	0.207503	1.16847	0.156037	-0.499232	1.23135	0.192249	0.0532104	-0.121359	1.41615	-1.41615	1.20793	-1.20793	0.379693	-0.553652	-0.15652	0.0352499	0.819083
PF3D7_1006000	Q8IJY0	conserved Plasmodium protein, unknown function	1.39554	-0.310521	0.217264	-1.31803	-0.634265	2.05572	-0.87969	-0.360483	-0.279791	-0.395883	0.53115	-0.53115	0.129072	-0.129072	1.65825	-1.65825	1.94707	-1.50173	-0.330463	0.120823	-0.120823	0.498409	-0.498409	0.144227	-0.596074	0.724599	-0.349006	-0.937109	0.937109	-0.543771	0.667435	0.232174	-1.36841	-1.28174	-0.0241957	1.92775	1.79193	0.380201	-0.891093	0.891094	0.872761	-0.872761	-0.570458	0.0368795	0.699451	0.25224	-0.564557
PF3D7_1006200	Q8IJX8	DNA/RNA-binding protein Alba 3	1.56611	-0.829315	-0.544892	-0.794631	0.26354	1.27998	-0.87969	-0.360483	-0.279791	-0.949478	5.24587	-5.24587	3.1126	-3.1126	0	0	-0.514077	0.666358	-0.330463	-0.792182	0.792182	-0.908246	0.908246	-0.734315	1.5235	-0.900139	0.671691	4.92601	-4.92601	-0.567741	1.50946	-0.171152	7.20663	-5.21729	-0.74855	-1.77648	-0.70517	5.41508	1.05114	-1.05114	-1.49922	1.49922	1.40902	1.0914	-0.523365	-1.91766	-0.222866
PF3D7_1006400	Q8IJX7	conserved Plasmodium protein, unknown function	-0.992455	0.727068	-0.544892	0.775571	-0.475829	0.111793	0.878513	-0.360483	-0.279791	0.0925825	-0.36618	0.36618	-0.0006461	0.0006461	-0.165505	0.165505	-0.514077	0.666358	-0.330463	-0.531323	0.531323	-0.664933	0.664933	-0.14862	-0.596074	0.062669	0.369262	-0.378716	0.378716	1.64972	-0.380488	-1.54127	-0.38841	0.0399746	-0.182864	0.634208	-0.0551296	-0.347336	-0.794555	0.794555	-0.609727	0.609727	-0.19785	0.086504	0.124008	0.0926886	-0.600715
PF3D7_1006500	Q8IJX6	conserved Plasmodium protein, unknown function	0.372115	0.381205	-0.544892	-0.387542	-1.17295	1.77645	-0.87969	-0.360483	5.58216	-0.949478	0.594618	-0.594618	1.62083	-1.62084	-0.109512	0.109513	-0.514077	-1.50173	3.02549	-1.15738	1.15738	-0.664933	0.664933	-0.734315	1.5235	1.98828	-1.14288	0.528672	-0.528672	2.43384	-0.763464	-2.17098	-0.18565	0.0539196	0.275537	0.405608	0.471627	-0.721367	0.127886	-0.127886	1.23768	-1.23768	-2.15404	-0.806737	-0.523365	2.96462	0.346621
PF3D7_1006600	Q8IJX5	phosducin-like protein, putative	0.372115	-0.829315	-0.544892	0.426637	0.26354	0.452513	-0.87969	-0.360483	-0.279791	0.0346902	-0.955801	0.955801	-0.549002	0.549002	-0.837413	0.837413	-0.514077	0.666358	-0.330463	-2.61819	2.61819	-0.756175	0.756175	0.144227	-0.596074	-0.900139	0.671691	-0.937109	0.937109	0.858477	-1.26428	-0.25938	-0.465779	1.48732	-0.74855	0.221854	-0.70517	-1.7032	0.533713	-0.533713	-0.387354	0.387354	0.221335	-0.806737	-0.523365	0.523479	2.42208
PF3D7_1006700	Q8IJX4	conserved Plasmodium protein, unknown function	1.16811	-0.829315	-0.544892	-0.387542	0.26354	0.452513	0.227327	-0.360483	-0.279791	-0.949478	0.899401	-0.899401	0.193932	-0.193932	0.618388	-0.618388	-0.514077	0.666358	-0.330463	1.03383	-1.03383	0.197723	-0.197723	1.46204	-0.596074	-0.900139	-0.689237	-0.350796	0.350796	-0.0576583	0.178067	-0.0299881	0.239406	-0.174866	1.10761	-0.589968	-0.70517	0.521264	-0.310321	0.310321	0.724513	-0.724513	1.01313	-0.806737	-0.523365	-0.290236	-0.222866
PF3D7_1006800	Q8IJX3	single-strand telomeric DNA-binding protein GBP2, putative	0.969114	-0.829315	-0.544892	-0.183997	1.07973	-0.299726	-0.577776	0.332551	-0.279791	-0.949478	1.45596	-1.45596	-0.915161	0.915161	-0.837413	0.837413	-0.514077	0.666358	-0.330463	1.03383	-1.03383	1.08692	-1.08692	-0.514679	0.198768	-0.900139	1.01192	1.99445	-1.99445	-3.7222	2.34159	2.72271	-0.0491774	0.662136	-0.74855	1.14416	-0.70517	-1.7032	-1.9672	1.9672	0.553456	-0.553456	0.69641	0.711773	-0.523365	-0.941207	-0.389331
PF3D7_1006900	Q8IJX2	PPPDE peptidase, putative	-1.5817	2.4721	-0.544892	0.204588	-1.98097	0.659379	1.6111	-0.360483	-0.279791	1.2649	-0.611263	0.611263	-1.36269	1.36269	2.07419	-2.07419	-0.514077	0.666358	-0.330463	1.03383	-1.03383	-0.299963	0.299963	-0.985327	0.312317	-0.281191	1.06053	-0.937109	0.937109	1.01428	0.0235304	-1.07864	1.0816	-0.364431	-0.74855	0.0315365	-0.70517	0.330596	0.447475	-0.447475	-1.49922	1.49922	-0.796684	1.36256	-0.523365	0.174744	0.498484
PF3D7_1007000	Q8IJX1	conserved membrane protein, unknown function	-0.0258844	-0.224055	1.23347	-0.387542	-0.634265	2.52117	-0.87969	-0.360483	-0.279791	-0.949478	-1.10087	1.10087	-0.0840366	0.0840366	-0.837413	0.837413	-0.514077	0.666358	-0.330463	1.03383	-1.03383	-3.34138	3.34138	0.437074	0.816978	1.02548	-1.44531	1.40814	-1.40814	-0.522997	0.538654	0.275867	-0.359586	-1.22082	0.124936	1.57367	-0.70517	0.809136	-1.94095	1.94095	0.34111	-0.34111	-2.15404	-0.806737	-0.523365	2.96462	-0.389331
PF3D7_1007200	Q8IJX0	rhoGAP GTPase, putative	-0.878741	-0.137589	-0.0367883	1.00819	0.0390885	1.59028	-0.87969	-0.360483	-0.279791	-0.949478	2.02278	-2.02278	-0.410501	0.410501	0.456632	-0.456632	-0.514077	0.666358	-0.330463	-0.0096062	0.00960621	0.927663	-0.927663	0.437074	-0.596074	-0.418735	0.0668336	-0.937109	0.937109	0.227056	-0.315367	-0.0782811	0.03733	0.212344	-0.261689	-0.739092	0.973212	0.163891	0.487719	-0.487719	-0.387354	0.387354	-0.491278	-0.0474821	1.12744	0.0352499	-0.0358491
PF3D7_1007300	Q8IJW9	RING zinc finger protein, putative	-0.821883	2.80225	-0.544892	-0.794631	0.981783	-0.209458	-0.21548	-0.360483	-0.279791	-0.949478	0.0778115	-0.0778115	0.129072	-0.129072	-0.530928	0.530928	-0.514077	0.666358	-0.330463	-2.21241	2.21241	0.0842161	-0.0842161	-0.734315	0.463715	0.544073	0.218048	0.128914	-0.128914	-0.453985	1.18038	-0.1233	-1.36841	0.50592	1.18831	-0.400815	0.778617	-0.155747	0.767941	-0.767941	0.509313	-0.509313	1.01313	-0.174025	0.393747	-1.10395	-0.703765
PF3D7_1007400	Q8IJW8	conserved Plasmodium protein, unknown function	-2.01588	-0.829315	-0.544892	2.86917	0.26354	1.27998	-0.87969	-0.360483	-0.279791	-0.949478	-0.732865	0.732865	0.743328	-0.743328	-0.837413	0.837413	1.94707	-1.50173	-0.330463	-1.40085	1.40085	0.0967436	-0.0967436	-2.4914	3.64308	-0.900139	1.57898	-0.937109	0.937109	-2.41344	0.989387	2.03454	0.775346	0.621307	-0.74855	-0.194465	-0.70517	-0.813414	1.02019	-1.02019	-1.49922	1.49922	-1.20389	0.711773	-0.523365	1.01171	-0.222866
PF3D7_1007600	Q8IJW7	conserved Plasmodium protein, unknown function	0.0309726	1.24586	-0.544892	-0.620164	-0.933533	0.452513	2.44136	-0.360483	-0.279791	-0.949478	2.23117	-2.23117	2.21754	-2.21754	2.07419	-2.07419	-0.514077	0.666358	-0.330463	1.03383	-1.03383	1.52489	-1.52489	-0.382898	-0.596074	0.832915	0.127319	-0.937109	0.937109	1.94912	-1.26428	-1.40634	-0.0491774	1.31541	-0.74855	-0.802932	-0.70517	-0.608079	0.127886	-0.127886	-1.49922	1.49922	-0.570458	-0.806737	-0.523365	1.33719	-2.38691
PF3D7_1007700	Q8IJW6	transcription factor with AP2 domain	0.236945	-0.692275	-0.142244	0.28838	-0.0487402	-0.554834	0.419852	0.136693	-0.279791	0.398405	0.00222011	-0.0022201	-0.730885	0.730885	-0.15233	0.15233	-0.514077	0.666358	-0.330463	-1.73667	1.73667	-0.321949	0.321949	-0.54509	-0.596074	-0.233579	0.964814	-0.0427341	0.0427341	0.575719	-0.373941	-0.415139	0.399635	-1.01481	0.169961	0.572077	-0.70517	0.938638	-0.871652	0.871652	0.211343	-0.211343	-0.0425962	0.318085	0.291845	-0.290236	-0.672816
PF3D7_1007800	Q8IJW5	conserved Plasmodium protein, unknown function	-0.821883	0.0785749	-0.544892	1.03727	-0.634265	1.50565	0.0260511	-0.360483	-0.279791	-0.546864	0.195804	-0.195804	-0.0655053	0.0655053	0.618388	-0.618388	-0.514077	0.666358	-0.330463	0.471979	-0.471979	0.1121	-0.1121	1.84963	-0.596074	-0.390417	-1.40973	-0.419774	0.419774	0.514583	-0.776999	-0.145717	0.989722	-0.0156311	-0.0060869	-0.194465	-0.70517	-0.279543	0.389055	-0.389055	-1.29236	1.29236	-1.13602	0.820238	1.04883	0.174744	-0.944215
PF3D7_1007900	Q8IJW4	eukaryotic translation initiation factor 3 subunit D, putative	-0.821883	1.44041	0.121994	-0.183997	0.79166	-0.326276	-0.87969	-0.360483	-0.279791	0.0925825	0.188953	-0.188953	-0.549002	0.549002	-0.109512	0.109513	-0.514077	0.666358	-0.330463	-0.379857	0.379857	0.197723	-0.197723	0.144227	-0.596074	-0.900139	0.671691	-0.937109	0.937109	0.670436	0.600824	-1.01083	0.868553	0.875159	0.54269	-1.50134	-0.70517	-0.465237	0.342072	-0.342072	-1.0949	1.0949	-0.0425962	0.0368795	0.0880429	-0.0189977	0.236175
PF3D7_1008000	Q8IJW3	histone deacetylase 2	0.663334	-0.120718	0.235853	-0.70527	-0.0408009	-0.318851	0.302379	-0.360483	-0.279791	0.401668	-0.477502	0.477502	-0.76958	0.76958	-0.708008	0.708008	-0.514077	0.666358	-0.330463	0.0759212	-0.0759212	-0.0917585	0.0917585	-0.441468	0.345961	-0.579203	0.671691	-0.294575	0.294575	-0.0627408	-0.476589	0.308532	0.0128002	0.197394	-0.549231	0.00726786	-0.247088	0.0166543	0.283516	-0.283515	-0.609727	0.609727	0.500791	-0.583427	-0.199678	-0.0509081	-0.146487
PF3D7_1008100	Q8IJW2	conserved Plasmodium protein, unknown function	-0.324384	-0.0727401	-0.100301	0.426637	0.421976	-0.180253	-0.195944	0.0879507	0.00755954	-0.34161	-0.224451	0.224451	-0.301357	0.301357	-0.42147	0.42147	-0.514077	0.666358	-0.330463	0.54221	-0.54221	0.520821	-0.520821	-0.531574	0.708282	-0.566859	0.601899	-0.0209958	0.0209958	-0.631348	-0.262649	0.797621	-0.001874	0.128589	-0.156946	0.139585	0.246582	-0.398653	0.592246	-0.592246	0.267985	-0.267985	-0.153725	-0.0874429	-0.0599822	0.24082	-0.128776
PF3D7_1008200	Q8IJW1	endonuclease, putative	0.372115	0.208274	0.97942	-0.969098	0.981783	-1.20241	-0.87969	-0.360483	2.65119	-0.0637266	-0.985123	0.985123	-0.616809	0.616809	-0.837413	0.837413	1.94707	-1.50173	-0.330463	-0.589292	0.589292	1.04884	-1.04884	-1.43715	-0.596074	-0.0336118	1.76043	0.528672	-0.528672	-1.1376	0.436601	0.974141	0.997114	0.63961	-0.74855	-0.903643	1.64842	-1.21228	-0.156193	0.156193	-0.725748	0.725748	-2.15404	-0.806737	-0.523365	2.96462	-0.463315
PF3D7_1008400	Q8IJW0	26S protease regulatory subunit 4, putative	-0.423884	-0.483452	-0.544892	1.00819	0.443101	-0.830055	1.11294	-0.360483	-0.279791	-0.506602	1.22627	-1.22627	-1.08298	1.08298	-0.837413	0.837413	-0.514077	0.666358	-0.330463	0.369825	-0.369825	0.948618	-0.948619	-0.834719	-0.596074	-0.65256	1.52713	-0.937109	0.937109	0.0404991	1.5528	-0.832859	0.00359212	1.74656	-0.15458	-1.52336	-0.0226276	-1.13374	-0.39766	0.39766	0.477431	-0.477431	0.617231	-0.806737	-0.523365	0.116621	1.07556
PF3D7_1008500	Q8IJV9	conserved Plasmodium membrane protein, unknown function	-0.0049371	0.699763	0.0166963	-0.473245	-1.35689	0.613969	1.06434	0.755132	0.435081	0.130707	-0.611263	0.611263	0.395459	-0.395459	-0.15233	0.15233	-0.514077	0.666358	-0.330463	0.303424	-0.303424	-0.274965	0.274965	-0.734315	0.816978	-0.418735	0.671691	-0.239118	0.239118	0.476754	0.200604	-0.603467	-0.382778	-0.336541	1.29962	-0.321754	0.0793614	0.587742	-0.374058	0.374058	-0.158888	0.158888	0.518257	-0.806737	0.852303	-0.39195	-0.505133
PF3D7_1008600	Q8IJV8	zinc finger C-x8-C-x5-C-x3-H type, putative	0.372115	1.59173	-0.544892	-1.20172	1.2896	-1.20241	0.543617	-0.360483	-0.279791	-0.949478	-0.228968	0.228968	0.342181	-0.342181	-0.0609858	0.0609858	-0.514077	0.666358	-0.330463	0.471979	-0.471979	-0.226969	0.226969	2.77985	-0.596074	-0.900139	-2.05017	0.0400784	-0.0400784	0.858477	0.989387	-1.40634	2.20452	-1.67875	0.488888	-0.194465	-0.70517	1.26275	-0.42449	0.42449	-0.0167316	0.0167316	-1.47536	-0.806737	-0.523365	2.26715	-0.493372
PF3D7_1008700	Q7KQL5	tubulin beta chain	-0.423884	0.139101	-0.544892	0.589473	0.83487	-0.863906	-0.87969	-0.360483	-0.279791	0.660979	1.61916	-1.61916	1.95234	-1.95234	-0.19039	0.19039	-0.514077	0.666358	-0.330463	0.0378226	-0.0378226	-0.250642	0.250643	-0.496871	0.435072	-0.431746	0.598127	0.821828	-0.821828	-1.68634	1.74061	0.887578	-1.36841	0.355916	-0.74855	1.38755	-0.70517	-0.368521	-0.156193	0.156193	-0.431828	0.431828	0.596394	-0.407129	0.0558635	-0.37589	0.819083
PF3D7_1008800	Q8IJV7	nucleolar protein 5, putative	-0.0701066	-0.560311	-0.544892	0.69803	0.26354	0.0387813	-0.87969	-0.360483	-0.279791	0.526775	-0.527457	0.527457	-0.467633	0.467633	1.10365	-1.10365	-0.514077	0.666358	-0.330463	0.120823	-0.120823	-0.134067	0.134067	-0.19955	-0.596074	0.230114	0.316666	-0.937109	0.937109	0.520004	-0.0208768	-0.536232	-0.225076	0.869005	0.241401	-0.0889978	-0.136385	-1.22865	-0.0052763	0.00527627	0.373397	-0.373397	-1.20389	0.711773	-0.523365	1.01171	-0.493372
PF3D7_1008900	Q8IJV6	adenylate kinase	0.713258	0.208274	-0.544892	-0.620164	1.07973	0.151617	-0.87969	-0.360483	-0.279791	-0.949478	-0.0128563	0.0128563	0.129072	-0.129072	-0.837413	0.837413	-0.514077	0.666358	-0.330463	1.03383	-1.03383	0.0650071	-0.0650071	0.144227	-0.596074	-0.281191	0.282854	-0.937109	0.937109	-2.84969	2.34159	1.80514	0.775346	-0.971038	-0.74855	0.992044	-0.70517	0.521264	0.102522	-0.102522	-1.49922	1.49922	0.221335	-0.174025	-0.523365	0.116621	0.27653
PF3D7_1009000	Q8IJV5	diphthine methyl ester synthase, putative	0.0309726	-0.829315	0.97942	0.0777033	0.981783	-1.20241	-0.87969	-0.360483	-0.279791	0.822025	0.0778115	-0.0778115	-0.467633	0.467633	-0.837413	0.837413	-0.514077	0.666358	-0.330463	1.03383	-1.03383	0.482116	-0.482116	-1.05378	-0.596074	0.675365	0.919132	1.01727	-1.01727	0.227056	0.159089	-0.319746	0.610441	0.335501	1.53595	-0.802932	-0.70517	-0.608079	1.00951	-1.00951	-0.387354	0.387354	-0.796684	0.277913	-0.523365	0.872213	-0.389331
PF3D7_1009100	Q8IJV4	conserved Plasmodium membrane protein, unknown function	1.16811	-0.829315	-0.544892	-0.387542	0.443101	0.28702	-0.87969	-0.360483	-0.279791	-0.0637266	-0.496418	0.496418	-0.16928	0.16928	1.65825	-1.65825	-0.514077	0.666358	-0.330463	0.577326	-0.577326	-1.75984	1.75984	-0.734315	1.5235	3.4325	-2.05017	-0.518314	0.518314	-0.522997	1.13963	-0.0299881	0.264927	-0.971038	2.78699	-0.571135	2.54503	-0.347336	-0.372895	0.372895	-0.228516	0.228516	-0.570458	0.458688	-0.523365	0.523479	-1.23275
PF3D7_1009200	Q8IJV3	small subunit rRNA synthesis-associated protein,putative	-0.583084	1.34962	-0.544892	-0.0618702	-0.634265	-0.581816	-0.0494273	1.54536	-0.279791	1.2649	-0.248102	0.248102	0.91288	-0.91288	-0.213498	0.213498	1.94707	-1.50173	-0.330463	0.264982	-0.264982	-0.370149	0.370149	-0.185226	0.198768	0.724599	-0.349006	0.319275	-0.319275	0.624041	0.0837083	-0.698868	1.1913	-0.147138	-0.305288	0.112492	-0.19581	-0.640769	1.1609	-1.1609	-0.286275	0.286275	-0.118005	0.00675037	-0.130317	0.174744	-0.314304
PF3D7_1009300	Q8IJV2	conserved Plasmodium protein, unknown function	-1.06068	0.623309	0.522126	0.426637	0.157916	-0.326276	-0.293622	-0.360483	-0.279791	0.613613	-0.783532	0.783532	-0.243868	0.243868	-0.352146	0.352146	-0.514077	0.666358	-0.330463	-0.0617779	0.0617779	0.0041788	-0.0041788	0.671352	-0.596074	0.832915	-0.961423	0.319275	-0.319275	1.51286	-0.491593	-1.3408	-0.225076	0.255657	-0.74855	0.754742	0.0532104	-0.754095	-0.191189	0.191189	-1.03107	1.03107	0.221335	-0.332203	0.164469	-0.0868073	0.729315
PF3D7_1009400	Q8IJV1	zinc finger protein, putative	1.56611	-0.829315	2.12265	-2.0159	1.46061	-0.37495	-0.87969	-0.360483	-0.279791	-0.949478	-1.05981	1.05981	-0.243868	0.243868	-0.837413	0.837413	-0.514077	0.666358	-0.330463	-0.42698	0.42698	-0.664933	0.664933	-1.96427	0.675673	-0.900139	2.3048	0.41592	-0.415919	0.349513	1.74061	-1.25341	-0.755912	1.15209	-0.74855	-1.77648	-0.70517	1.34749	-0.382569	0.382569	-0.387354	0.387354	-0.570458	0.0971378	0.262731	0.407234	0.318146
PF3D7_1009500	Q8IJV0	metallopeptidase, putative	-0.423884	0.784712	0.640684	-0.387542	-1.01904	-1.20241	2.67858	1.2731	-0.279791	0.315881	-0.137524	0.137524	-0.436769	0.436769	-0.837413	0.837413	1.94707	-1.50173	-0.330463	0.425158	-0.425158	-1.97882	1.97882	0.346967	0.382193	0.43298	-0.793924	-0.937109	0.937109	-0.461768	0.159089	0.404649	-0.38841	-1.09236	0.948508	-0.330066	2.22001	1.14411	-1.605	1.605	-0.69059	0.69059	0.221335	1.72411	-0.523365	-1.10395	-0.108968
PF3D7_1009700	Q8IJU8	tubulin--tyrosine ligase, putative	-0.651312	-0.829315	2.50373	0.0777033	-0.208989	-0.0265447	-0.355314	2.0469	-0.279791	-0.0171081	0.602108	-0.602108	0.595248	-0.595248	-0.308031	0.308031	1.94707	-1.50173	-0.330463	0.0378226	-0.0378226	0.031828	-0.031828	-0.608809	-0.596074	0.337757	0.671691	-0.0576403	0.0576403	1.99759	-0.462975	-1.86512	-0.1649	1.18934	-0.74855	-0.666293	-0.106449	-0.704142	0.533713	-0.533713	-0.431828	0.431828	0.0629761	-0.300567	0.210324	0.0352499	-0.325915
PF3D7_1009800	Q8IJU7	conserved Plasmodium membrane protein, unknown function	-0.423884	2.80225	-0.544892	-1.20172	-1.13928	1.59028	-0.568342	0.354208	-0.279791	0.434509	-0.393661	0.393661	-0.0296258	0.0296258	-0.594779	0.594779	1.94707	-1.50173	-0.330463	0.530101	-0.530101	-0.0852746	0.0852746	-1.10423	0.0732668	0.0119949	1.10146	0.128914	-0.128914	0.220782	-0.279069	-0.0901564	0.152964	-0.697086	-0.269541	-0.0413673	0.120486	1.16708	0.394806	-0.394806	-0.0512081	0.0512081	-0.253741	1.21794	0.210324	-0.615722	0.423538
PF3D7_1009900	Q8IJU6	conserved Plasmodium protein, unknown function	-0.279157	-0.169032	-0.544892	0.648686	-0.492506	-0.418501	0.693439	0.843207	-0.279791	0.449077	0.00542965	-0.0054297	-0.195224	0.195224	0.0584645	-0.0584645	-0.514077	0.666358	-0.330463	0.338205	-0.338205	-0.257524	0.257524	-0.985327	0.312317	0.337757	0.671691	-0.759438	0.759438	-0.148265	-0.0507663	0.181758	0.276114	0.250487	0.878766	-0.73625	-0.237675	-0.143028	0.367471	-0.367471	-0.191142	0.191142	-0.174562	0.458688	0.393747	-0.290236	-1.45111
PF3D7_1010000	Q8IJU5	ribosomal protein L43, mitochondrial, putative	-0.821883	-0.829315	-0.544892	1.6479	-0.933533	2.10744	-0.87969	-0.360483	-0.279791	0.0346902	0.939155	-0.939155	1.19462	-1.19462	-0.837413	0.837413	-0.514077	0.666358	-0.330463	-1.88779	1.88779	-1.05137	1.05137	0.144227	-0.596074	-0.0336118	0.127319	-0.0995198	0.0995198	-0.23216	0.989387	-0.25938	0.436858	1.04035	-0.74855	-0.444257	1.09099	-1.7032	-0.42449	0.42449	0.92667	-0.92667	0.815179	1.0914	-0.523365	-1.30738	-0.0785957
PF3D7_1010100	Q8IJU4	conserved Plasmodium protein, unknown function	0	0	0	0	0.981783	0.28702	-0.87969	-0.360483	-0.279791	-0.949478	-0.226192	0.226192	0.874954	-0.874954	-0.837413	0.837413	-0.514077	0.666358	-0.330463	-0.42698	0.42698	0.15625	-0.15625	0.144227	1.5235	-0.900139	-0.235595	0.128914	-0.128914	-0.0705843	1.40673	-0.641699	0.469095	-0.0611267	-0.74855	0.0315365	0.513655	-0.177853	0.533713	-0.533713	0.872761	-0.872761	0.0816065	0.086504	0.124008	-0.194505	-0.026134
PF3D7_1010200	Q8IJU3	DNA2/NAM7 helicase, putative	0.372115	0.381205	-0.18922	-0.550377	-0.756693	0.151617	0.0260511	0.159292	0.38634	0.862287	-0.591761	0.591761	0.365697	-0.365697	-0.0609858	0.0609858	-0.514077	-1.50173	3.02549	-0.0313444	0.0313444	-0.275952	0.275952	-1.36184	0.615114	0.750389	0.671691	-0.828532	0.828532	0.553641	-0.928328	-0.109776	-0.504741	0.281454	-0.107575	0.317697	-0.214132	-0.269301	-0.582312	0.582312	-0.557404	0.557404	0.221335	-0.535574	-0.130317	0.174744	-0.0832496
PF3D7_1010300	Q8IJU2	succinate dehydrogenase subunit 4, putative	0.849715	0.623309	-0.544892	-1.03888	0.981783	-1.20241	-0.87969	-0.360483	-0.279791	0.822025	0.422349	-0.422349	-1.36269	1.36269	-0.837413	0.837413	-0.514077	0.666358	-0.330463	0	0	1.52489	-1.52489	0.437074	2.23003	-0.900139	-0.840452	-0.937109	0.937109	-0.23216	-1.26428	0.887578	2.91911	-1.67875	1.72633	0.332872	-0.70517	-0.516819	0.447475	-0.447475	-0.228516	0.228516	2.59671	-0.806737	-0.523365	-1.91766	-0.655675
PF3D7_1010400	Q8IJU1	conserved Plasmodium protein, unknown function	2.76011	-0.829315	-0.544892	-2.0159	-0.634265	0.659379	0.365704	2.49828	-0.279791	-0.949478	2.08761	-2.08761	-0.0464291	0.0464291	0.327228	-0.327228	-0.514077	0.666358	-0.330463	1.03383	-1.03383	-1.00183	1.00183	-0.797068	2.1291	0.337757	-0.300401	-0.285651	0.285651	0.915879	0.633545	-1.28561	-0.143409	0.848785	-0.74855	-0.872471	1.73248	-0.686302	-0.512456	0.512456	1.92191	-1.92191	-0.570458	-0.806737	-0.523365	1.33719	-1.72105
PF3D7_1010500	Q8IJU0	ankyrin-repeat protein, putative	-0.713338	-0.829315	-0.544892	1.53688	0.26354	0.0387813	0.780835	-0.360483	-0.279791	-0.949478	0.0778115	-0.0778115	1.07838	-1.07838	-0.837413	0.837413	-0.514077	0.666358	-0.330463	-0.42698	0.42698	-1.21239	1.21239	1.60846	2.23003	-0.900139	-2.05017	-0.937109	0.937109	0.915879	-0.315367	-0.802676	-0.225076	-1.82029	-0.74855	2.44222	-0.70517	1.14411	-0.42449	0.42449	4.43073	-4.43073	-2.15404	3.74879	1.6777	-0.941207	-1.52129
PF3D7_1010600	Q8IJT9	eukaryotic translation initiation factor 2 subunit beta, putative	0.155024	-0.169032	-0.544892	0.204588	0.100302	-0.525398	1.83753	-0.360483	-0.279791	-0.949478	-0.496418	0.496418	-1.36269	1.36269	0.133121	-0.133121	-0.514077	0.666358	-0.330463	-1.40085	1.40085	-0.299963	0.299963	1.13259	-0.596074	-0.358559	-0.689237	-0.285651	0.285651	-1.3228	-1.26428	2.03454	-1.36841	2.062	1.37277	-1.77648	-0.70517	-0.686302	-2.57087	2.57087	0.477431	-0.477431	-0.253741	0.711773	-0.523365	0.0352499	0.498484
PF3D7_1010700	Q8IJT8	dolichyl-phosphate-mannose protein mannosyltransferase, putative	-0.821883	0.986465	2.12265	-0.794631	0.712442	0.659379	-0.87969	-0.360483	-0.279791	-0.949478	0.152711	-0.152711	2.76834	-2.76834	0.826359	-0.826359	-0.514077	0.666358	-0.330463	-0.42698	0.42698	-1.60343	1.60343	0.144227	2.58329	-0.178033	-1.14288	0.235516	-0.235516	-1.10467	-0.0623235	1.19343	-0.510911	-2.66954	-0.74855	3.28596	-0.70517	1.85594	-0.485467	0.485467	-0.510894	0.510894	0.221335	-0.806737	-0.523365	0.523479	-0.325915
PF3D7_1010800	Q8IJT7	50S ribosomal protein L22, mitochondrial,putative	-0.423884	-0.829315	3.01184	-0.387542	-0.427079	-0.0566952	0.653103	0.519137	-0.279791	0.0725429	0.803154	-0.803154	-1.36269	1.36269	0.327228	-0.327228	-0.514077	0.666358	-0.330463	-1.21357	1.21357	-0.821348	0.821348	-0.910023	0.675673	-0.900139	1.21606	-0.285651	0.285651	0.0102036	0.238165	-0.13194	-0.653828	0.798234	-0.74855	-0.194465	0.716793	-0.516819	-1.19105	1.19105	-0.863868	0.863868	0.560674	-0.806737	-0.523365	0.174744	-0.81306
PF3D7_1010900	Q8IJT6	conserved Plasmodium protein, unknown function	-0.423884	0.784712	0.640684	-0.387542	2.05915	-1.20241	-0.87969	-0.360483	-0.279791	-0.949478	0.293147	-0.293147	1.62083	-1.62084	0.327228	-0.327228	1.94707	-1.50173	-0.330463	-0.294179	0.294179	-1.21239	1.21239	-2.4914	5.76266	3.4325	-2.05017	-0.155359	0.155359	0.725473	0.934419	-1.23849	3.90854	-1.29767	1.53595	-1.2897	0.607411	-0.608079	1.00084	-1.00084	1.92191	-1.92191	0.69641	-0.806737	-0.523365	0.0352499	0.0175842
PF3D7_1011000	Q8IJT5	uncharacterized protein	-0.423884	-0.829315	3.01184	-0.387542	-0.634265	0.659379	-0.87969	-0.360483	-0.279791	1.2649	1.58516	-1.58516	2.61534	-2.61534	-0.109512	0.109513	-0.514077	-1.50173	3.02549	-1.05304	1.05304	-0.664933	0.664933	-0.382898	-0.596074	2.56597	-0.961423	-0.937109	0.937109	0.103421	0.122593	-0.171152	0.649242	-0.721259	0.998422	1.20143	1.30231	-1.7032	-0.961084	0.961084	1.04219	-1.04219	0.221335	-0.806737	-0.523365	0.523479	0.209944
PF3D7_1011100	Q8IJT4	conserved Plasmodium protein, unknown function	0.372115	-0.829315	1.58914	-0.550377	0.776571	-0.138532	-0.405254	-0.360483	-0.279791	-0.527692	-0.168287	0.168287	-0.765985	0.765985	-0.837413	0.837413	-0.514077	-1.50173	3.02549	0.668626	-0.668626	0.285366	-0.285366	-0.0953754	-0.596074	0.675365	-0.0706338	-0.747976	0.747976	-0.272932	0.252207	0.15867	0.0607591	-0.499232	0.901368	-0.194465	0.716793	0.274102	0.584944	-0.584944	0.0789128	-0.0789128	-0.570458	-0.445187	-0.523365	1.1047	-0.446733
PF3D7_1011200	Q8IJT3	conserved Plasmodium protein, unknown function	0	0	0	0	-0.634265	0.659379	-0.87969	-0.360483	-0.279791	1.2649	0.293147	-0.293147	-1.36269	1.36269	0	0	-0.514077	0.666358	-0.330463	-6.27021	6.27021	-0.03927	0.03927	2.77985	-0.596074	-0.900139	-2.05017	-0.937109	0.937109	1.22202	-1.26428	-0.641699	-1.36841	-0.971038	-0.74855	3.84846	-0.70517	-0.912279	-3.7782	3.7782	2.94824	-2.94824	0	0	0	0	3.79608
PF3D7_1011300	Q8IJT2	protein ARV1, putative	1.56611	-0.829315	-0.544892	-0.794631	0.0390885	-1.20241	0.365704	-0.360483	-0.279791	1.2649	-0.776294	0.776294	0.957829	-0.957829	0.327228	-0.327228	-0.514077	0.666358	-0.330463	0.628048	-0.628048	-0.963544	0.963544	1.02277	-0.596074	-0.900139	-0.235595	-0.546234	0.546234	0.252568	0.138002	-0.335844	0.689596	-0.801188	-0.15458	-0.76399	-0.70517	1.99831	0.533713	-0.533713	0.316072	-0.316072	1.91803	-0.806737	-0.523365	-1.2202	0.0476404
PF3D7_1011400	Q8IJT1	proteasome subunit beta type-5	0.512586	-0.829315	-0.544892	0.282958	0.712442	-1.20241	0.365704	-0.360483	-0.279791	0.157711	-1.12807	1.12807	-0.510254	0.510254	0.327228	-0.327228	1.94707	-1.50173	-0.330463	-0.0096062	0.00960621	0.840568	-0.840568	0.383829	-0.596074	-0.506263	0.176808	-0.0995198	0.0995198	0.64035	-1.26428	-0.0299881	-0.415632	2.3316	-0.74855	-1.07336	-0.70517	-1.7032	-0.283281	0.283281	-0.228516	0.228516	1.01313	-0.806737	-0.523365	-0.290236	0.0175842
PF3D7_1011500	Q8IJT0	conserved Plasmodium membrane protein, unknown function	0.923191	0.84679	-0.544892	-1.26435	-3.32768	-1.20241	9.08346	-0.360483	-0.279791	-0.949478	2.11371	-2.11371	-1.36269	1.36269	0.826359	-0.826359	-0.514077	0.666358	-0.330463	-0.792182	0.792182	1.52489	-1.52489	1.90131	-0.596074	-0.900139	-1.14288	-0.937109	0.937109	-0.439901	-1.26428	1.10605	0.346594	-0.971038	-0.74855	-1.14367	-0.70517	3.2796	-0.961084	0.961084	-0.814994	0.814995	-2.15404	-0.806737	4.9793	0.523479	0.0862841
PF3D7_1011600	Q8IJS9	conserved Plasmodium protein, unknown function	-0.713338	1.15154	-0.544892	0.204588	0.590014	-0.525398	0.0260511	-0.360483	-0.279791	-0.14425	-0.121658	0.121658	1.12358	-1.12358	-0.837413	0.837413	1.94707	-1.50173	-0.330463	-0.42698	0.42698	0.529514	-0.529514	-0.514679	-0.596074	3.4325	-1.3697	0.09756	-0.09756	-0.287382	-0.351401	0.481062	-0.296534	0.754002	-0.74855	-0.194465	-0.70517	-0.146075	1.05114	-1.05114	0.0343887	-0.0343887	-0.118005	0.277913	-0.523365	0.174744	0.146606
PF3D7_1011700	Q8IJS8	DNA repair protein RAD23, putative	0.637448	-0.425808	-0.544892	-0.116149	2.05915	-1.20241	-0.87969	-0.360483	-0.279791	-0.949478	-0.758922	0.758922	-0.243868	0.243868	-0.837413	0.837413	-0.514077	0.666358	-0.330463	0.512111	-0.512111	0.977432	-0.977432	2.12095	-0.596074	0.18302	-2.05017	-0.937109	0.937109	0.0794505	0.0235304	-0.0955286	0.190684	0.701729	0.151405	-1.77648	0.328985	0.453856	0.533713	-0.533713	0.279766	-0.279766	0.404056	-0.806737	0.3232	-0.0398622	1.27532
PF3D7_1011800	Q8IJS7	PRE-binding protein	0.694817	-0.240414	-0.256509	-0.431551	0.83487	-0.525398	-0.87969	-0.360483	-0.279791	0.258365	0.179146	-0.179146	0.101949	-0.101949	-0.837413	0.837413	-0.514077	0.666358	-0.330463	0.709204	-0.709204	0.589066	-0.589067	0.785325	-0.596074	-0.665942	-0.13751	0.738069	-0.738069	-0.657775	0.49468	0.439985	0.21467	0.270174	-0.29165	-0.218804	-0.180137	-0.170031	-0.234933	0.234933	0.724513	-0.724513	0.869165	0.573726	-0.523365	-1.02998	-0.655675
PF3D7_1011900	Q8IJS6	heme oxygenase	-1.3336	1.24586	-0.544892	0.775571	0.401663	1.08902	-0.87969	-0.360483	-0.279791	-0.949478	1.39516	-1.39516	1.39133	-1.39133	2.07419	-2.07419	-0.514077	0.666358	-0.330463	-1.05304	1.05304	-0.560656	0.560656	0.144227	2.58329	-0.900139	-0.689237	0.41592	-0.415919	0.103421	0.122593	-0.171152	0.239406	-2.56338	-0.74855	2.17855	-0.70517	2.30084	-0.227213	0.227213	0.279766	-0.279766	-0.966354	1.0914	2.22797	-0.697093	0.80221
PF3D7_1012000	Q8IJS5	E3 ubiquitin-protein ligase, putative	0.106782	-0.0223018	-0.544892	0.155244	1.03309	-0.493159	-0.87969	0.72857	-0.279791	-0.527692	-0.472738	0.472738	0.718839	-0.718839	0.532752	-0.532752	1.94707	-1.50173	-0.330463	-1.50671	1.50671	-0.241097	0.241097	0.346967	0.382193	-0.233579	-0.375177	0.661925	-0.661925	0.186166	-0.27637	-0.0551269	0.190684	-0.327667	0.151405	0.332872	-0.188092	0.0224451	0.0431833	-0.0431833	-0.925354	0.925353	-0.0425962	0.458688	-0.523365	-0.0189977	0.389601
PF3D7_1012100	Q8IJS4	conserved Plasmodium protein, unknown function	-0.583084	-0.829315	0.522126	0.915144	0.207427	-0.271517	0.365704	-0.360483	0.636139	-0.395883	-0.849789	0.849789	-1.36269	1.36269	-0.837413	0.837413	-0.514077	0.666358	-0.330463	0.512111	-0.512111	-0.344471	0.344471	-1.43715	-0.596074	0.832915	1.21606	-0.937109	0.937109	-0.23216	-1.26428	0.887578	0.580459	0.959077	-0.74855	-1.2012	-0.70517	-0.0854077	-0.0195137	0.0195137	-0.0167316	0.0167316	-0.0425962	0.880496	-0.523365	-0.290236	-0.463315
PF3D7_1012200	Q8IJS3	conserved Plasmodium protein, unknown function	-0.821883	0.986465	-0.544892	0.426637	-0.634265	-1.20241	-0.87969	11.0746	-0.279791	-0.949478	1.8005	-1.8005	-0.616809	0.616809	1.10365	-1.10365	1.94707	-1.50173	-0.330463	0.120823	-0.120823	0.899224	-0.899224	0.671352	-0.596074	-0.900139	0.127319	0.661925	-0.661925	-0.920984	0.633545	0.646113	1.0816	0.242177	3.4941	-1.77648	-0.70517	-0.686302	1.41615	-1.41615	-0.130769	0.130769	0.221335	1.0914	-0.523365	-0.697093	0.0862841
PF3D7_1012300	Q8IJS2	cytochrome b-c1 complex subunit 7, putative	0.0309726	1.24586	-0.544892	-0.620164	0.981783	0.28702	-0.87969	-0.360483	-0.279791	-0.949478	3.52319	-3.52319	-1.36269	1.36269	-0.837413	0.837413	-0.514077	0.666358	-0.330463	-0.183512	0.183512	-0.03927	0.03927	0.671352	-0.596074	-0.900139	0.127319	-0.204218	0.204218	1.44574	-1.26428	-0.876973	-0.588866	1.3451	0.601383	-1.2012	0.846062	-1.05608	0.648697	-0.648697	-0.609727	0.609727	0.379693	-0.806737	0.210324	0.0352499	-0.655675
PF3D7_1012400	Q8IJS1	hypoxanthine-guanine phosphoribosyltransferase	-1.06068	1.34962	-0.544892	0.426637	-0.634265	-1.20241	-0.87969	-0.360483	-0.279791	3.47928	0.0778115	-0.0778115	1.26983	-1.26983	-0.837413	0.837413	-0.514077	0.666358	-0.330463	1.03383	-1.03383	-1.84407	1.84407	-0.608809	-0.596074	-0.900139	1.44936	0.528672	-0.528672	-2.41344	0.989387	2.03454	-1.36841	-0.786419	0.54269	0.974848	-0.70517	1.39171	-1.12206	1.12206	1.46576	-1.46576	0.485265	0.0368795	-0.523365	-0.290236	-0.222866
PF3D7_1012500	Q8IJS0	phosphoglucomutase, putative	-0.0130457	-0.126433	-0.544892	0.347845	0.712442	-0.271517	-0.256993	-0.360483	-0.279791	-0.395883	-0.325371	0.325371	-1.36269	1.36269	-0.837413	0.837413	-0.514077	0.666358	-0.330463	-0.33568	0.335679	0.401902	-0.401902	-0.790995	-0.185833	-0.900139	1.46191	-0.486099	0.486099	0.0586764	-0.0623235	-0.0299881	1.32179	1.11046	-0.166226	-1.52832	-0.0360108	-1.1449	1.29261	-1.29261	-0.351487	0.351487	-0.306527	-0.384929	-0.523365	0.794717	1.12966
PF3D7_1012600	Q8IJR9	GMP synthase [glutamine-hydrolyzing]	-0.256305	-0.447046	0.578285	0.298082	0.712442	-0.271517	-0.256993	-0.360483	-0.279791	-0.395883	-0.202626	0.202626	-0.803279	0.803279	-0.837413	0.837413	1.94707	-1.50173	-0.330463	0.425158	-0.425158	-0.299963	0.299963	-0.558606	0.251758	-0.611296	0.853148	-0.448515	0.448515	-0.149848	-0.583926	0.454764	-0.249931	1.2444	-0.10293	-0.400815	-0.70517	-1.08422	0.127886	-0.127886	0.509313	-0.509313	1.27706	-0.806737	-0.523365	-0.561474	0.738933
PF3D7_1012700	Q8IJR8	NLI interacting factor-like phosphatase,putative	-1.3336	1.76466	0.217264	0.0777033	-0.226172	-0.525398	0.629878	-0.360483	0.608384	0.39257	-0.790009	0.790009	-0.153153	0.153153	-0.530928	0.530928	-0.514077	0.666358	-0.330463	-0.386402	0.386402	0.0650071	-0.0650071	0.623431	-0.596074	0.281489	-0.565517	-0.518314	0.518314	-0.162913	-0.835009	0.596287	-0.0363692	0.719218	-0.460215	-0.179106	-0.70517	-0.459228	0.847307	-0.847307	0.872761	-0.872761	-0.326829	0.361347	-0.100083	0.147918	-0.222866
PF3D7_1012800	Q8IJR7	conserved Plasmodium protein, unknown function	2.76011	-0.829315	-0.544892	-2.0159	0.712442	-0.736966	-0.256993	1.0689	-0.279791	-0.395883	1.12373	-1.12373	0.480075	-0.480075	0.133121	-0.133121	-0.514077	0.666358	-0.330463	0.398694	-0.398694	0.0041788	-0.0041788	-1.61286	-0.596074	0.544073	1.57898	-0.172354	0.172354	-0.533026	-0.176302	0.650277	1.28864	-0.791619	-0.330261	0.00607152	-0.70517	0.702981	0.344409	-0.344409	-0.197523	0.197523	-0.426495	-0.806737	1.47761	0.301556	3.5407
PF3D7_1012900	Q8IJR6	autophagy-related protein 18, putative	-0.279157	0.491252	0.425124	-0.239509	1.46061	-1.20241	-0.326182	-0.360483	1.34853	-0.949478	-0.869667	0.869667	-0.836186	0.836186	-0.0055268	0.00552677	-0.514077	0.666358	-0.330463	-0.792182	0.792182	-0.528069	0.528069	-1.02716	0.110452	-0.418735	1.27655	-0.0995198	0.0995198	-0.628756	0.374751	0.470503	-0.143409	1.45539	-0.74855	-0.571135	-0.70517	-1.02527	0.533713	-0.533713	-0.313229	0.313229	-0.0425962	-0.806737	0.699451	0.25224	1.68659
PF3D7_1013000	Q8IJR5	zinc finger protein, putative	2.76011	-0.829315	-0.544892	-2.0159	-0.0955822	-0.457697	0.614783	-0.360483	-0.279791	0.379149	-0.51215	0.51215	-0.915161	0.915161	-0.19039	0.19039	-0.514077	0.666358	-0.330463	1.03383	-1.03383	-0.299963	0.299963	-0.734315	-0.596074	-0.900139	1.57898	0.128914	-0.128914	0.879862	-0.20373	-0.821614	0.731596	0.502152	-0.74855	-1.2599	-0.70517	0.621138	-0.639128	0.639128	-0.181452	0.181453	0.221335	-0.174025	-0.523365	0.116621	0.24758
PF3D7_1013100	Q8IJR4	U3 small nucleolar RNA-associated protein 13,putative	-0.651312	0.208274	0.97942	0.0777033	-0.249492	0.925349	-0.405254	-0.360483	-0.279791	-0.105905	-0.593745	0.593745	-0.50572	0.50572	0.0252838	-0.0252838	1.94707	-1.50173	-0.330463	-0.487847	0.487847	-0.299963	0.299963	-0.382898	-0.596074	0.255231	0.490233	-0.692812	0.692812	0.0424058	-0.255645	0.0855097	0.629654	-0.435103	-0.17188	0.189518	-0.70517	0.370087	-0.42449	0.42449	-0.293128	0.293128	0.617231	-0.174025	0.393747	-0.697093	-0.733483
PF3D7_1013200	Q8IJR3	conserved Plasmodium protein, unknown function	-0.105484	0.623309	-0.0113831	-0.306124	0.569175	0.0651898	-0.87969	-0.360483	0.343821	-0.195647	-0.359288	0.359288	0.200109	-0.200109	0.456632	-0.456632	1.94707	-1.50173	-0.330463	0.0599561	-0.0599561	0.397774	-0.397774	-0.804598	-0.0873749	-0.553528	1.21606	-0.0350899	0.0350899	0.0349346	-0.344415	0.138544	-0.432956	0.34144	-0.74855	0.524631	-0.70517	-0.150119	0.246252	-0.246252	-0.181452	0.181453	0.361063	-0.360117	0.124008	-0.194505	-0.725624
PF3D7_1013300	Q8IJR2	conserved Plasmodium protein, unknown function	1.16811	-0.0223018	-0.544892	-0.930327	-1.78859	-0.138532	1.96692	-0.360483	-0.279791	1.58124	-0.524091	0.524091	-0.699685	0.699685	-0.837413	0.837413	-0.514077	0.666358	-0.330463	0.530101	-0.530101	-1.21239	1.21239	0.144227	-0.596074	-0.900139	0.671691	-0.937109	0.937109	0.00365326	0.197559	-0.104385	-0.465779	0.593371	-0.74855	-0.88833	-0.70517	1.04421	0.749309	-0.749309	-0.801578	0.801578	-0.0425962	0.880496	-0.523365	-0.290236	-0.792352
PF3D7_1013500	Q8IJR0	phosphoinositide-specific phospholipase C	0.806296	-0.169032	-0.059884	-0.683607	0.487991	-0.271517	0.365704	-0.360483	-0.279791	-0.580415	-0.551632	0.551632	-0.477468	0.477468	0.521334	-0.521334	1.94707	-1.50173	-0.330463	0.486025	-0.486025	-0.237037	0.237037	0.4543	0.526056	-0.645278	-0.288965	-0.350796	0.350796	0.545659	-0.285943	-0.428312	0.0259012	0.927693	-0.507098	-0.644631	-0.427713	-0.430011	0.705181	-0.705181	0.0789128	-0.0789128	0.653221	-0.116505	-0.523365	-0.36421	-0.222866
PF3D7_1013600	Q8IJQ9	conserved Plasmodium protein, unknown function	-0.256305	0.699763	0.0166963	-0.216136	-0.0357286	0.0387813	-0.695187	-0.360483	-0.279791	0.854831	-0.2182	0.2182	-0.0201039	0.0201039	0.221351	-0.221351	-0.514077	0.666358	-0.330463	0.0505919	-0.0505919	0.30832	-0.30832	-0.232291	-0.141878	-0.590665	0.671691	-0.219175	0.219175	0.568308	-0.189135	-0.501398	-0.296534	-0.0319629	-0.177425	0.414001	-0.212952	0.00792645	0.545945	-0.545945	0.446546	-0.446546	-0.253741	-0.0474821	-0.523365	0.523479	-0.165917
PF3D7_1013700	Q8IJQ8	conserved Plasmodium protein, unknown function	1.56611	-0.829315	-0.544892	-0.794631	0.712442	0.659379	-0.87969	-0.360483	-0.279791	-0.949478	-0.0128563	0.0128563	-0.616809	0.616809	2.07419	-2.07419	-0.514077	0.666358	-0.330463	-0.42698	0.42698	-1.21239	1.21239	-2.4914	-0.596074	-0.900139	3.39355	1.01727	-1.01727	-0.488781	-0.20373	0.617706	0.0607591	-2.38646	1.72633	1.38755	2.13875	0.669562	-0.891093	0.891094	0.872761	-0.872761	-2.15404	-0.806737	-0.523365	2.96462	0.209944
PF3D7_1013800	Q8IJQ7	conserved Plasmodium protein, unknown function	-0.105484	-0.829315	-0.544892	0.915144	0.712442	0.659379	-0.87969	-0.360483	-0.279791	-0.949478	0.395149	-0.395149	0.576601	-0.576601	0	0	-0.514077	-1.50173	3.02549	0.120823	-0.120823	0.30832	-0.30832	0.671352	-0.596074	-0.900139	0.127319	-0.330579	0.330579	0.931187	0.538654	-1.25341	-0.0491774	-2.27758	0.393701	1.63093	0.607411	1.58216	0.421228	-0.421228	2.94824	-2.94824	0.437278	-0.806737	-0.523365	0.301556	-0.419597
PF3D7_1013900	Q8IJQ6	translation initiation factor eIF-2B subunit delta, putative	0.512586	0.0251696	0.710423	-0.86647	-0.792701	0.111793	-0.293622	0.984817	3.16842	0.0925825	-0.652141	0.652141	0.248413	-0.248413	0.0252838	-0.0252838	-0.514077	0.666358	-0.330463	0.303424	-0.303424	-0.195686	0.195686	0.0187209	0.0095201	0.337757	-0.235595	-0.434555	0.434555	-0.151372	-0.429587	0.377819	-0.44966	1.00044	0.312111	-0.872471	-0.0957571	-0.432077	-0.1037	0.1037	-0.863868	0.863868	-0.253741	-0.300567	0.210324	0.360736	-0.098495
PF3D7_1014100	Q8IJQ4	conserved Plasmodium protein, unknown function	0.948528	-0.0779579	-0.544892	-0.668293	0.463052	-0.37495	-0.510684	1.3336	-0.279791	-0.293366	-0.202626	0.202626	-0.592748	0.592748	-0.109512	0.109513	-0.514077	-1.50173	3.02549	0.639015	-0.639015	0.787928	-0.787928	0.946374	-0.0431402	-0.523388	-0.630067	-0.0487568	0.0487568	-0.913809	0.144262	0.887578	-0.143409	0.328835	0.463635	-0.355895	-0.70517	0.0400537	0.738755	-0.738755	0.724513	-0.724513	0.749196	-0.384929	-0.523365	-0.290236	-0.0645206
PF3D7_1014200	Q8IJQ3	male gamete fusion factor HAP2, putative	0.28977	-0.32841	-0.176955	0.00551007	-0.169883	1.10878	-0.536133	-0.360483	-0.279791	-0.338615	-0.414385	0.414385	-0.485183	0.485183	-0.42147	0.42147	-0.514077	0.666358	-0.330463	0.369825	-0.369825	0.0041788	-0.0041788	-0.343852	-0.125056	1.34641	-0.437214	-0.692812	0.692812	0.409391	-0.468867	-0.191912	-0.496376	0.108518	-0.245185	-0.703927	1.03011	0.709778	0.584944	-0.584944	-0.258067	0.258067	-0.144108	0.0693263	-0.523365	0.335698	-0.0847349
PF3D7_1014300	Q8IJQ2	uncharacterized protein	-0.105484	-0.103003	0.877799	-0.224706	0.198245	-0.119189	-0.517393	0.471157	0.253114	0.0167963	0.0459099	-0.0459099	0.211948	-0.211948	0.0118042	-0.0118042	-0.514077	0.666358	-0.330463	0.143092	-0.143092	0.30832	-0.30832	0.671352	-0.384116	-0.466875	-0.235595	-0.486099	0.486099	0.888495	-0.189135	-0.83812	0.526072	0.559588	0.114779	-0.452002	-0.308343	-0.792721	-0.0534413	0.0534413	-0.294698	0.294698	-0.0755875	0.616866	-0.523365	-0.0868073	-0.0631037
PF3D7_1014400	Q8IJQ1	MO15-related protein kinase	-0.178961	-0.829315	-0.544892	0.990299	0.0390885	-1.20241	1.6111	-0.360483	-0.279791	0.157711	-1.2142	1.2142	-0.646644	0.646644	-0.837413	0.837413	1.94707	-1.50173	-0.330463	1.03383	-1.03383	0.30832	-0.30832	-0.869475	-0.596074	-0.900139	1.71856	0.235516	-0.235516	0.252568	-0.596526	0.0379797	0.673262	-0.162228	-0.0414423	0.0315365	-0.70517	-0.00837	-0.283281	0.283281	0.279766	-0.279766	0.221335	-0.0474821	-0.523365	0.0352499	0.859158
PF3D7_1014500	Q8IJQ0	conserved Plasmodium protein, unknown function	-0.583084	0.623309	-0.544892	0.426637	0.335364	-0.60664	-0.0826378	-0.360483	-0.279791	0.467724	-0.585847	0.585847	-0.0686311	0.0686311	0.927194	-0.927194	-0.514077	0.666358	-0.330463	0.369825	-0.369825	0.15625	-0.15625	-0.232291	-0.596074	-0.281191	0.671691	0.395419	-0.395419	-0.380546	-0.283091	0.544271	-0.426102	0.382164	-0.74855	-0.385698	-0.70517	0.799933	0.217911	-0.217911	0.256358	-0.256358	-1.47536	0.820238	-0.523365	1.22095	0.623936
PF3D7_1014600	Q8IJP9	transcriptional coactivator ADA2	0.236945	-0.0070751	0.260405	-0.356818	-0.345685	0.260423	0.365704	-0.360483	0.243598	-0.0004586	-0.578074	0.578074	-0.274107	0.274107	-0.484491	0.484491	-0.514077	0.666358	-0.330463	-0.226768	0.226768	0.165195	-0.165195	0.144227	-0.454768	-0.322454	0.248291	0.137797	-0.137797	-0.0308118	0.122593	-0.0299881	-0.444159	0.173162	-0.74855	0.800213	0.3166	-0.594964	-0.362429	0.362429	0.211343	-0.211343	0.384032	0.0253231	0.0796674	-0.446291	-0.309428
PF3D7_1014700	Q8IJP8	prohibitin, putative	0.497799	-0.447046	0.0166963	-0.216136	0.26354	-0.705936	0.44873	-0.360483	-0.279791	0.231524	0.0778115	-0.0778115	0.626327	-0.626327	-0.837413	0.837413	-0.514077	0.666358	-0.330463	0.471979	-0.471979	0.031828	-0.031828	-1.27496	0.382193	0.43298	0.881064	0.528672	-0.528672	0.575719	-0.596526	-0.30186	-0.733227	0.129842	-0.74855	0.567244	-0.70517	0.405922	-0.582312	0.582312	-0.906225	0.906225	-0.570458	-0.806737	-0.523365	1.33719	1.15426
PF3D7_1014800	Q8IJP7	conserved Plasmodium protein, unknown function	-0.0258844	-0.224055	0.34429	0.0195476	-0.158957	-0.326276	0.878513	0.984817	-0.279791	-0.428448	0.44323	-0.44323	0.521641	-0.521641	-0.0055268	0.00552677	-0.514077	0.666358	-0.330463	0.0811272	-0.0811272	-1.27915	1.27915	0.803133	1.78845	-0.358559	-1.3697	-0.285651	0.285651	0.93828	-0.164929	-0.902795	0.460928	0.104679	-0.352569	0.0797502	0.204886	-0.564274	-0.0312964	0.0312965	-0.410045	0.410045	-0.253741	0.711773	-0.523365	0.0352499	1.32288
PF3D7_1014900	Q8IJP6	conserved Plasmodium protein, unknown function	0.713258	-0.569918	-0.544892	-0.0967636	0.463052	-0.23704	-0.326182	0.0630377	-0.279791	-0.129338	-0.0654232	0.0654232	0.330662	-0.330662	0.486042	-0.486042	1.94707	-1.50173	-0.330463	0.313712	-0.313711	0.236758	-0.236758	0.743233	-0.0180069	-0.506263	-0.441796	-0.340859	0.340859	0.220782	-0.180549	-0.140297	0.257887	-0.092503	0.0195153	0.1874	-0.116771	-0.230451	-0.622183	0.622183	0.279766	-0.279766	0.289202	-0.372877	0.41995	-0.243738	-0.316955
PF3D7_1015000	Q8IJP5	FAD synthetase, putative	-0.224884	0.0785749	-0.544892	0.426637	-0.0955822	0.28702	-0.87969	-0.360483	2.65119	-0.0637266	-0.527457	0.527457	-0.549002	0.549002	0.327228	-0.327228	-0.514077	0.666358	-0.330463	-0.589292	0.589292	-0.299963	0.299963	-0.382898	-0.596074	-0.900139	1.21606	-0.937109	0.937109	-0.893153	0.374751	0.748553	-0.708796	0.988771	-0.74855	-0.316159	-0.70517	-0.0605186	0.648697	-0.648697	-0.652084	0.652084	0.221335	-0.806737	0.852303	-0.0868073	0.318146
PF3D7_1015100	Q8IJP4	uncharacterized protein	0.0309726	0.208274	-0.544892	0.0777033	-0.389409	0.828633	0.0260511	-0.360483	-0.279791	-0.14425	-0.644606	0.644606	-0.4037	0.4037	-0.837413	0.837413	1.94707	-1.50173	-0.330463	0.303424	-0.303424	1.24414	-1.24414	-0.910023	0.675673	-0.0336118	0.671691	-0.937109	0.937109	0.989354	0.89924	-1.49809	-0.777033	0.346765	-0.74855	0.842026	-0.70517	-0.230451	-0.401753	0.401753	-1.00506	1.00506	0.485265	0.0368795	1.92227	-1.37519	1.01373
PF3D7_1015200	A0A143ZXE7	cysteine--tRNA ligase, putative	-0.178961	-0.270614	-0.544892	0.614524	0.888099	-0.878624	-0.013329	-0.360483	-0.279791	-0.179259	0.982952	-0.982952	-0.738231	0.738231	-0.837413	0.837413	-0.514077	0.666358	-0.330463	0.338205	-0.338205	0.794947	-0.794947	0.495644	-0.172158	-0.0336118	-0.417052	-0.378716	0.378716	-0.23216	-0.391892	0.443595	-0.415632	0.208477	0.076409	-0.721803	-0.231182	0.867292	-0.317171	0.317171	-0.0167316	0.0167316	-0.477306	-0.360117	-0.523365	0.954269	-0.655675
PF3D7_1015300	Q8IJP2	methionine aminopeptidase 1b, putative	0.372115	-0.103003	-0.544892	-0.0618702	0.100302	-1.20241	1.83753	-0.360483	-0.279791	-0.14425	-1.03687	1.03687	-0.820231	0.820231	0.0584645	-0.0584645	-0.514077	0.666358	-0.330463	-0.589292	0.589292	0.948618	-0.948619	0.383829	-0.596074	-0.506263	0.176808	-0.0113525	0.0113525	-0.125757	-0.824539	0.551883	-0.296534	1.15209	-0.74855	0.201038	-0.70517	-1.25831	0.563972	-0.563972	-0.609727	0.609727	0.653221	-0.461621	-0.523365	-0.142288	1.0231
PF3D7_1015400	Q8IJP1	conserved Plasmodium protein, unknown function	-0.105484	-0.829315	-0.544892	0.915144	-0.454704	-0.209458	0.116625	1.16419	-0.279791	0.526775	-0.345477	0.345477	-0.368182	0.368182	-0.837413	0.837413	-0.514077	0.666358	-0.330463	-0.294179	0.294179	0.958554	-0.958554	-0.382898	0.0397998	0.399652	0.127319	-0.532755	0.532755	0.103421	-0.224125	0.00530288	-0.261958	-0.286159	-0.74855	0.264829	1.49658	0.133777	-0.632326	0.632326	0.406836	-0.406836	0.0629761	0.711773	-0.523365	-0.290236	-0.600715
PF3D7_1015500	Q8IJP0	conserved Plasmodium protein, unknown function	-0.224884	-0.829315	-0.544892	1.03727	-0.0955822	-0.457697	1.11294	-0.360483	-0.279791	-0.0637266	-0.942421	0.942421	-0.738231	0.738231	-0.42147	0.42147	-0.514077	0.666358	-0.330463	-0.792182	0.792182	-0.94749	0.94749	-0.630957	-0.596074	0.119305	0.8318	-0.0995198	0.0995198	0.296634	-0.171592	-0.224623	0.0315923	0.502152	-0.142458	-0.485039	0.687773	-0.541031	0.533713	-0.533713	-0.537606	0.537606	0.221335	-0.806737	0.393747	0.116621	0.760792
PF3D7_1015600	Q8IJN9	heat shock protein 60	-0.105484	-0.50651	-0.0706619	0.480916	1.04912	-0.736966	-0.256993	-0.360483	-0.279791	-0.395883	0.53115	-0.53115	-0.572933	0.572934	-0.0055268	0.00552677	-0.514077	0.666358	-0.330463	-0.888288	0.888288	1.25784	-1.25784	-0.404862	-0.331126	-0.539086	0.898512	-0.0995198	0.0995198	-0.470118	-0.936472	0.970993	0.264927	-0.162228	-0.74855	0.332872	-0.70517	0.330596	-0.239458	0.239458	-0.757976	0.757976	1.73294	0.573726	-0.523365	-1.91766	1.52898
PF3D7_1015800	Q8IJN8	ribonucleotide reductase small subunit,putative	-1.3336	-0.829315	-0.544892	2.17131	0.981783	0.28702	-0.87969	-0.360483	-0.279791	-0.949478	-0.235404	0.235404	0.129072	-0.129072	1.34629	-1.34629	-0.514077	0.666358	-0.330463	-0.792182	0.792182	-0.352101	0.352101	0.144227	0.99361	-0.900139	-0.0087735	0.365807	-0.365807	-0.567741	0.122593	0.534668	-0.441383	-1.31533	1.65944	0.275863	0.217184	1.37498	-1.76597	1.76597	1.16926	-1.16926	-0.37251	0.142332	-0.523365	0.523479	-1.15031
PF3D7_1015900	Q8IJN7	enolase	-1.2891	0.275942	-0.544892	1.38241	0.981783	-0.705936	-0.87969	-0.360483	-0.279791	0.231524	2.61118	-2.61118	0.785448	-0.785448	2.07419	-2.07419	-0.514077	0.666358	-0.330463	1.03383	-1.03383	1.15992	-1.15992	0.383829	-0.596074	-0.900139	0.424249	0.528672	-0.528672	-3.50407	0.989387	3.18149	-1.36841	2.11715	-0.74855	-1.2012	-0.70517	-0.408966	-0.918721	0.918721	0.92667	-0.92667	2.23127	-0.806737	-0.523365	-1.5421	-0.655675
PF3D7_1016000	Q8IJN6	conserved Plasmodium protein, unknown function	0.372115	-0.829315	-0.544892	0.426637	0.936893	-0.581816	-0.464559	-0.360483	-0.279791	-0.211352	-0.219204	0.219204	-0.646644	0.646644	1.10365	-1.10365	1.94707	-1.50173	-0.330463	0.471979	-0.471979	1.08692	-1.08692	0.803133	-0.596074	0.18302	-0.689237	-0.937109	0.937109	0.327141	-1.26428	0.299395	0.405732	-0.238926	0.275537	0.405608	0.471627	-0.721367	-0.156193	0.156193	-0.757976	0.757976	-1.20389	0.711773	-0.523365	1.01171	0.413619
PF3D7_1016100	Q8IJN5	conserved Plasmodium protein, unknown function	-0.224884	-0.829315	-0.544892	1.03727	-0.634265	-1.20241	1.6111	-0.360483	-0.279791	1.2649	-0.496418	0.496418	0.264687	-0.264687	-0.109512	0.109513	-0.514077	0.666358	-0.330463	1.03383	-1.03383	0.880822	-0.880822	-0.514679	-0.596074	1.26618	-0.0087735	-0.937109	0.937109	-0.567741	-0.801988	1.00522	0.122897	0.690539	-0.74855	-1.22621	0.778617	0.153744	-0.227213	0.227213	0.373397	-0.373397	-2.15404	-0.806737	-0.523365	2.96462	0.0862841
PF3D7_1016200	Q8IJN4	Rab3 GTPase-activating protein non-catalytic subunit, putative	0.713258	-0.829315	0.97942	-0.620164	-0.0127079	-0.0566952	-0.113294	-0.360483	-0.279791	0.413217	-0.0824385	0.0824385	-0.955846	0.955846	0.456632	-0.456632	-0.514077	0.666358	-0.330463	-0.42698	0.42698	-0.134067	0.134067	0.437074	-0.596074	-0.900139	0.369262	-0.937109	0.937109	0.190022	-0.391892	-0.0003892	-0.796745	0.727463	-0.74855	0.543807	-0.70517	-0.516819	0.401039	-0.401039	-0.631422	0.631422	1.13494	0.361347	0.3232	-1.5421	-0.172539
PF3D7_1016300	Q8I6U8	glycophorin binding protein	-1.76003	2.67255	-0.544892	0.25217	0.423862	-1.20241	-0.34595	0.047912	-0.279791	1.10673	0.422349	-0.422349	-0.559433	0.559433	-0.837413	0.837413	-0.514077	0.666358	-0.330463	0.369825	-0.369825	1.42256	-1.42256	-0.232291	-0.596074	-0.900139	1.06053	2.13405	-2.13405	3.09169	-1.26428	-2.60791	-0.987302	1.76544	-0.74855	-0.0889978	-0.70517	-1.38683	0.749309	-0.749309	-0.387354	0.387354	2.4749	-0.806737	-0.523365	-1.79248	-0.6979
PF3D7_1016400	Q8IJN3	serine/threonine protein kinase, FIKK family	-0.0258844	0.986465	-0.544892	-0.387542	0.335364	-0.0108665	-0.481164	-0.360483	-0.279791	0.113424	-0.611263	0.611263	-0.444682	0.444682	0.254438	-0.254438	-0.514077	0.666358	-0.330463	0.303424	-0.303424	0.723733	-0.723733	0.144227	-0.596074	-0.178033	0.218048	-0.404098	0.404098	0.103421	0.122593	-0.171152	-0.815186	1.0836	0.209467	-0.755825	-0.154732	-0.325467	0.342072	-0.342072	-0.109387	0.109387	0.0816065	-0.806737	-0.523365	0.667075	-1.15031
PF3D7_1016500	Q8IJN2	Plasmodium exported protein	0.713258	-0.829315	2.50373	-1.31803	-0.703327	0.707117	-0.624224	-0.360483	-0.279791	1.09456	-0.107271	0.107271	-0.997361	0.997361	0.133121	-0.133121	-0.514077	0.666358	-0.330463	0.222268	-0.222268	0.0146664	-0.0146664	-0.334978	-0.0180069	-0.506263	0.671691	-0.937109	0.937109	0.774582	-0.432156	-0.594644	1.36001	-1.35706	0.601383	1.96282	0.0704463	-1.37964	0.440984	-0.440984	-0.0167316	0.0167316	-0.118005	2.44721	-0.523365	-1.2202	-0.722261
PF3D7_1016700	Q8IJN1	Plasmodium exported protein	0.372115	0.623309	0.522126	-1.03888	0.0745281	0.56139	-0.355314	-0.360483	0.491519	-0.483293	-0.595113	0.595113	-0.536483	0.536483	-0.308031	0.308031	-0.514077	-1.50173	3.02549	-0.225489	0.225489	-0.23479	0.23479	-0.0021967	-0.242811	-0.418735	0.369262	-0.61138	0.61138	-0.976986	-1.26428	1.67087	0.0607591	-0.263329	-0.129831	0.0692035	-0.70517	0.669562	0.344409	-0.344409	-0.151503	0.151503	-0.174562	-0.806737	0.393747	0.523479	-0.350162
PF3D7_1016800	Q8IJN0	Plasmodium exported protein	-2.01588	-0.829315	-0.544892	2.86917	1.10853	-0.764345	-0.87969	-0.360483	-0.279791	0.0925825	-0.783532	0.783532	-1.36269	1.36269	-0.837413	0.837413	-0.514077	0.666358	-0.330463	-0.0096062	0.00960621	-0.0718566	0.0718566	-0.382898	-0.596074	0.832915	0.127319	-0.937109	0.937109	-0.23216	-0.137446	0.314099	-0.682411	-0.121788	-0.74855	0.248498	0.659914	0.574651	0.401039	-0.401039	-0.313229	0.313229	1.01313	-0.806737	-0.523365	-0.290236	1.07556
PF3D7_1016900	Q8IJM9	early transcribed membrane protein 10.3	-1.21988	-0.829315	1.23347	1.24082	-0.634265	2.52117	-0.87969	-0.360483	-0.279791	-0.949478	5.24587	-5.24587	1.89206	-1.89206	-0.837413	0.837413	-0.514077	0.666358	-0.330463	1.03383	-1.03383	-2.85475	2.85475	1.02277	-0.596074	-0.900139	-0.235595	-0.937109	0.937109	-2.41344	10.004	-2.5533	-0.359586	-0.721259	-0.74855	0.456952	-0.70517	1.64658	-2.57087	2.57087	-1.49922	1.49922	0	0	0	0	-1.59999
PF3D7_1017000	Q7KQL4	DNA polymerase delta catalytic subunit	0.372115	-0.148398	-0.211449	-0.183997	-0.0672305	-0.222523	0.955627	-0.360483	-0.279791	-0.250201	-0.915267	0.915267	-0.755872	0.755872	0.934866	-0.934866	1.94707	-1.50173	-0.330463	0.326986	-0.326986	0.804551	-0.804551	0.319935	-0.596074	-0.322454	0.127319	-0.592219	0.592219	-0.273708	-0.577447	0.581723	-0.109693	1.17157	0.0688406	-0.615368	-0.0789843	-1.18076	1.32175	-1.32175	-0.174443	0.174443	-0.153725	-0.407129	-0.233751	0.523479	0.749388
PF3D7_1017100	Q8IJM8	rhoptry neck protein 12	-2.01588	-0.829315	-0.544892	2.86917	0.712442	0.659379	-0.87969	-0.360483	-0.279791	-0.949478	-0.226192	0.226192	-0.368182	0.368182	-0.109512	0.109513	1.94707	-1.50173	-0.330463	1.03383	-1.03383	0.429977	-0.429977	-0.0953754	-0.596074	-0.900139	0.919132	-0.937109	0.937109	-1.54093	-0.362812	1.80514	-0.551744	0.44438	-0.74855	0.634208	-0.70517	-0.347336	0.953251	-0.953251	0.168579	-0.168579	2.59671	-0.806737	-0.523365	-1.91766	-1.15031
PF3D7_1017200	Q8IJM7	enoyl-CoA hydratase-related protein, putative	-0.91373	0.288088	-0.544892	0.990299	-0.634265	1.27998	-0.87969	-0.360483	-0.279791	0.526775	0.0464899	-0.0464899	-0.699685	0.699685	-0.837413	0.837413	-0.514077	-1.50173	3.02549	-0.183512	0.183512	-0.299963	0.299963	1.56341	-0.596074	-0.900139	-0.793924	-0.0995198	0.0995198	0.195541	-1.26428	0.437791	-0.329016	0.830403	0.151405	-0.242405	-0.188092	-0.840377	1.56194	-1.56194	1.13631	-1.13631	0.221335	-0.0474821	-0.523365	0.0352499	0.306124
PF3D7_1017300	C6S3C8	golgi re-assembly stacking protein 2	0.372115	-0.829315	-0.544892	0.426637	0.26354	0.0387813	-0.87969	-0.360483	-0.279791	0.526775	-0.694428	0.694428	-0.0528499	0.0528499	0.327228	-0.327228	-0.514077	-1.50173	3.02549	-0.0096062	0.00960621	0.547289	-0.547289	0.437074	-0.596074	-0.418735	0.0668336	-0.546234	0.546234	0.612204	-0.682687	-0.296378	2.0616	-1.18335	-0.74855	-0.510868	1.00119	0.7882	0.721869	-0.721869	0.593705	-0.593705	0.0386133	0.361347	-0.523365	-0.0398622	-0.270956
PF3D7_1017400	Q8IJM5	phosphomannomutase, putative	1.56611	0.986465	-0.544892	-2.0159	-0.634265	0.0387813	-0.0494273	1.54536	-0.279791	0.526775	0.939155	-0.939155	0.427425	-0.427425	-0.837413	0.837413	-0.514077	0.666358	-0.330463	1.03383	-1.03383	-1.21239	1.21239	0.299264	-0.596074	1.13875	-0.769292	-0.937109	0.937109	0.561031	-0.444764	-0.363649	-1.36841	-0.546413	-0.74855	1.38755	1.00119	0.432286	0.176865	-0.176865	0.195052	-0.195052	1.64656	0.711773	-0.523365	-1.91766	-0.81306
PF3D7_1017500	Q8IJM4	conserved Plasmodium protein, unknown function	-0.423884	0.381205	-0.544892	0.426637	2.05915	-1.20241	-0.87969	-0.360483	-0.279791	-0.949478	2.23117	-2.23117	-0.243868	0.243868	4.98579	-4.98579	-0.514077	0.666358	-0.330463	1.03383	-1.03383	-1.46123	1.46123	0.144227	-0.596074	3.4325	-2.05017	1.01727	-1.01727	-3.14053	1.74061	2.41686	-1.36841	0.848785	1.37277	-0.872471	-0.70517	0.330596	-1.03426	1.03426	0.477431	-0.477431	2.59671	-0.806737	-0.523365	-1.91766	1.46028
PF3D7_1017600	Q8IJM3	conserved Plasmodium protein, unknown function	-0.423884	-0.829315	-0.544892	1.24082	-0.334997	1.27998	-0.87969	-0.360483	-0.279791	0.0346902	-0.577559	0.577559	1.2592	-1.2592	-0.837413	0.837413	-0.514077	0.666358	-0.330463	-0.995072	0.995072	-0.0735216	0.0735216	0.299264	-0.596074	1.64847	-1.08951	0.109877	-0.109877	0.506117	-1.26428	0.111176	-0.755912	-0.0611267	-0.74855	0.48354	0.513655	0.330596	0.572255	-0.572255	-0.69059	0.69059	0.221335	0.458688	-0.523365	-0.290236	-0.389331
PF3D7_1017700	Q8IJM2	conserved Plasmodium protein, unknown function	-2.01588	1.59173	-0.544892	1.24082	-0.389409	1.50565	-0.87969	-0.360483	-0.279791	-0.14425	1.22627	-1.22627	-1.36269	1.36269	-0.837413	0.837413	-0.514077	0.666358	-0.330463	-0.23644	0.23644	-0.379304	0.379304	0.671352	-0.596074	0.832915	-0.961423	0.626391	-0.626391	1.31584	-0.682687	-1.03635	-0.733227	-0.81377	0.351395	1.03599	3.08673	-0.648639	0.199456	-0.199456	1.16926	-1.16926	-0.570458	1.72411	-0.523365	-0.290236	-0.325915
PF3D7_1017800	Q8IJM1	conserved Plasmodium protein, unknown function	-0.651312	0.727068	-0.544892	0.426637	-0.762523	-0.138532	0.0691816	0.72857	-0.279791	1.15945	0.422349	-0.422349	0.7529	-0.7529	-0.213498	0.213498	-0.514077	0.666358	-0.330463	0.0193781	-0.0193781	-0.729339	0.729339	-0.382898	0.251758	0.255231	0.127319	-0.937109	0.937109	0.951477	0.412868	-1.21073	-0.406728	-0.217031	-0.193437	0.70743	-0.70517	0.292581	0.323055	-0.323055	0.0612941	-0.0612941	0.560674	-0.264412	0.262731	-0.522726	0.0678274
PF3D7_1017900	Q8IJM0	26S proteasome regulatory subunit p55, putative	-0.0258844	-0.224055	0.34429	0.0195476	1.16134	-0.788682	-0.326182	-0.360483	-0.279791	-0.457394	0.259147	-0.259147	-0.128128	0.128128	-0.255093	0.255093	-0.514077	0.666358	-0.330463	0.449505	-0.449505	-0.257524	0.257524	0.144227	-0.596074	-0.178033	0.218048	-0.937109	0.937109	1.22202	-0.557246	-1.00153	0.701423	0.786032	0.275537	-1.34006	-0.116771	-0.475909	0.916994	-0.916994	-0.510894	0.510894	1.23935	-0.806737	-0.523365	-0.522726	0.0862841
PF3D7_1018000	Q8I715	tRNA pseudouridine synthase, putative	-0.423884	-0.829315	-0.544892	1.24082	-0.144553	-0.18689	0.0260511	1.71862	-0.279791	-0.14425	-0.452246	0.452246	-0.723363	0.723363	-0.308031	0.308031	1.94707	-1.50173	-0.330463	0.303424	-0.303424	-0.664933	0.664933	0.144227	1.71619	-0.112387	-0.812958	-0.0113525	0.0113525	0.471477	0.480495	-0.740362	-0.570736	-0.279788	0.632776	-0.893494	0.882137	1.27655	0.533713	-0.533713	0.279766	-0.279766	0.00539124	0.573726	0.477121	-0.586132	-0.532015
PF3D7_1018100	Q8IJL9	conserved Plasmodium protein, unknown function	1.16811	-0.829315	-0.544892	-0.387542	0.26354	-1.20241	-0.87969	3.4512	-0.279791	0.526775	0.127031	-0.127031	-0.723363	0.723363	1.10365	-1.10365	-0.514077	0.666358	-0.330463	1.03383	-1.03383	-0.407307	0.407307	-0.734315	1.5235	0.544073	-0.235595	-0.937109	0.937109	2.54401	-0.717935	-2.31	-0.143409	-0.364431	0.312111	0.0315365	-0.70517	0.839045	0.372016	-0.372016	0.553456	-0.553456	-1.36225	-0.806737	-0.523365	2.15091	0.760792
PF3D7_1018400	Q8IJL7	conserved Plasmodium protein, unknown function	-1.06068	0.623309	1.58914	-0.0618702	-0.634265	1.27998	-0.87969	-0.360483	-0.279791	0.526775	-0.0128563	0.0128563	-0.0840366	0.0840366	-0.837413	0.837413	-0.514077	0.666358	-0.330463	1.03383	-1.03383	-1.21239	1.21239	-0.734315	-0.596074	-0.900139	1.57898	-0.937109	0.937109	0.64035	-0.362812	-0.488771	0.970233	-1.35706	0.601383	-0.625923	-0.70517	2.1795	-0.759861	0.759861	0.279766	-0.279766	0.221335	2.98954	-0.523365	-1.91766	0.859158
PF3D7_1018600	Q8IJL6	conserved Plasmodium protein, unknown function	-0.224884	0.0785749	1.23347	-0.387542	-0.522039	0.34908	0.365704	0.115978	0.941449	-0.211352	-0.311182	0.311182	0.764179	-0.764179	0.0147631	-0.0147631	-0.514077	-1.50173	3.02549	-0.23644	0.23644	-0.496485	0.496485	-0.280874	0.224408	0.916773	-0.381931	-0.340859	0.340859	0.204095	0.0378394	-0.233892	-0.498483	0.0751403	-0.318136	0.516294	0.284022	-0.25891	-0.263696	0.263696	-0.510894	0.510894	0.00539124	0.228611	-0.0231222	-0.142288	-0.0785957
PF3D7_1018700	Q8IJL5	conserved Plasmodium protein, unknown function	-0.105484	-0.829315	-0.544892	0.915144	0.135282	0.925349	-0.87969	-0.360483	-0.279791	-0.316798	-0.139615	0.139615	-0.309681	0.309681	-0.837413	0.837413	-0.514077	-1.50173	3.02549	-0.119441	0.119441	-1.55455	1.55455	-0.985327	1.22071	-0.281191	0.671691	-0.937109	0.937109	0.323073	-0.280861	-0.196818	-0.848715	0.44438	-0.74855	-0.625923	-0.70517	1.31668	0.447475	-0.447475	-1.1925	1.1925	-1.36225	-0.806737	1.31086	1.33719	-1.46604
PF3D7_1018800	Q8IJL4	uncharacterized protein	0.155024	-0.169032	0.425124	-0.239509	0.135282	-0.670473	0.543617	-0.360483	1.81376	-0.316798	0.269221	-0.269221	-0.39506	0.39506	-0.837413	0.837413	-0.514077	0.666358	-0.330463	1.03383	-1.03383	-1.14562	1.14562	0.144227	2.58329	-0.900139	-0.689237	0.365807	-0.365807	1.4226	-0.0208768	-1.48544	-0.695862	0.6109	-0.166226	0.208793	-0.70517	-0.307458	0.409406	-0.409406	0.0973059	-0.0973059	0.00539124	0.573726	-0.523365	-0.142288	1.29657
PF3D7_1018900	Q8IJL3	conserved Plasmodium protein, unknown function	-0.224884	0.0785749	0.788881	-0.183997	-0.334997	-0.37495	1.33434	-0.360483	-0.279791	0.0346902	0.0778115	-0.0778115	0.171694	-0.171694	0.133121	-0.133121	-0.514077	0.666358	-0.330463	-0.119441	0.119441	-0.0774202	0.0774202	-2.4914	-0.596074	-0.900139	3.39355	-0.0995198	0.0995198	-0.83807	1.23979	0.250379	1.65807	0.15297	-0.74855	-0.845882	-0.70517	-0.0283092	0.767941	-0.767941	0.0343887	-0.0343887	1.01313	-0.806737	0.699451	-0.832712	-0.128776
PF3D7_1019000	Q8IJL2	eukaryotic translation initiation factor subunit eIF2A, putative	-0.651312	-0.310521	0.217264	0.775571	0.358045	-0.418501	0.431251	-0.360483	-0.279791	-0.250201	0.300748	-0.300748	0.264687	-0.264687	-0.109512	0.109513	-0.514077	0.666358	-0.330463	0.169909	-0.169909	0.1121	-0.1121	-0.295044	0.816978	-0.057682	-0.0087735	-0.340859	0.340859	0.336868	0.107518	-0.408983	-0.098038	0.182265	-0.198577	-0.29212	0.137475	0.142282	0.231879	-0.231879	-0.171619	0.171618	-0.0884972	0.183595	-0.284118	0.0989319	-0.434389
PF3D7_1019100	Q8IJL1	conserved Plasmodium protein, unknown function	-0.105484	-0.829315	0.877799	0.263801	-0.865129	1.13813	0.258956	-0.360483	0.557631	-0.190263	-0.467706	0.467706	-0.53746	0.53746	-0.461722	0.461722	-0.514077	0.666358	-0.330463	-0.225489	0.225489	0.0541125	-0.0541125	-0.25511	-0.210696	0.150197	0.259288	-0.0860103	0.0860103	0.931187	0.138002	-1.04951	0.0275225	0.0164627	-0.403218	0.136654	0.0884838	-0.0477846	0.200961	-0.200961	0.183605	-0.183605	-0.188213	0.764135	-0.14387	-0.234118	-0.558141
PF3D7_1019200	Q8IJL0	conserved Plasmodium protein, unknown function	0.713258	0.208274	-0.544892	-0.620164	-0.249492	0.925349	0.543617	-0.360483	-0.279791	-0.949478	1.07516	-1.07516	0.702827	-0.702827	0.456632	-0.456632	-0.514077	-1.50173	3.02549	0.222268	-0.222268	-0.664933	0.664933	-0.232291	-0.596074	-0.900139	1.06053	-0.0995198	0.0995198	0.915879	-0.315367	-0.802676	-0.415632	0.44438	-0.74855	-1.07336	1.19078	0.669562	0.533713	-0.533713	-0.0167316	0.0167316	-2.15404	6.78581	-0.523365	-1.91766	1.73508
PF3D7_1019400	Q8IJK8	60S ribosomal protein L30e, putative	-1.21988	0.381205	1.23347	0.426637	0.712442	-1.20241	-0.87969	-0.360483	-0.279791	1.2649	5.24587	-5.24587	-1.36269	1.36269	0.327228	-0.327228	-0.514077	0.666358	-0.330463	1.03383	-1.03383	1.52489	-1.52489	0.144227	0.675673	-0.0336118	-0.417052	-0.937109	0.937109	-0.23216	-1.26428	0.887578	-1.36841	0.44438	-0.74855	-1.77648	-0.70517	3.04232	-0.32867	0.32867	2.94824	-2.94824	2.59671	-0.806737	-0.523365	-1.91766	-0.026134
PF3D7_1019600	Q8IJK6	conserved Plasmodium protein, unknown function	0.372115	0.986465	-0.544892	-0.794631	0.100302	0.151617	-0.87969	0.679067	-0.279791	0.258365	-0.299026	0.299026	0.2861	-0.2861	-0.255093	0.255093	1.94707	-1.50173	-0.330463	-0.477353	0.477353	-0.63947	0.63947	0.144227	-0.596074	1.98828	-1.14288	-0.474231	0.474231	0.546867	-0.620374	-0.25938	0.077978	-0.203643	0.324891	-0.0991633	0.11717	0.183575	-0.433035	0.433035	-0.801578	0.801578	-0.570458	0.205603	-0.523365	0.686221	0.0175842
PF3D7_1019700	Q8IJK5	conserved Plasmodium protein, unknown function	0.372115	-0.224055	0.34429	-0.387542	0.590014	-0.18689	0.0260511	-0.360483	-0.279791	-0.546864	-0.831922	0.831922	-0.188844	0.188844	-0.58423	0.58423	1.94707	-1.50173	-0.330463	-0.42698	0.42698	-0.253172	0.253172	-0.929546	-0.125056	-0.900139	1.57898	-0.128402	0.128402	1.19141	-0.125584	-1.18902	-0.653828	-0.794111	-0.129831	0.332872	0.716793	1.26275	-0.199571	0.199571	-1.49922	1.49922	-0.966354	-0.806737	-0.523365	1.74405	-1.11394
PF3D7_1019800	Q8IJK4	tRNA methyltransferase, putative	0.212915	-0.345107	-0.544892	0.263801	-0.475829	1.426	0.292446	-0.360483	-0.279791	-0.949478	-0.432614	0.432614	-0.64087	0.64087	0.0820402	-0.0820402	-0.514077	0.666358	-0.330463	0.191054	-0.191054	-0.797649	0.797649	-0.514679	0.198768	0.18302	0.331459	0.270005	-0.270005	0.654537	-0.0916395	-0.641699	-0.309767	-0.289541	-0.0152531	-0.213996	-0.70517	1.28472	0.543513	-0.543513	-0.622255	0.622255	-0.253741	0.205603	-0.523365	0.360736	-0.222866
PF3D7_1019900	Q8IJK2	autophagy-related protein 8	1.16811	-0.829315	-0.544892	-0.387542	-1.01904	-1.20241	0.543617	-0.360483	-0.279791	2.8466	1.8005	-1.8005	0.874954	-0.874954	-0.837413	0.837413	-0.514077	0.666358	-0.330463	1.03383	-1.03383	-1.46123	1.46123	1.7256	-0.596074	-0.900139	-0.961423	-0.937109	0.937109	1.94912	-1.26428	-1.40634	0.0607591	-0.263329	-0.74855	0.332872	-0.70517	0.669562	-0.156193	0.156193	1.46576	-1.46576	-1.36225	0.458688	-0.523365	1.33719	-2.38691
PF3D7_1020000	Q8IJK1	RNA-binding protein 34, putative	0.372115	1.34962	0.522126	-1.52739	-1.05954	1.14932	0.693439	-0.360483	1.26283	-0.483293	-1.64488	1.64488	1.62083	-1.62084	2.07419	-2.07419	-0.514077	0.666358	-0.330463	1.03383	-1.03383	-0.0972017	0.0972017	-0.0953754	0.56006	1.46312	-1.0604	0	0	0.806542	-1.26428	-0.204763	-0.551744	-0.768836	-0.74855	1.23688	2.54503	-0.347336	-1.9489	1.9489	-0.0167316	0.0167316	-0.570458	1.72411	-0.523365	-0.290236	-0.128776
PF3D7_1020200	Q8IJK0	conserved Plasmodium protein, unknown function	0.106782	-0.0223018	1.82626	-0.930327	0.622661	0.28702	-0.21548	-0.360483	-0.279791	-0.949478	0.234419	-0.234419	-0.0528499	0.0528499	0.327228	-0.327228	-0.514077	0.666358	-0.330463	0.237024	-0.237024	0.33044	-0.33044	1.02277	-0.596074	1.02548	-1.44531	-0.937109	0.937109	-0.175504	0.608898	-0.12532	-0.125655	0.690539	0.112277	-0.492526	-0.210574	-0.465237	0.865399	-0.865399	0.195052	-0.195052	-0.0425962	-0.806737	-0.523365	0.794717	0.498484
PF3D7_1020300	Q8IJJ9	cytoplasmic dynein intermediate chain, putative	-0.0492962	-0.402073	-0.544892	0.570316	-1.08317	0.0387813	0.780835	1.54536	-0.279791	0.526775	-0.644606	0.644606	0.216823	-0.216823	0.826359	-0.826359	-0.514077	0.666358	-0.330463	-0.294179	0.294179	-0.417695	0.417695	0.332486	-0.141878	-0.281191	-0.105983	-0.0995198	0.0995198	1.91214	-1.26428	-1.36746	-0.524968	-0.622985	-0.261689	0.920724	0.413752	0.397278	-0.188824	0.188824	-0.0645538	0.0645538	-0.403765	-0.0075213	0.0558635	0.394997	-0.0134416
PF3D7_1020400	Q8IJJ8	S-adenosyl-L-methionine-dependent methyltransferase, putative	-0.105484	1.34962	0.522126	-1.03888	-0.185363	-0.581816	0.780835	1.54536	-0.279791	-0.211352	0.475355	-0.475355	-0.616809	0.616809	-0.837413	0.837413	-0.514077	0.666358	-0.330463	0.512111	-0.512111	0.612462	-0.612462	-0.271924	-0.596074	0.924129	-0.0445874	0.44245	-0.442449	0.697564	-0.0820277	-0.691839	0.53715	-1.25412	1.23135	-0.370244	1.56997	0.827746	-0.408892	0.408892	-0.313229	0.313229	0.404056	0.361347	0.3232	-0.790983	0.0175842
PF3D7_1020500	Q8IJJ7	conserved Plasmodium protein, unknown function	1.56611	-0.829315	-0.544892	-0.794631	-0.334997	-0.37495	2.44136	-0.360483	-0.279791	-0.949478	-0.336506	0.336506	-0.567083	0.567083	-0.19039	0.19039	1.94707	-1.50173	-0.330463	-0.0096062	0.00960621	0.612462	-0.612462	-1.08573	-0.596074	0.255231	1.21606	-0.486099	0.486099	0.481712	1.03036	-1.03097	-0.0491774	0.335501	-0.74855	-0.802932	1.91999	-0.0605186	0.749309	-0.749309	0.11804	-0.11804	0.769498	-0.222695	-0.523365	-0.415423	-0.881489
PF3D7_1020600	Q8IJJ6	conserved Plasmodium membrane protein, unknown function	0.555807	0.288088	-0.544892	-0.5128	-0.321077	0.356296	-0.184586	-0.360483	-0.279791	0.492443	0.187567	-0.187567	0.11834	-0.11834	-0.589617	0.589617	-0.514077	0.666358	-0.330463	-0.294179	0.294179	-0.684142	0.684142	0.482128	0.708282	0.210793	-0.933507	-0.0995198	0.0995198	1.01178	-0.178175	-0.97335	0.158648	-0.622031	0.675352	-0.0427654	-0.0039278	0.637058	1.08748	-1.08748	-0.269839	0.269839	-0.501606	-0.806737	-0.0448719	1.05416	-0.369937
PF3D7_1020700	Q8IJJ5	uncharacterized protein	0.372115	-0.425808	0.640684	-0.387542	-0.547381	-0.48172	0.405878	-0.360483	0.665685	1.05061	-0.299345	0.299345	-0.579515	0.579515	0.0252838	-0.0252838	1.94707	-1.50173	-0.330463	0.389354	-0.389354	0.0193859	-0.0193859	0.144227	-0.596074	-0.146637	0.198324	-0.285651	0.285651	0.00456726	1.3912	-0.712828	0.429578	0.672673	-0.0300373	-0.347563	-0.429951	-0.899522	0.0283677	-0.0283676	0.0939018	-0.0939018	-0.756762	-0.360117	0.771381	0.667075	-0.350162
PF3D7_1020800	Q8IJJ4	dihydrolipoamide acyltransferase component E2	1.39554	0.208274	0.217264	-1.66697	-1.01904	0.925349	-0.168036	-0.360483	-0.279791	0.948561	0.234419	-0.234419	0.228523	-0.228523	-0.0055268	0.00552677	-0.514077	-1.50173	3.02549	-0.589292	0.589292	-0.864007	0.864007	0.549708	0.871326	-0.566859	-0.584551	-0.285651	0.285651	0.494931	0.839142	-0.947555	0.701423	0.0539196	0.275537	-0.0308088	1.06002	-1.21228	-0.796227	0.796227	0.43446	-0.434461	0.69641	0.205603	-0.523365	-0.615722	-0.222866
PF3D7_1020900	Q7KQL3	ADP-ribosylation factor	-1.53828	0.623309	-0.544892	1.40365	-1.67019	1.08902	-0.113294	-0.360483	-0.279791	1.77591	1.8005	-1.8005	0.0143214	-0.0143214	-0.837413	0.837413	-0.514077	0.666358	-0.330463	1.03383	-1.03383	0.682649	-0.682648	0.383829	-0.596074	-0.900139	0.424249	1.99445	-1.99445	0.103421	0.122593	-0.171152	-0.415632	1.38799	-0.74855	-1.07336	-0.70517	-0.121359	1.05114	-1.05114	0.477431	-0.477431	1.01313	-0.806737	-0.523365	-0.290236	0.498484
PF3D7_1021000	Q8IJJ3	conserved Plasmodium protein, unknown function	-0.224884	0.0785749	0.788881	-0.183997	-0.492506	0.365412	0.169063	-0.360483	-0.279791	0.449077	0.939155	-0.939155	0.315543	-0.315543	-0.0055268	0.00552677	-0.514077	0.666358	-0.330463	1.03383	-1.03383	-1.21239	1.21239	0.144227	-0.596074	-0.900139	0.671691	1.57566	-1.57566	-0.984324	-0.642577	1.36218	-0.359586	-0.471479	1.87191	-0.287525	1.30231	-0.0283092	-1.11083	1.11083	0.724513	-0.724513	0.0816065	-0.360117	0.124008	0.0926886	0.859158
PF3D7_1021100	Q8IJJ2	conserved Plasmodium protein, unknown function	1.9295	-0.513527	-0.0809713	-1.59111	0.173759	-0.457697	0.116625	-0.360483	-0.279791	0.379149	-0.728217	0.728217	-0.480239	0.480239	-0.660952	0.660952	-0.514077	0.666358	-0.330463	-0.0096062	0.00960621	0.144748	-0.144748	-0.646461	-0.596074	-0.0336118	0.943876	-0.378716	0.378716	0.232883	-0.257565	-0.113827	-0.420896	0.46002	-0.256309	-0.168244	0.0490204	-0.130098	1.03483	-1.03483	0.234538	-0.234538	0.640519	0.086504	0.124008	-0.768891	-0.0122061
PF3D7_1021200	Q8IJJ1	conserved Plasmodium protein, unknown function	-0.423884	0.784712	0.640684	-0.387542	-0.634265	0.659379	-0.0494273	0.592438	-0.279791	0.157711	-0.0759999	0.0759999	-0.180539	0.180539	-0.837413	0.837413	-0.514077	0.666358	-0.330463	-0.25512	0.25512	-0.963544	0.963544	-0.0314815	-0.596074	0.255231	0.127319	0.09756	-0.09756	1.33177	0.776777	-1.79587	-0.939663	0.302838	-0.74855	1.07114	-0.70517	-0.279543	-0.558639	0.558639	-0.609727	0.609727	-0.253741	-0.0474821	0.577169	0.0352499	-0.408355
PF3D7_1021300	Q8IJJ0	conserved Plasmodium membrane protein, unknown function	-0.821883	-0.829315	-0.544892	1.6479	-0.249492	-0.138532	0.543617	-0.360483	1.81376	-0.316798	-0.0719874	0.0719874	-0.865436	0.865436	-0.837413	0.837413	-0.514077	-1.50173	3.02549	-3.13991	3.13991	-1.46123	1.46123	0.144227	-0.596074	1.26618	-0.689237	-0.937109	0.937109	0.879862	-0.20373	-0.821614	-0.143409	-0.364431	0.312111	0.709542	-0.70517	0.0763715	-0.0312964	0.0312965	1.22372	-1.22372	-0.570458	-0.806737	-0.523365	1.33719	-0.655675
PF3D7_1021500	Q8IJI8	ATP-dependent RNA helicase ROK1, putative	0.106782	-0.0223018	-0.544892	0.155244	-0.0127079	1.08902	-0.87969	1.39876	-0.279791	-0.949478	-0.222473	0.222473	0.0143214	-0.0143214	-0.389474	0.389474	-0.514077	0.666358	-0.330463	0.604179	-0.604179	0.30832	-0.30832	0.47368	-0.596074	-0.358559	-0.0087735	-0.937109	0.937109	0.346009	-0.612616	-0.0520982	-0.733227	-0.0274263	-0.74855	1.27036	1.19078	-0.912279	0.805204	-0.805204	0.0477244	-0.0477244	-0.457344	-0.264412	1.83492	-0.173991	-0.222866
PF3D7_1021600	Q8IJI7	deoxyribose-phosphate aldolase, putative	0.940686	-0.483452	-0.0367883	-0.620164	-1.17295	0.28702	-0.87969	-0.360483	-0.279791	2.59353	0.422349	-0.422349	0.55529	-0.55529	0.826359	-0.826359	-0.514077	0.666358	-0.330463	1.03383	-1.03383	0.572791	-0.572791	1.15793	-0.596074	-0.900139	-0.375177	1.01727	-1.01727	-0.0025524	-0.315367	0.163184	0.0607591	-0.263329	-0.74855	-1.24914	0.716793	1.85594	-0.382569	0.382569	-1.49922	1.49922	0.437278	-0.806737	1.47761	-0.586132	1.54772
PF3D7_1021700	Q8IJI6	conserved Plasmodium membrane protein, unknown function	0.408854	-0.270614	0.604204	-0.5128	0.067655	-0.0740546	0.207199	-0.360483	-0.279791	0.0167963	-0.384762	0.384762	-0.413714	0.413714	-0.328589	0.328589	-0.514077	0.666358	-0.330463	0.252893	-0.252893	0.492406	-0.492406	0.0137504	0.411251	-0.38537	0.0518619	-0.0127425	0.0127426	-0.126721	-0.0931894	0.180692	-0.046095	0.517135	-0.401604	-0.534524	-0.465961	0.159529	0.417871	-0.417871	0.195052	-0.195052	-0.144108	-0.125354	-0.241177	0.335698	-0.459196
PF3D7_1021900	Q8IJI4	conserved Plasmodium protein	0.280269	-0.130938	0.0706952	-0.230969	0.0839787	-0.457697	0.44873	0.401854	-0.279791	-0.0637266	0.378096	-0.378096	-0.234466	0.234466	-0.352146	0.352146	1.94707	-1.50173	-0.330463	0.361088	-0.361088	0.195354	-0.195354	0.590256	0.18654	-0.633515	-0.291428	1.01727	-1.01727	-0.393736	0.87253	-0.0299881	-1.19861	0.752689	-0.16046	0.228449	-0.70517	-0.152682	0.01971	-0.01971	-0.346174	0.346173	-0.692272	1.82145	-0.100083	-0.415423	-0.313034
PF3D7_1022000	Q8IJI3	RNA-binding protein, putative	0.475941	-0.19774	-0.0809713	-0.316744	0.520055	0.925349	-0.87969	-0.360483	-0.279791	-0.949478	0.0167898	-0.0167899	-0.616809	0.616809	0.506403	-0.506403	-0.514077	0.666358	-0.330463	-0.386402	0.386402	0.612462	-0.612462	0.308953	0.198768	-0.0877697	-0.349006	-0.747976	0.747976	0.123966	0.207503	-0.235972	-0.24012	0.593371	-0.74855	-0.277729	0.192912	-0.204613	-0.0662055	0.0662055	-0.267614	0.267614	-0.161791	-0.316895	-0.168354	0.444732	0.159025
PF3D7_1022200	Q8IJI2	conserved Plasmodium membrane protein, unknown function	-0.105484	-0.829315	-0.544892	0.915144	-0.813826	0.28702	-0.21548	-0.360483	-0.279791	1.41253	-0.864791	0.864791	-0.936472	0.936472	-0.352146	0.352146	-0.514077	0.666358	-0.330463	-1.24868	1.24868	1.06867	-1.06867	-0.14862	0.816978	0.062669	-0.235595	-0.0995198	0.0995198	-0.125757	0.0549403	0.10429	-0.541905	0.307954	0.682704	-0.709096	-0.294	0.526624	-0.227213	0.227213	0.0704736	-0.0704736	-1.20389	2.98954	0.577169	-0.941207	0.545022
PF3D7_1022300	Q8IJI1	ZIP domain-containing protein, putative	-0.105484	0.623309	0.166453	-0.387542	2.05915	-1.20241	-0.87969	-0.360483	-0.279791	-0.949478	1.53547	-1.53547	-0.368182	0.368182	0.133121	-0.133121	-0.514077	-1.50173	3.02549	1.03383	-1.03383	1.52489	-1.52489	0.437074	3.64308	-0.900139	-1.44531	0.0400784	-0.0400784	1.28966	-0.425705	-1.1396	1.01354	-0.971038	-0.74855	-0.370244	1.19078	1.06502	-1.03426	1.03426	-0.63842	0.63842	1.01313	-0.806737	-0.523365	-0.290236	0.299491
PF3D7_1022400	Q8IJI0	serine/arginine-rich splicing factor 4	1.16811	-0.829315	-0.544892	-0.387542	0.796611	-0.620603	-0.256993	-0.360483	-0.279791	-0.119086	0.163946	-0.163946	-0.973535	0.973535	3.04472	-3.04472	-0.514077	0.666358	-0.330463	1.03383	-1.03383	0.899224	-0.899224	0.144227	-0.22203	-0.135556	0.0312538	-0.937109	0.937109	0.103421	-1.26428	0.534668	-0.225076	2.14288	-0.74855	-0.932738	-0.70517	-1.7032	0.0785665	-0.0785665	0.11804	-0.11804	0.00539124	-0.806737	0.477121	0.301556	-1.05519
PF3D7_1022500	Q8I6U7	citrate synthase, mitochondrial precursor,putative	-0.256305	0.317493	0.578285	-0.216136	1.43759	-1.20241	-0.496492	-0.360483	-0.279791	-0.268131	-0.849789	0.849789	-0.142157	0.142157	0.0584645	-0.0584645	-0.514077	0.666358	-0.330463	-0.183512	0.183512	0.899224	-0.899224	0.144227	-0.141878	-0.590665	0.282854	-0.155359	0.155359	-0.413933	-1.26428	1.07874	-0.0491774	-0.383095	-0.29165	-0.0240947	-0.70517	1.14411	0.287318	-0.287318	-0.787625	0.787626	-0.174562	0.142332	-0.523365	0.32005	-0.419597
PF3D7_1022600	Q8IJH9	kelch protein, putative	-0.821883	0.986465	-0.544892	0.426637	-0.0955822	0.783498	-0.21548	-0.360483	-0.279791	-0.358977	-0.476444	0.476444	-0.572933	0.572934	-0.389474	0.389474	-0.514077	-1.50173	3.02549	-0.183512	0.183512	-0.130209	0.130209	0.0466111	-0.596074	0.383605	-0.0339758	-0.937109	0.937109	-0.716888	-0.763464	1.14246	-0.848715	0.959077	-0.298572	-0.434164	-0.70517	0.0224451	-0.0995994	0.0995994	-0.0469865	0.0469865	-0.966354	0.458688	-0.523365	0.930336	0.137809
PF3D7_1022700	Q8IJH8	phospholipid scramblase, putative	0.0309726	0.208274	-0.544892	0.0777033	-2.13061	0.452513	-0.87969	-0.360483	-0.279791	3.97136	-0.0547029	0.0547029	-0.865436	0.865436	0.410416	-0.410416	-0.514077	-1.50173	3.02549	0.369825	-0.369825	0.682649	-0.682648	0.144227	2.58329	-0.900139	-0.689237	1.01727	-1.01727	-1.68634	-0.262649	1.9071	0.264927	-0.768836	3.4941	0.0315365	-0.70517	-0.347336	1.29261	-1.29261	-0.652084	0.652084	-0.570458	-0.384929	-0.523365	1.06595	0.27653
PF3D7_1022800	Q8IJH7	4-hydroxy-3-methylbut-2-en-1-yl diphosphate synthase	0.467635	-0.248266	-0.544892	-0.0618702	0.0839787	-0.457697	0.44873	-0.360483	-0.279791	0.231524	-0.611263	0.611263	-1.14958	1.14958	-0.0055268	0.00552677	-0.514077	0.666358	-0.330463	0.604179	-0.604179	0.177306	-0.177306	0.818457	-0.300318	-0.0940671	-0.657588	-0.546234	0.546234	0.204095	-0.813545	0.199403	-0.510911	0.939776	-0.377318	-0.82727	0.574597	-0.279543	1.48784	-1.48784	-0.69059	0.69059	0.361063	-0.806737	-0.523365	0.379882	-0.389331
PF3D7_1022900	Q8IJH6	CDGSH iron-sulfur domain-containing protein,putative	1.16811	-0.829315	1.23347	-1.20172	0.712442	-1.20241	1.6111	-0.360483	-0.279791	-0.949478	-1.64488	1.64488	0.129072	-0.129072	0.327228	-0.327228	-0.514077	0.666358	-0.330463	1.03383	-1.03383	1.52489	-1.52489	1.90131	-0.596074	-0.900139	-1.14288	-0.937109	0.937109	-4.59471	7.75038	0.887578	-1.36841	0.0905253	-0.74855	-1.77648	-0.70517	3.63551	1.05114	-1.05114	-1.49922	1.49922	0.485265	-0.806737	-0.523365	0.25224	-1.30489
PF3D7_1023000	Q8IJH5	conserved Plasmodium membrane protein, unknown function	-0.0258844	0.381205	-0.544892	0.0195476	0.520055	-1.20241	0.543617	-0.360483	-0.279791	0.315881	-0.568196	0.568196	-0.309681	0.309681	-0.19039	0.19039	-0.514077	0.666358	-0.330463	1.03383	-1.03383	0.30832	-0.30832	1.02277	0.251758	0.255231	-1.32434	-0.937109	0.937109	-0.0424842	1.08737	-0.508718	0.390568	0.226623	1.53595	-0.802932	-0.70517	-0.243039	1.74472	-1.74472	0.533907	-0.533907	2.59671	-0.806737	-0.523365	-1.91766	1.07556
PF3D7_1023100	Q8IJH4	dynein heavy chain, putative	-0.0701066	0.0449494	-0.446094	0.245708	1.03565	-0.681112	-0.0826378	-0.360483	0.0133066	-0.683753	-0.542914	0.542914	-0.43183	0.43183	-0.761787	0.761787	-0.514077	0.666358	-0.330463	0.125981	-0.125981	0.300317	-0.300317	0.0353168	-0.175661	0.0308407	0.0193449	-0.549921	0.549921	-0.0140328	-0.221958	0.127719	-0.378373	0.934636	-0.250809	-0.550934	-0.387413	-0.351123	0.466481	-0.466481	-0.321494	0.321494	-0.19785	-0.7323	-0.307574	0.810672	-0.41222
PF3D7_1023200	Q8IJH3	orotidine 5'-phosphate decarboxylase	0.531315	-0.345107	-0.544892	-0.0618702	-1.53207	0.0387813	4.10189	-0.360483	-0.279791	-0.949478	-0.869667	0.869667	-0.836186	0.836186	-0.837413	0.837413	-0.514077	0.666358	-0.330463	0.222268	-0.222268	-1.08204	1.08204	1.15793	-0.596074	-0.233579	-0.793924	-0.937109	0.937109	0.585818	-0.700862	-0.25938	-0.653828	0.798234	0.488888	-0.721803	-0.70517	0.0763715	-1.76597	1.76597	-1.03107	1.03107	-0.0425962	-0.806737	-0.523365	0.794717	0.0862841
PF3D7_1023300	Q8IJH2	conserved Plasmodium protein, unknown function	-2.01588	-0.829315	-0.544892	2.86917	-0.634265	0.659379	-0.87969	-0.360483	-0.279791	1.2649	-1.64488	1.64488	7.58789	-7.58789	-0.837413	0.837413	1.94707	-1.50173	-0.330463	1.03383	-1.03383	-0.664933	0.664933	-0.734315	1.5235	-0.900139	0.671691	0	0	-0.23216	-1.26428	0.887578	0.775346	-2.0326	-0.74855	-0.194465	-0.70517	3.63551	-1.76597	1.76597	-1.49922	1.49922	2.59671	-0.806737	-0.523365	-1.91766	-0.222866
PF3D7_1023400	Q8IJH1	HORMA domain protein, putative	-2.01588	-0.829315	4.7902	0.426637	0.712442	-1.20241	1.6111	-0.360483	-0.279791	-0.949478	1.8005	-1.8005	1.07838	-1.07838	-0.837413	0.837413	-0.514077	0.666358	-0.330463	-1.40085	1.40085	-0.560656	0.560656	0	0	0	0	1.99445	-1.99445	1.70675	-1.26428	-1.15146	-0.415632	-0.0274263	-0.74855	1.03599	1.19078	-0.912279	-0.0052763	0.00527627	-0.313229	0.313229	1.40902	-0.806737	-0.523365	-0.697093	-0.222866
PF3D7_1023500	Q8IJH0	conserved Plasmodium protein, unknown function	0.372115	-0.829315	-0.544892	0.426637	0.26354	1.27998	-0.87969	-0.360483	-0.279791	-0.949478	-1.64488	1.64488	3.1126	-3.1126	-0.837413	0.837413	-0.514077	0.666358	-0.330463	-0.792182	0.792182	1.52489	-1.52489	0.144227	-0.596074	-0.900139	0.671691	-0.937109	0.937109	-2.26802	-0.0623235	2.41686	-1.36841	1.38799	-0.74855	-0.370244	-0.70517	-0.121359	2.25848	-2.25848	0.724513	-0.724513	-2.15404	-0.806737	4.9793	0.523479	1.07556
PF3D7_1023600	Q8IJG9	conserved Plasmodium protein, unknown function	1.16811	-0.829315	1.23347	-1.20172	0.100302	0.828633	-0.87969	-0.360483	-0.279791	-0.14425	0.32391	-0.32391	-0.878875	0.878875	-0.837413	0.837413	-0.514077	0.666358	-0.330463	0.686017	-0.686017	-0.01483	0.01483	2.77985	-0.596074	-0.900139	-2.05017	-0.937109	0.937109	-0.61484	1.58246	-0.158769	0.649242	-0.221699	0.124936	-0.659763	0.298569	0.390413	0.551135	-0.551135	-1.03107	1.03107	2.59671	-0.806737	-0.523365	-1.91766	-1.05519
PF3D7_1023700	Q8IJG8	conserved Plasmodium protein, unknown function	-0.178961	-0.829315	-0.544892	0.990299	0.335364	-0.60664	0.315888	-0.360483	-0.279791	0.113424	-0.35286	0.35286	-0.510254	0.510254	-0.572722	0.572722	-0.514077	0.666358	-0.330463	0.0811272	-0.0811272	1.13385	-1.13385	-0.14862	-0.596074	-0.258267	0.570881	-0.628523	0.628523	0.791154	0.293811	-0.981538	-1.0566	0.804668	-0.208577	-0.165701	-0.0846769	-0.150119	0.949319	-0.949319	-0.228516	0.228516	-0.19785	-0.806737	-0.523365	0.954269	-0.916994
PF3D7_1023800	Q8IJG7	conserved Plasmodium protein, unknown function	-0.224884	-0.829315	0.788881	0.426637	-1.74332	0.987931	1.46458	-0.360483	1.44431	0.0925825	0.0778115	-0.0778115	-0.106469	0.106469	-0.837413	0.837413	-0.514077	0.666358	-0.330463	-0.213203	0.213203	0.0967436	-0.0967436	1.31562	-0.596074	0.062669	-1.14288	-0.937109	0.937109	0.616113	-0.763464	-0.25938	1.02462	-1.46479	2.0141	-0.304838	0.0884838	0.945464	-0.175666	0.175666	1.13631	-1.13631	0.69641	-0.806737	-0.523365	0.0352499	-0.408355
PF3D7_1023900	Q8IJG6	chromodomain-helicase-DNA-binding protein 1 homolog, putative	0.473732	-0.211177	0.363208	-0.508802	0.0655985	-0.264188	0.29706	-0.0003236	-0.279791	0.0269409	-0.500331	0.500331	0.0196381	-0.0196381	-0.255093	0.255093	-0.514077	0.666358	-0.330463	-0.410927	0.410927	-0.927711	0.927711	-0.0072458	-0.303718	-0.302534	0.327548	-0.330579	0.330579	0.22283	-0.0475756	-0.210124	-0.885314	0.0456705	-0.60912	1.78862	-0.224506	-0.967978	-1.41295	1.41295	-0.700957	0.700957	0.54525	-0.461621	-0.0231222	-0.253249	-0.635852
PF3D7_1024000	Q8IJG5	conserved Plasmodium protein, unknown function	1.29058	-0.270614	1.09667	-1.64012	0.712442	0.659379	-0.87969	-0.360483	-0.279791	-0.949478	-0.185658	0.185658	-0.207777	0.207777	-0.837413	0.837413	-0.514077	0.666358	-0.330463	-0.531323	0.531323	-0.0852746	0.0852746	0.282944	-0.596074	-0.444072	0.241924	-0.692812	0.692812	1.01428	-0.620374	-0.750933	0.673262	-0.162228	-0.74855	-0.872471	-0.70517	1.34749	0.171725	-0.171725	-0.609727	0.609727	-0.174562	-0.806737	-0.523365	0.930336	-0.532015
PF3D7_1024100	Q8IJG4	conserved Plasmodium protein, unknown function	-0.423884	0.381205	0.34429	0.0195476	-0.0955822	-0.0108665	-0.481164	-0.360483	0.8926	0.467724	0.459485	-0.459485	-0.658712	0.658712	0.695009	-0.695009	-0.514077	0.666358	-0.330463	0.344768	-0.344768	-0.664933	0.664933	-0.14862	-0.596074	1.98828	-0.840452	0.0737745	-0.0737745	0.149033	0.136057	-0.225973	0.312966	-1.0543	-0.166226	0.70511	0.633148	0.529988	0.322185	-0.322185	0.576264	-0.576264	-0.858382	0.573726	-0.523365	0.745401	-0.925478
PF3D7_1024200	Q8IJG3	RNA-binding protein, putative	0.372115	0.381205	-0.544892	-0.387542	-0.185363	1.27998	-0.87969	-0.360483	-0.279791	-0.211352	2.0466	-2.0466	1.62083	-1.62084	-0.837413	0.837413	-0.514077	0.666358	-0.330463	-0.183512	0.183512	-1.46123	1.46123	1.7256	-0.596074	0.832915	-2.05017	0.528672	-0.528672	-0.23216	-1.26428	0.887578	-1.36841	1.15209	-0.74855	1.38755	-0.70517	-1.7032	-2.00271	2.00271	2.94824	-2.94824	-2.15404	2.98954	1.31086	-0.290236	0.0862841
PF3D7_1024300	Q8IJG2	conserved Plasmodium protein, unknown function	-0.821883	0.986465	-0.544892	0.426637	2.05915	-1.20241	-0.87969	-0.360483	-0.279791	-0.949478	-1.64488	1.64488	-0.467633	0.467633	-0.837413	0.837413	1.94707	-1.50173	-0.330463	-1.40085	1.40085	-2.58102	2.58102	0.144227	-0.596074	-0.900139	0.671691	-0.937109	0.937109	-1.68634	-1.26428	2.41686	1.0816	0.848785	-0.74855	0.0315365	-0.70517	-1.7032	2.25848	-2.25848	2.31289	-2.31289	1.40902	-0.806737	-0.523365	-0.697093	1.94118
PF3D7_1024400	Q8IJG1	conserved Plasmodium protein, unknown function	0.372115	-0.829315	-0.544892	0.426637	-1.98097	2.52117	-0.87969	-0.360483	-0.279791	1.2649	0.00890398	-0.008904	1.04708	-1.04708	1.10365	-1.10365	-0.514077	0.666358	-0.330463	-0.65172	0.65172	1.11171	-1.11171	1.27378	-0.596074	-0.900139	-0.494819	-0.204218	0.204218	0.931187	0.538654	-1.25341	-0.415632	0.680283	-0.74855	-1.07336	0.242805	0.669562	0.33374	-0.33374	0.43446	-0.434461	-0.426495	0.573726	-0.523365	0.301556	-0.894467
PF3D7_1024500	Q8IJG0	conserved Plasmodium protein, unknown function	-2.01588	-0.829315	-0.544892	2.86917	-0.879121	2.18266	-0.87969	1.71862	-0.279791	-0.949478	0.48315	-0.48315	0.264687	-0.264687	-0.837413	0.837413	1.94707	-1.50173	-0.330463	1.03383	-1.03383	-0.03927	0.03927	1.19848	-0.596074	-0.0336118	-0.961423	0	0	0.439001	1.50946	-1.22988	0.970233	-0.971038	-0.74855	0.524631	-0.70517	0.885267	0.401039	-0.401039	-0.510894	0.510894	-0.966354	-0.806737	-0.523365	1.74405	-1.6342
PF3D7_1024600	Q8IJF8	RAP protein, putative	-0.105484	0.623309	-0.544892	-0.0618702	0.26354	-0.37495	-0.87969	-0.360483	2.97685	0.0346902	-0.527457	0.527457	0.521641	-0.521641	-0.837413	0.837413	-0.514077	0.666358	-0.330463	-1.62219	1.62219	-0.740444	0.740444	0.144227	-0.596074	0.544073	-0.235595	-0.937109	0.937109	-1.16699	-0.620374	1.54298	-0.0491774	-0.317768	0.393701	0.170615	1.2637	-0.334299	-0.357416	0.357416	-0.0167316	0.0167316	-0.253741	3.74879	-0.523365	-1.91766	-0.564557
PF3D7_1024700	Q8IJF7	conserved Plasmodium protein, unknown function	0.106782	-0.0223018	0.640684	-0.387542	-0.28295	0.740326	-0.013329	0.63387	-0.279791	-0.564369	-0.379228	0.379228	-0.329931	0.329931	0.618388	-0.618388	-0.514077	-1.50173	3.02549	0.0599561	-0.0599561	-2.40556	2.40556	-0.232291	-0.596074	-0.900139	1.06053	-0.518314	0.518314	0.676704	0.238165	-0.832859	-0.960079	1.45539	-0.0414423	-0.872471	-0.70517	-0.347336	0.158764	-0.158764	0.724513	-0.724513	0.900014	-0.264412	-0.523365	-0.522726	-0.389331
PF3D7_1024800	Q8IJF6	conserved Plasmodium protein, unknown function	-0.611178	0.666033	0.0827655	0.13928	0.802222	-0.705936	-0.21548	-0.360483	-0.279791	-0.0637266	0.652041	-0.652041	0.229479	-0.22948	-0.19039	0.19039	-0.514077	0.666358	-0.330463	0.709204	-0.709204	-0.344471	0.344471	0.402621	-0.0973494	-0.900139	0.191363	-0.486099	0.486099	0.617687	-0.0935431	-0.601978	-0.0195316	0.22173	0.252524	0.498776	-0.70517	-0.743431	-0.913336	0.913336	0.533907	-0.533907	1.32984	-0.638014	-0.0342387	-0.941207	-0.188516
PF3D7_1024900	Q8IJF5	conserved Plasmodium protein, unknown function	-0.583084	2.07593	0.522126	-1.03888	-0.634265	0.925349	-0.168036	-0.360483	-0.279791	0.315881	-0.0853905	0.0853905	-0.282448	0.282448	-0.671036	0.671036	-0.514077	0.666358	-0.330463	0.272991	-0.272991	0.324986	-0.324986	0.383829	0.56006	-0.112387	-0.565517	-0.413616	0.413616	0.0129268	0.964065	-0.504236	0.62222	0.0905253	0.312111	-0.307466	-0.0957571	-0.432077	1.00229	-1.00229	0.108298	-0.108298	-0.0425962	0.458688	-0.523365	-0.0189977	0.0514503
PF3D7_1025000	Q8IJF4	formin 2, putative	-1.14752	-0.169032	0.425124	1.09278	-0.144553	-0.18689	-0.426819	0.679067	-0.279791	0.660979	-0.158173	0.158173	-0.415995	0.415995	-0.837413	0.837413	1.94707	-1.50173	-0.330463	-0.33568	0.335679	-0.773072	0.773072	-0.0585135	-0.10694	0.0997001	0.0435699	-0.0995198	0.0995198	-0.297273	1.15757	-0.276498	0.485649	-0.971038	-0.347218	-0.066194	0.678361	1.18259	-0.47815	0.47815	-0.482656	0.482656	-0.966354	1.72411	-0.523365	0.116621	0.0656741
PF3D7_1025100	Q8IJF3	glutamine--fructose-6-phosphate aminotransferase [isomerizing], putative	0.133315	0.0785749	-0.278138	-0.0618702	-0.249492	-0.670473	-0.168036	-0.360483	3.90732	0.315881	-0.715786	0.715786	-0.339767	0.339767	-0.19039	0.19039	-0.514077	0.666358	-0.330463	-0.42698	0.42698	0.189631	-0.189631	-0.0240045	-0.325489	-0.162669	0.266308	-0.518314	0.518314	0.00365326	-0.0460809	0.01961	-0.892024	0.916186	-0.74855	-0.370244	1.19078	-0.516819	1.09478	-1.09478	-0.0567989	0.0567989	-0.253741	-0.0474821	0.577169	0.0352499	1.20874
PF3D7_1025300	Q8IJF2	conserved Plasmodium protein, unknown function	0.589206	0.491252	-0.544892	-0.683607	0.520055	-0.138532	-0.168036	-0.360483	-0.279791	-0.316798	-0.654589	0.654589	-0.64087	0.64087	-0.837413	0.837413	-0.514077	0.666358	-0.330463	0.222268	-0.222268	0.1121	-0.1121	0.0592067	-0.596074	-0.620614	0.583889	-0.350796	0.350796	-0.705208	0.256267	0.611203	0.151213	0.480213	-0.372619	-0.17444	-0.70517	-0.261522	-0.114917	0.114917	0.134543	-0.134543	1.17149	-0.0474821	-0.523365	-0.941207	-0.373846
PF3D7_1025400	Q8IJF0	conserved Plasmodium membrane protein, unknown function	-0.105484	0.139101	0.166453	-0.0618702	-0.475829	0.549862	-0.87969	0.984817	-0.279791	0.613613	0.0513086	-0.0513086	1.06458	-1.06458	2.65651	-2.65651	1.94707	-1.50173	-0.330463	-0.899594	0.899594	-0.696669	0.696669	-1.08573	1.5235	0.255231	0.308776	-0.233534	0.233534	0.31677	1.48191	-1.08732	0.723059	-0.729382	-0.0241957	-0.233051	-0.427713	1.07467	-0.804911	0.804911	0.459297	-0.459297	0.0816065	0.086504	0.124008	-0.194505	-1.19669
PF3D7_1025500	Q8IJE8	conserved Plasmodium protein, unknown function	-0.354667	0.118048	-0.0809713	0.32044	-0.692817	0.902221	-0.338214	-0.111895	0.0387933	0.398405	0.272128	-0.272128	0.191751	-0.191751	-0.0311233	0.0311233	-0.514077	0.666358	-0.330463	-0.110178	0.110178	-0.493507	0.493507	-0.985327	0.394898	0.225221	0.707039	0.481991	-0.481991	0.166775	-0.0676419	-0.140962	0.183629	-0.37541	0.393701	-0.230257	-0.164695	0.615879	0.297571	-0.297571	0.140783	-0.140783	0.100553	0.608823	0.0362287	-0.510904	-0.655675
PF3D7_1025600	Q8IJE6	cytochrome c oxidase copper chaperone, putative	2.76011	-0.829315	-0.544892	-2.0159	-0.634265	2.52117	-0.87969	-0.360483	-0.279791	-0.949478	1.8005	-1.8005	-1.36269	1.36269	-0.837413	0.837413	-0.514077	-1.50173	3.02549	-6.27021	6.27021	-0.03927	0.03927	-1.17359	-0.596074	1.26618	0.671691	-0.937109	0.937109	-2.84969	2.34159	1.80514	-1.36841	-0.121788	-0.74855	3.28596	-0.70517	-1.7032	0.401039	-0.401039	-1.49922	1.49922	2.59671	-0.806737	-0.523365	-1.91766	-2.38691
PF3D7_1025700	Q8IJE5	conserved Plasmodium protein, unknown function	-2.01588	-0.829315	-0.544892	2.86917	-0.158957	-0.764345	0.878513	-0.360483	1.44431	0.0925825	0.152711	-0.152711	-1.36269	1.36269	-0.837413	0.837413	-0.514077	0.666358	-0.330463	1.03383	-1.03383	1.52489	-1.52489	0.144227	-0.596074	1.26618	-0.689237	0.0400784	-0.0400784	1.51286	0.538654	-1.86512	-0.0491774	0.00886651	-0.74855	0.170615	-0.70517	0.487042	-0.0633213	0.0633213	-0.313229	0.313229	-1.47536	1.36256	1.04883	0.174744	1.46028
PF3D7_1026000	Q8IJE1	conserved Plasmodium protein, unknown function	1.39554	0.208274	-0.544892	-1.31803	2.05915	-1.20241	-0.87969	-0.360483	-0.279791	-0.949478	-0.375527	0.375527	0.0986283	-0.0986283	-0.837413	0.837413	-0.514077	0.666358	-0.330463	0.222268	-0.222268	-1.05137	1.05137	2.77985	-0.596074	-0.900139	-2.05017	-0.0995198	0.0995198	0.858477	-1.26428	-0.25938	0.649242	0.777419	-0.74855	-1.032	1.30231	-0.865754	0.0122722	-0.0122722	1.04219	-1.04219	0.221335	-0.806737	-0.523365	0.523479	-0.350162
PF3D7_1026100	Q8IJE0	conserved Plasmodium protein, unknown function	-2.01588	-0.829315	-0.544892	2.86917	-0.634265	2.52117	-0.87969	-0.360483	-0.279791	-0.949478	0.422349	-0.422349	1.99378	-1.99378	2.07419	-2.07419	-0.514077	0.666358	-0.330463	-0.589292	0.589292	-0.560656	0.560656	0.144227	-0.596074	-0.900139	0.671691	-0.937109	0.937109	1.70675	-1.26428	-1.15146	3.99099	-2.56338	-0.74855	-0.194465	1.42777	0.966157	-0.678285	0.678285	2.94824	-2.94824	0.221335	-0.806737	-0.523365	0.523479	-0.944215
PF3D7_1026200	Q8IJD9	conserved Plasmodium protein, unknown function	0.849715	-0.103003	-0.544892	-0.550377	-0.813826	-0.209458	-0.21548	-0.360483	-0.279791	2.00303	0.939155	-0.939155	-1.06434	1.06434	-0.837413	0.837413	-0.514077	0.666358	-0.330463	-0.0617779	0.0617779	-0.241097	0.241097	0.520745	-0.596074	0.337757	-0.494819	0.626391	-0.626391	-0.172399	-0.0293933	0.196261	-0.0491774	-0.154451	1.53595	0.170615	-0.70517	-0.334299	-0.908304	0.908304	-1.11248	1.11248	0.0386133	-0.222695	0.3232	-0.0398622	-0.026134
PF3D7_1026300	Q8IJD8	conserved Plasmodium protein, unknown function	2.76011	-0.829315	-0.544892	-2.0159	0.0640275	0.452513	-0.141679	-0.360483	-0.279791	-0.293366	-0.183202	0.183202	-0.433857	0.433857	-0.837413	0.837413	-0.514077	0.666358	-0.330463	-0.134818	0.134818	0.121156	-0.121156	-0.814182	0.56006	0.281489	0.424249	0.202943	-0.202943	0.537702	0.856818	-1.00153	0.53715	-1.17324	0.19426	0.232427	2.54503	0.104619	-0.905574	0.905574	0.316072	-0.316072	0.737721	-0.146515	-0.0448719	-0.644025	0.378259
PF3D7_1026400	Q8IJD7	cell division cycle protein 20 homolog,putative	-0.31017	0.208274	0.97942	-0.27123	1.32458	-0.863906	-0.426819	-0.360483	-0.279791	-0.546864	-0.228968	0.228968	-0.420524	0.420524	-0.837413	0.837413	-0.514077	0.666358	-0.330463	0.120823	-0.120823	-0.729339	0.729339	-0.549359	-0.596074	-0.444072	1.10146	-0.0113525	0.0113525	0.204095	0.238165	-0.335844	-0.143409	0.646582	-0.0414423	-1.47514	1.73248	-0.00837	1.1164	-1.1164	-0.69059	0.69059	-0.477306	0.533125	-0.523365	0.379882	0.642753
PF3D7_1026600	Q8IJD6	conserved Plasmodium protein, unknown function	-0.0049371	-0.829315	0.0166963	0.555191	0.904829	-0.404503	0.187791	-0.360483	-0.279791	-0.949478	-0.122143	0.122143	-0.5935	0.5935	-0.0055268	0.00552677	1.94707	-1.50173	-0.330463	0.729493	-0.729493	-0.564086	0.564086	-0.287057	-0.596074	0.202714	0.424249	-0.5081	0.5081	0.561031	0.257677	-0.721142	0.122897	-0.140249	0.21988	0.562149	-0.70517	-0.310492	-0.369477	0.369477	0.11804	-0.11804	-0.477306	0.533125	0.771381	-0.194505	-0.342144
PF3D7_1026800	Q8IJD4	40S ribosomal protein S2	-0.0701066	0.246703	-0.1497	-0.0256845	1.52047	-1.20241	0.116625	-0.360483	-0.279791	-0.949478	0.652041	-0.652041	0.129072	-0.129072	-0.837413	0.837413	-0.514077	0.666358	-0.330463	-0.42698	0.42698	-0.963544	0.963544	-0.734315	-0.596074	-0.900139	1.57898	0.528672	-0.528672	-1.10467	1.44012	0.428795	-0.510911	1.57671	-0.74855	-1.77648	-0.70517	0.432286	-1.19105	1.19105	-1.49922	1.49922	0.518257	0.142332	-0.523365	-0.39195	-0.222866
PF3D7_1027000	Q8IJD3	conserved Plasmodium protein, unknown function	-0.821883	-0.829315	2.12265	0.426637	0.936893	0.34908	-0.87969	-0.360483	-0.279791	-0.949478	-0.43812	0.43812	-0.223526	0.223526	-0.837413	0.837413	-0.514077	0.666358	-0.330463	-0.400894	0.400894	0.0402634	-0.0402634	0.332486	-0.596074	0.028283	-0.105983	0.0706155	-0.0706155	-0.2586	0.265482	0.136842	0.151213	-1.13229	0.379242	1.10719	-0.273181	0.459317	-0.241561	0.24156	0.416611	-0.416611	0.518257	-0.806737	-0.523365	0.218336	-0.635065
PF3D7_1027100	Q8IJD2	U3 small nucleolar ribonucleoprotein protein MPP10, putative	0.770115	-0.829315	0.34429	-0.387542	-1.01904	0.393409	1.25527	-0.360483	1.81376	-0.316798	-0.0618659	0.0618659	-0.436769	0.436769	-0.837413	0.837413	-0.514077	0.666358	-0.330463	0.686017	-0.686017	-0.732659	0.732659	0.752448	0.382193	-0.900139	-0.375177	0.738069	-0.738069	-0.739434	1.25144	0.140722	0.580459	0.380043	-0.74855	-1.2012	0.846062	0.238151	0.578707	-0.578707	-0.69059	0.69059	0.815179	-0.806737	-0.523365	-0.0868073	0.209944
PF3D7_1027200	Q8IJD1	mitochondrial ribosomal protein S22 precursor,putative	1.02339	-0.169032	1.39514	-1.5718	-0.547381	-0.962182	1.37005	-0.360483	-0.279791	1.05061	0.152711	-0.152711	-0.510254	0.510254	-0.19039	0.19039	-0.514077	0.666358	-0.330463	-0.0096062	0.00960621	-0.299963	0.299963	-0.232291	0.0095201	-0.487507	0.542078	-0.468059	0.468059	0.774582	-0.91756	-0.347607	-0.0740687	0.230732	0.932498	-0.582506	-0.0612621	-0.0915126	0.502354	-0.502354	-0.286275	0.286275	0.346354	-0.0075213	0.0558635	-0.37589	-0.275647
PF3D7_1027300	Q8IJD0	peroxiredoxin	-0.523384	0.986465	-0.544892	0.12132	2.05915	-1.20241	-0.87969	-0.360483	-0.279791	-0.949478	2.18332	-2.18332	1.19462	-1.19462	2.07419	-2.07419	-0.514077	0.666358	-0.330463	1.03383	-1.03383	0.37235	-0.37235	0.437074	-0.596074	-0.900139	0.369262	0.235516	-0.235516	-1.68634	-1.26428	2.41686	0.00359212	-0.801188	0.439391	-0.257746	-0.70517	1.71358	0.203439	-0.203439	-1.49922	1.49922	1.23935	-0.806737	-0.523365	-0.522726	-0.655675
PF3D7_1027400	Q8IJC9	DNA-directed RNA polymerase II subunit RPB7,putative	-0.651312	2.28345	-0.544892	-0.620164	-1.01904	-0.138532	1.96692	2.90667	-0.279791	-0.949478	2.23117	-2.23117	-0.243868	0.243868	-0.837413	0.837413	-0.514077	0.666358	-0.330463	-1.15738	1.15738	-1.75984	1.75984	-0.57458	0.56006	0.675365	-0.0706338	-0.937109	0.937109	-1.27086	-0.405739	1.54298	0.346594	-0.121788	-0.74855	0.754742	-0.70517	-0.279543	-0.759861	0.759861	0.477431	-0.477431	-0.37251	1.0914	-0.523365	-0.0868073	1.07556
PF3D7_1027500	Q8IJC8	conserved Plasmodium protein, unknown function	2.76011	-0.829315	-0.544892	-2.0159	-1.98097	4.38296	-0.87969	-0.360483	-0.279791	-0.949478	3.52319	-3.52319	2.21754	-2.21754	-0.837413	0.837413	1.94707	-1.50173	-0.330463	-2.61819	2.61819	0	0	2.77985	-0.596074	-0.900139	-2.05017	0	0	-0.23216	-1.26428	0.887578	-1.36841	-0.121788	-0.74855	0.754742	6.12025	-1.7032	-2.38512	2.38512	-1.49922	1.49922	-0.570458	-0.806737	3.14508	-0.290236	-2.38691
PF3D7_1027700	A0A143ZXT2	centrin-3	-0.651312	2.28345	-0.544892	-0.620164	0.401663	-0.629555	0.653103	-0.360483	-0.279791	-0.268131	-0.496418	0.496418	0.671532	-0.671531	0	0	-0.514077	0.666358	-0.330463	1.03383	-1.03383	-0.299963	0.299963	2.02682	-0.596074	-0.900139	-1.27249	1.99445	-1.99445	-0.488781	0.856818	0.0779608	1.0816	-0.971038	-0.74855	0.935544	-0.70517	0.330596	2.25848	-2.25848	0.724513	-0.724513	1.01313	-0.806737	-0.523365	-0.290236	-1.72105
PF3D7_1027800	Q8IJC6	60S ribosomal protein L3	-0.689217	-0.425808	-0.544892	1.24082	0.669	-0.48172	-0.558298	-0.360483	-0.279791	0.193427	0.0778115	-0.0778115	-1.36269	1.36269	0.618388	-0.618388	-0.514077	0.666358	-0.330463	1.03383	-1.03383	0.529514	-0.529514	-0.608809	-0.596074	-0.900139	1.44936	0.626391	-0.626391	-3.45665	1.08737	3.08176	-0.682411	1.23701	-0.74855	-1.77648	-0.70517	1.14411	0.364618	-0.364618	0.279766	-0.279766	-0.118005	0.639463	-0.523365	-0.057746	-0.222866
PF3D7_1028000	Q8IJC4	methyltransferase, putative	-0.0258844	0.986465	-0.544892	-0.387542	-0.0487402	0.416536	0.419852	-0.360483	0.994547	-0.949478	0.381815	-0.381815	-1.08298	1.08298	-0.109512	0.109513	-0.514077	0.666358	-0.330463	-1.05304	1.05304	-0.299963	0.299963	0.771757	-0.596074	1.16302	-1.27249	-0.350796	0.350796	-0.158219	-0.347533	0.343259	-1.03861	-0.317768	0.393701	0.414001	-0.0488792	0.760822	0.276285	-0.276285	0.279766	-0.279766	-0.174562	-0.174025	1.31086	-0.290236	-0.153058
PF3D7_1028100	Q8IJC3	protoporphyrinogen oxidase	1.32731	-0.103003	-0.544892	-1.03888	0.100302	0.828633	-0.87969	-0.360483	-0.279791	-0.14425	0.195804	-0.195804	-0.745409	0.745409	0.410416	-0.410416	-0.514077	0.666358	-0.330463	-0.589292	0.589292	-0.502724	0.502724	-0.441468	1.5235	-0.418735	0.0668336	-0.546234	0.546234	0.103421	-0.154782	-0.0299881	-0.871311	0.690539	0.54269	-0.675947	0.778617	-0.25891	1.17728	-1.17728	-0.0947573	0.0947573	-0.796684	-0.806737	1.83492	0.523479	0.24758
PF3D7_1028200	Q8IJC2	zinc finger, C3HC4 type, putative	-0.423884	-0.829315	-0.544892	1.24082	1.04912	-0.736966	-0.87969	-0.360483	1.55207	-0.395883	0.816106	-0.816106	0.55529	-0.55529	0.750733	-0.750733	-0.514077	0.666358	-0.330463	1.03383	-1.03383	-0.664933	0.664933	-0.382898	-0.596074	-0.900139	1.21606	0.528672	-0.528672	-0.647641	0.4528	0.450642	0.239406	-0.971038	1.10761	0.596541	1.42777	-0.368521	2.25848	-2.25848	1.16926	-1.16926	-0.253741	-0.0474821	0.577169	0.0352499	0.346621
PF3D7_1028300	Q8IJC1	rRNA-processing protein EBP2, putative	-0.821883	-0.829315	-0.544892	1.6479	0.26354	0.452513	0.227327	-0.360483	-0.279791	-0.949478	-0.675864	0.675864	-0.803279	0.803279	-0.837413	0.837413	-0.514077	0.666358	-0.330463	0.577326	-0.577326	0.210995	-0.210995	1.90131	-0.596074	-0.900139	-1.14288	-0.285651	0.285651	-0.595706	0.238165	0.505259	0.53715	-0.499232	1.45134	-1.30773	-0.70517	1.46048	0.491646	-0.491646	2.94824	-2.94824	2.59671	-0.806737	-0.523365	-1.91766	0.159025
PF3D7_1028400	Q8IJC0	nucleolar preribosomal assembly protein,putative	-1.3336	0.208274	2.50373	0.0777033	-1.53207	1.27998	-0.87969	-0.360483	2.97685	1.01886	-0.322813	0.322814	-0.549002	0.549002	-0.837413	0.837413	-0.514077	0.666358	-0.330463	-0.183512	0.183512	0.261529	-0.261529	0.437074	0.816978	0.062669	-0.840452	-0.937109	0.937109	-0.654343	1.06209	0.147605	0.346594	-0.971038	-0.74855	1.17661	-0.70517	0.669562	0.361236	-0.361237	0.806873	-0.806873	-0.728816	0.711773	-0.523365	0.523479	2.12936
PF3D7_1028500	Q8IJB9	conserved Plasmodium protein, unknown function	-0.651312	-0.829315	0.97942	0.775571	-0.158957	-0.326276	0.292446	-0.360483	-0.279791	0.613613	-0.160715	0.160714	-0.510254	0.510254	-0.389474	0.389474	-0.514077	0.666358	-0.330463	-0.503865	0.503865	-0.334394	0.334394	-0.0953754	-0.596074	-0.506263	0.671691	-0.61138	0.61138	-0.297273	-0.456995	0.545203	-0.0491774	-0.481086	0.393701	0.657388	-0.0488792	-0.0605186	-0.0783006	0.0783006	-1.49922	1.49922	-0.19785	-0.360117	0.771381	0.0926886	-0.944215
PF3D7_1028600	Q8IJB8	conserved Plasmodium protein, unknown function	0.0309726	0.208274	-0.544892	0.0777033	0.712442	0.659379	-0.87969	-0.360483	-0.279791	-0.949478	0.422349	-0.422349	-0.243868	0.243868	-0.837413	0.837413	-0.514077	0.666358	-0.330463	-0.0096062	0.00960621	0.261529	-0.261529	0.144227	-0.596074	0.544073	-0.235595	-0.937109	0.937109	-1.42195	2.01378	0.470503	-1.36841	-0.585015	4.65118	-0.625923	-0.70517	0.885267	-1.03426	1.03426	2.94824	-2.94824	0.221335	1.0914	-0.523365	-0.697093	1.54772
PF3D7_1028700	Q8IJB7	merozoite TRAP-like protein	-0.178961	-0.270614	0.275891	0.23875	0.26354	0.0387813	-0.87969	-0.360483	-0.279791	0.526775	-0.625821	0.625821	-0.7944	0.7944	-0.109512	0.109513	1.94707	-1.50173	-0.330463	-0.294179	0.294179	-0.338789	0.338789	0.144227	-0.596074	-0.281191	0.282854	-0.0995198	0.0995198	1.44574	-0.570843	-1.22988	-0.510911	-1.39566	3.70623	1.38755	-0.70517	-0.279543	0.49778	-0.49778	2.207	-2.207	1.40902	-0.806737	-0.523365	-0.697093	-1.35641
PF3D7_1028800	Q8IJB6	conserved Plasmodium protein, unknown function	0.372115	-0.829315	-0.544892	0.426637	0.26354	1.27998	-0.87969	-0.360483	-0.279791	-0.949478	-0.496418	0.496418	-1.36269	1.36269	-0.837413	0.837413	1.94707	-1.50173	-0.330463	1.03383	-1.03383	-2.85475	2.85475	0.671352	-0.596074	-0.900139	0.127319	0.528672	-0.528672	-2.41344	0.989387	2.03454	0.346594	-1.82029	-0.74855	-0.510868	6.12025	1.14411	-2.91582	2.91582	-1.49922	1.49922	0.221335	-0.806737	-0.523365	0.523479	-0.81306
PF3D7_1028900	Q8IJB5	inner membrane complex protein 1m, putative	-1.06068	0.623309	3.72318	-1.03888	-0.297588	1.12483	-0.87969	1.0689	-0.279791	-0.395883	0.163946	-0.163946	-0.891607	0.891607	-0.19039	0.19039	-0.514077	0.666358	-0.330463	1.03383	-1.03383	-0.594293	0.594293	0.144227	-0.596074	0.18302	-0.0087735	0.528672	-0.528672	1.69548	0.412868	-1.99315	-0.510911	1.57671	2.2213	-1.77648	-0.70517	-0.991371	-0.283281	0.283281	-0.228516	0.228516	-0.118005	-0.535574	-0.130317	0.523479	-0.389331
PF3D7_1029100	A0A143ZYR7	conserved Plasmodium protein, unknown function	-0.423884	0.986465	0.34429	-0.387542	-0.0260748	0.479205	0.405878	-0.360483	-0.279791	-0.663752	-0.438995	0.438995	0.106807	-0.106807	-0.621739	0.621739	-0.514077	0.666358	-0.330463	-0.357418	0.357418	-0.585783	0.585783	-0.593748	-0.596074	-0.206917	0.998313	0.235516	-0.235516	0.0994956	-0.209932	0.00220717	0.190684	-0.327667	-0.298572	0.524631	0.0704463	-0.0854077	0.0950443	-0.0950443	-0.191142	0.191142	-0.344231	-0.806737	0.524763	0.639723	-0.164378
PF3D7_1029200	Q8IJB3	WD repeat-containing protein, putative	0.372115	-0.829315	-0.544892	0.426637	-0.0955822	-1.20241	-0.87969	4.21354	-0.279791	0.822025	-0.611263	0.611263	-0.220063	0.220064	-0.837413	0.837413	-0.514077	0.666358	-0.330463	1.03383	-1.03383	0.351769	-0.351769	-0.734315	-0.596074	1.4106	0.127319	0.0400784	-0.0400784	1.09557	-0.741689	-0.77468	-0.928669	0.879893	-0.74855	-0.802932	1.04494	0.122002	0.491646	-0.491646	-1.05447	1.05447	0.221335	1.0914	-0.523365	-0.697093	-1.64495
PF3D7_1029300	Q8IJB2	conserved Plasmodium protein, unknown function	-1.41888	0.0785749	-0.544892	1.6479	-1.68821	0.416536	-0.013329	-0.360483	-0.279791	2.51651	0.336215	-0.336215	-0.0840366	0.0840366	0.327228	-0.327228	-0.514077	0.666358	-0.330463	0.628048	-0.628048	-0.571749	0.571749	-0.630957	-0.596074	0.119305	0.8318	-0.0995198	0.0995198	-0.0621908	-0.0935431	0.113009	-0.098038	-0.656501	-0.198577	-0.135872	2.45475	0.405922	-0.0738749	0.0738749	1.37011	-1.37011	-1.72216	0.573726	0.477121	1.18924	-0.944215
PF3D7_1029400	Q8IJB1	LEM3/CDC50 family protein, putative	0.512586	-0.402073	-0.544892	-0.0043988	-0.389409	0.828633	-0.87969	1.71862	2.38473	-0.949478	0.0778115	-0.0778115	0.216823	-0.216823	-0.308031	0.308031	-0.514077	0.666358	-0.330463	0.303424	-0.303424	1.52489	-1.52489	1.02277	0.816978	0.062669	-1.44531	0.0400784	-0.0400784	1.16014	-1.26428	-0.576623	-0.510911	0.302838	-0.74855	-0.510868	0.148008	0.7882	0.305435	-0.305435	-0.387354	0.387354	0.404056	0.361347	-0.523365	-0.415423	0.568859
PF3D7_1029500	Q8IJB0	conserved Plasmodium protein, unknown function	2.76011	-0.829315	-0.544892	-2.0159	-3.32768	-1.20241	-0.87969	-0.360483	-0.279791	7.90804	-0.35286	0.35286	-0.0840366	0.0840366	3.04472	-3.04472	1.94707	-1.50173	-0.330463	1.03383	-1.03383	1.52489	-1.52489	-2.4914	-0.596074	-0.900139	3.39355	-0.937109	0.937109	-0.855382	0.0235304	0.887578	-0.0491774	0.662136	-0.74855	-0.802932	-0.70517	0.487042	0.469833	-0.469833	-1.49922	1.49922	0.221335	1.0914	-0.523365	-0.697093	-1.42511
PF3D7_1029600	Q8IJA9	adenosine deaminase	-1.67474	0.208274	-0.544892	1.82237	-0.0955822	-0.457697	0.116625	-0.360483	-0.279791	0.822025	0.704243	-0.704243	0.0358372	-0.0358372	-0.109512	0.109513	-0.514077	0.666358	-0.330463	1.03383	-1.03383	0.30832	-0.30832	-0.734315	0.251758	-0.900139	1.21606	0.319275	-0.319275	-1.58606	2.46593	0.412975	-0.928669	0.00886651	0.0129506	-0.153901	-0.70517	1.21712	0.838083	-0.838083	0.477431	-0.477431	0.221335	-0.0474821	-0.523365	0.0352499	-0.419597
PF3D7_1029700	Q8IJA8	conserved Plasmodium protein, unknown function	0.188423	0.84679	-0.544892	-0.5128	0.487991	0.0387813	-0.464559	-0.360483	-0.279791	-0.211352	0.576908	-0.576908	0.658407	-0.658408	2.07419	-2.07419	1.94707	-1.50173	-0.330463	0.449505	-0.449505	1.21206	-1.21206	-0.0953754	-0.596074	1.06924	-0.318075	-0.0576403	0.0576403	-0.592371	0.555194	0.340406	0.932207	-0.867471	-0.0241957	-0.0787083	0.959567	0.380201	0.809676	-0.809676	1.60366	-1.60366	-0.153725	-0.0075213	0.635092	-0.118928	0.446022
PF3D7_1029800	Q8IJA7	RAP protein, putative	-0.0258844	0.381205	0.34429	-0.387542	0.26354	-0.209458	-0.21548	-0.360483	-0.279791	0.231524	-1.24733	1.24733	-0.243868	0.243868	-0.308031	0.308031	1.94707	-1.50173	-0.330463	0.729493	-0.729493	1.52489	-1.52489	0.520745	0.312317	-0.900139	-0.105983	0.41592	-0.415919	-0.450288	0.0879208	0.428795	-0.0821583	1.15209	0.736376	-1.46008	0.148008	-0.635457	0.786118	-0.786118	-0.725748	0.725748	-0.174562	-0.174025	-0.523365	0.523479	-0.532015
PF3D7_1029900	Q8IJA6	conserved Plasmodium protein, unknown function	0.201544	-0.0511237	0.217264	-0.27123	-0.427079	-0.0566952	0.269904	0.079327	0.283858	0.413217	0.333523	-0.333523	0.576601	-0.576601	-0.449199	0.449199	-0.514077	0.666358	-0.330463	0.326986	-0.326986	-0.417695	0.417695	-0.985327	-0.0769933	0.160915	0.949431	0.118253	-0.118253	0.584059	-0.566369	-0.325977	-0.48569	0.40275	-0.0934355	0.177773	-0.454235	-0.237671	-0.8461	0.8461	0.477431	-0.477431	-0.477306	-0.136806	-0.199678	0.667075	-0.844226
PF3D7_1030000	Q8IJA5	transcription elongation factor SPT4, putative	-0.821883	0.0785749	2.12265	-0.183997	-1.01904	0.925349	0.543617	-0.360483	-0.279791	0.315881	-0.35286	0.35286	1.62083	-1.62084	0.327228	-0.327228	1.94707	-1.50173	-0.330463	1.03383	-1.03383	1.52489	-1.52489	0.520745	3.03749	-0.900139	-1.27249	1.99445	-1.99445	-2.10182	-1.26428	2.85379	2.5893	0.00886651	-0.74855	0.170615	-0.70517	-1.7032	-0.961084	0.961084	-1.49922	1.49922	-1.20389	-0.806737	3.87877	0.0352499	0.27653
PF3D7_1030100	Q8IJA4	pre-mRNA-splicing factor ATP-dependent RNA helicase PRP22, putative	-0.288395	0.252426	-0.090842	0.166793	-0.868475	-0.554834	0.853032	1.13105	0.357378	0.783514	-0.506954	0.506954	-0.607822	0.607822	0.0820402	-0.0820402	-0.514077	0.666358	-0.330463	-0.150611	0.150611	0.549225	-0.549225	-0.0754085	-0.331126	0.363546	-0.0087735	0.464942	-0.464942	0.216326	0.420705	-0.441607	-0.708796	0.41716	1.25039	-1.04632	0.607411	0.213262	0.23327	-0.23327	0.821197	-0.821196	0.673787	-0.625962	-0.261333	-0.173991	-0.973658
PF3D7_1030200	Q8IJA3	conserved Plasmodium protein, unknown function	-0.423884	-0.345107	0.166453	0.589473	-0.0357286	-0.37495	0.227327	-0.360483	2.97685	-0.457394	0.422349	-0.422349	0.264687	-0.264687	-0.109512	0.109513	-0.514077	0.666358	-0.330463	-0.23644	0.23644	0.529514	-0.529514	-0.414845	0.174682	0.150197	0.259288	-0.0995198	0.0995198	0.774582	0.122593	-0.876973	-1.36841	1.05978	0.54269	-0.675947	-0.70517	0.153744	1.65481	-1.65481	0.477431	-0.477431	-0.253741	0.458688	-0.15652	0.0352499	1.32288
PF3D7_1030300	Q8IJA2	conserved Plasmodium protein, unknown function	-0.523384	-0.829315	0.121994	1.03727	-1.17295	1.47857	-0.87969	-0.360483	0.8926	0.822025	-0.0735057	0.0735057	0.0240187	-0.0240187	-0.138628	0.138629	-0.514077	0.666358	-0.330463	0.303424	-0.303424	-0.625829	0.625829	-0.673726	-0.15754	-0.0037315	0.765548	0.345449	-0.345449	-0.950048	-0.123182	1.0618	-0.18565	0.0539196	-0.74855	1.27844	0.471627	-1.21228	0.0103358	-0.0103358	0.724513	-0.724513	-0.253741	0.711773	-0.523365	0.0352499	-0.655675
PF3D7_1030400	Q8IJA1	conserved Plasmodium protein, unknown function	-0.105484	0.623309	-0.544892	-0.0618702	-0.0955822	1.77645	-0.87969	-0.360483	-0.279791	-0.949478	0.0312524	-0.0312524	-0.467633	0.467633	0.133121	-0.133121	-0.514077	0.666358	-0.330463	0.668626	-0.668626	1.52489	-1.52489	1.02277	-0.596074	-0.900139	-0.235595	1.57566	-1.57566	0.561031	-0.444764	-0.363649	0.649242	0.27786	0.998422	-0.287525	-0.70517	-0.865754	0.533713	-0.533713	0.553456	-0.553456	-0.796684	-0.806737	1.04883	0.872213	-0.763877
PF3D7_1030500	Q8IJA0	26S proteasome regulatory subunit RPN9,putative	0.555807	-0.829315	0.275891	-0.137025	0.981783	-1.20241	-0.87969	-0.360483	-0.279791	0.822025	-0.248102	0.248102	0.342181	-0.342181	-0.109512	0.109513	1.94707	-1.50173	-0.330463	1.03383	-1.03383	1.23675	-1.23675	-1.17359	-0.596074	0.18302	1.35215	-0.937109	0.937109	0.131386	-0.513057	0.12294	0.190684	0.959077	0.601383	-1.2012	-0.70517	-0.408966	-0.0534413	0.0534413	-1.49922	1.49922	2.59671	-0.806737	-0.523365	-1.91766	0.0862841
PF3D7_1030600	Q8IJ99	tRNA N6-adenosine threonylcarbamoyltransferase	-0.330237	0.0251696	0.0827655	0.282958	0.816035	-0.629555	-0.113294	1.39876	-0.279791	-0.949478	-0.653741	0.653741	-0.616809	0.616809	0.221351	-0.221351	-0.514077	0.666358	-0.330463	0.686017	-0.686017	0.551634	-0.551634	0.383829	0.174682	0.150197	-0.565517	-0.448515	0.448515	-0.10385	0.0614071	0.0779608	1.39773	-0.56011	0.209467	-0.959955	1.49658	0.133777	-0.191189	0.191189	-0.652084	0.652084	-0.570458	0.880496	-0.523365	0.25224	-1.30489
PF3D7_1030700	Q8IJ98	RNA methyltransferase, putative	-0.821883	-0.829315	-0.544892	1.6479	0.712442	-1.20241	1.6111	-0.360483	-0.279791	-0.949478	-0.168287	0.168287	0.55529	-0.55529	-0.837413	0.837413	1.94707	-1.50173	-0.330463	0.120823	-0.120823	0.236758	-0.236758	-0.382898	-0.596074	-0.0336118	0.671691	-0.937109	0.937109	0.520004	-1.26428	0.0965727	-1.36841	2.21365	-0.74855	-0.194465	-0.70517	-1.7032	0.482985	-0.482985	-0.757976	0.757976	0.221335	-0.806737	-0.523365	0.523479	0.27653
PF3D7_1030800	Q8IJ97	calmodulin, putative	0	0	0	0	-3.32768	-1.20241	-0.87969	22.5096	-0.279791	-0.949478	0.269221	-0.269221	0.427425	-0.427425	-0.837413	0.837413	-0.514077	0.666358	-0.330463	-0.183512	0.183512	0.482116	-0.482116	-2.4914	-0.596074	1.98828	1.57898	-0.937109	0.937109	0.219138	-0.0208768	-0.21983	-1.36841	-0.121788	1.23135	-0.0889978	3.84511	-0.754095	1.19318	-1.19318	0.872761	-0.872761	1.01313	-0.806737	-0.523365	-0.290236	-0.222866
PF3D7_1030900	Q8IJ96	28 kDa ookinete surface protein	-0.651312	-0.829315	-0.544892	1.47344	-1.53207	-1.20241	2.44136	-0.360483	9.49013	-0.949478	-0.0128563	0.0128563	0.264687	-0.264687	0.271769	-0.271769	-0.514077	0.666358	-0.330463	-3.83553	3.83553	0.612462	-0.612462	1.27378	-0.596074	-0.900139	-0.494819	1.01727	-1.01727	1.4038	-1.26428	-0.832859	-0.415632	-0.499232	-0.74855	-0.370244	1.19078	1.46048	-0.42449	0.42449	-0.0167316	0.0167316	-0.966354	-0.806737	-0.523365	1.74405	2.8068
PF3D7_1031000	Q7KQL2	25 kDa ookinete surface antigen precursor	-1.06068	-0.829315	1.58914	0.915144	2.05915	-1.20241	-0.87969	-0.360483	-0.279791	-0.949478	-1.15268	1.15268	-0.674184	0.674184	0.428501	-0.428501	-0.514077	0.666358	-0.330463	-0.792182	0.792182	1.52489	-1.52489	1.02277	0.463715	-0.900139	-0.689237	-0.937109	0.937109	0.858477	-1.26428	-0.25938	0.649242	-2.21994	-0.74855	0.456952	1.30231	2.48403	1.25237	-1.25237	0.11804	-0.11804	-0.253741	2.23028	-0.523365	-0.941207	1.32288
PF3D7_1031100	Q8IJ95	conserved Plasmodium protein, unknown function	1.16811	1.59173	-0.544892	-2.0159	0.26354	-1.20241	-0.87969	-0.360483	-0.279791	2.00303	2.48957	-2.48957	-0.674184	0.674184	0.327228	-0.327228	-0.514077	0.666358	-0.330463	1.03383	-1.03383	0.429977	-0.429977	0	0	0	0	-0.937109	0.937109	0.131386	1.74061	-1.02402	0.610441	0.00886651	-0.74855	-0.802932	0.607411	0.487042	-1.92076	1.92076	0.724513	-0.724513	0.221335	2.98954	-0.523365	-1.91766	-0.655675
PF3D7_1031200	Q8IJ93	MORN repeat-containing protein 1	-0.95455	-0.0223018	-0.544892	1.24082	-0.249492	-1.20241	3.39023	-0.360483	-0.279791	-0.949478	-1.26206	1.26206	-0.288621	0.288621	0.327228	-0.327228	-0.514077	0.666358	-0.330463	-3.3486	3.3486	0.429977	-0.429977	-0.349953	-0.397363	0.45381	0.246401	0.0400784	-0.0400784	2.19148	-1.26428	-1.66122	0.53715	-0.0274263	0.901368	-1.07336	1.19078	-0.121359	0.669879	-0.669879	-0.814994	0.814995	-0.570458	4.25496	-0.523365	-1.91766	-0.222866
PF3D7_1031300	Q8IJ92	conserved Plasmodium protein, unknown function	-0.651312	-0.829315	4.7902	-0.969098	-0.492506	1.14932	0.169063	-0.360483	-0.279791	-0.483293	0.443771	-0.443771	-0.413387	0.413387	-0.494872	0.494871	-0.514077	0.666358	-0.330463	-0.705229	0.705229	-0.226969	0.226969	-0.985327	0.0095201	-0.0748749	1.06053	-0.285651	0.285651	0.0492946	-0.391892	0.147605	-0.11353	0.996738	-0.74855	0.0756344	0.127199	-1.35597	0.781881	-0.781881	-0.510894	0.510894	0.0629761	-0.806737	-0.523365	0.686221	0.931293
PF3D7_1031400	A0A143ZXT6	OTU-like cysteine protease, putative	-2.01588	1.59173	0.640684	0.69803	-1.04864	1.66188	0.653103	-0.360483	0.847508	-0.949478	0.0978427	-0.0978427	-0.211902	0.211902	0.715441	-0.715441	1.94707	-1.50173	-0.330463	0.303424	-0.303424	-0.747567	0.747567	0.346967	-0.10694	-0.233579	-0.165804	-0.502803	0.502803	-0.286019	-0.596526	0.604379	0.814324	-0.121788	-0.74855	0.0644095	1.15631	-0.667813	-0.0675815	0.0675815	-0.4403	0.4403	1.64656	-0.806737	-0.523365	-0.941207	-0.475806
PF3D7_1031500	Q8IJ90	DEAD/DEAH box helicase, putative	0.713258	1.24586	-0.544892	-1.31803	-0.334997	1.27998	-0.510684	-0.360483	-0.279791	-0.293366	-0.59965	0.59965	-0.577552	0.577552	0.0820402	-0.0820402	-0.514077	0.666358	-0.330463	-0.670448	0.670448	-0.299963	0.299963	-0.985327	0.766512	0.956705	0.0884357	1.31794	-1.31794	0.391061	-0.405739	-0.204763	-0.225076	0.0197544	0.241401	-0.0889978	-0.136385	0.19501	0.0180614	-0.0180614	0.279766	-0.279766	-1.07433	0.573726	-0.523365	0.967323	-0.722261
PF3D7_1031600	Q8IJ89	conserved Plasmodium protein, unknown function	0.0309726	-0.310521	-0.544892	0.426637	-0.0357286	0.452513	-0.87969	0.910078	1.34853	-0.457394	-0.313228	0.313228	-0.358887	0.358887	-0.0055268	0.00552677	-0.514077	0.666358	-0.330463	-0.0096062	0.00960621	-0.963544	0.963544	-1.17359	1.22071	0.028283	0.671691	-0.570663	0.570664	0.762807	-0.315367	-0.641699	0.610441	-0.481086	-0.177425	-0.316159	1.2637	0.213262	-0.178346	0.178346	0.553456	-0.553456	-0.966354	0.142332	-0.523365	1.13376	0.910683
PF3D7_1031700	Q8IJ88	protein phosphatase inhibitor 3	-2.01588	-0.829315	-0.544892	2.86917	2.05915	-1.20241	-0.87969	-0.360483	-0.279791	-0.949478	2.33056	-2.33056	-0.549002	0.549002	3.82115	-3.82115	-0.514077	0.666358	-0.330463	1.03383	-1.03383	0.30832	-0.30832	-2.4914	-0.596074	-0.900139	3.39355	1.99445	-1.99445	-0.23216	-1.26428	0.887578	1.48993	0.44438	-0.74855	-1.77648	4.98268	-1.7032	-1.19105	1.19105	-1.49922	1.49922	1.64656	-0.806737	-0.523365	-0.941207	0.704583
PF3D7_1031800	Q8IJ87	conserved Plasmodium protein, unknown function	-0.224884	0.0785749	-0.544892	0.426637	-1.17295	1.03174	2.10926	-0.360483	-0.279791	-0.949478	-0.828866	0.828866	0.768399	-0.768399	0.410416	-0.410416	-0.514077	-1.50173	3.02549	-0.183512	0.183512	-0.664933	0.664933	1.27378	-0.596074	-0.900139	-0.494819	0.365807	-0.365807	-0.1203	1.04717	-0.406426	2.91911	-1.44284	0.901368	-0.0186861	-0.70517	-0.121359	0.282838	-0.282838	2.31289	-2.31289	-0.966354	0.142332	0.852303	0.523479	-0.894467
PF3D7_1032000	Q8IJ86	ribosome maturation factor RimM, putative	-1.14752	0.491252	1.39514	0.204588	-0.75137	0.416536	0.419852	0.63387	-0.279791	0.20585	-0.168287	0.168287	-0.13418	0.13418	1.34629	-1.34629	1.94707	-1.50173	-0.330463	1.03383	-1.03383	0.30832	-0.30832	-0.608809	-0.596074	0.647231	0.477272	-0.643953	0.643953	-0.297273	0.350288	0.134352	0.135979	-0.449568	0.293503	0.221854	-0.70517	0.54468	-0.156193	0.156193	-0.482656	0.482656	0.869165	-0.806737	0.477121	-0.586132	-1.00694
PF3D7_1032100	Q8IJ85	mRNA-decapping enzyme subunit 1, putative	-0.158551	1.59173	-0.544892	-0.658935	-1.01904	0.925349	-0.405254	0.72857	-0.279791	0.737668	0.422349	-0.422349	0.369679	-0.369679	-0.837413	0.837413	-0.514077	0.666358	-0.330463	0.303424	-0.303424	-0.465858	0.465858	-0.673726	0.280993	0.295071	0.390119	1.01727	-1.01727	-0.350067	-0.127294	0.432928	-0.633411	-0.364431	0.0999792	0.393139	0.26989	0.533975	-0.863942	0.863942	-1.49922	1.49922	-0.570458	-0.174025	0.393747	0.523479	-1.52129
PF3D7_1032300	Q8IJ84	conserved Plasmodium protein, unknown function	-0.423884	-0.829315	-0.544892	1.24082	-1.25582	1.08902	-0.113294	-0.360483	-0.279791	1.09456	0.121983	-0.121983	-0.485183	0.485183	-0.449199	0.449199	1.94707	-1.50173	-0.330463	1.03383	-1.03383	-0.270047	0.270047	-0.608809	-0.596074	0.956705	0.282854	-0.285651	0.285651	0.242969	1.23484	-0.883961	-0.823968	0.983587	0.19426	-0.972916	-0.70517	0.330596	1.02019	-1.02019	0.883351	-0.883351	-0.796684	-0.264412	0.262731	0.872213	-1.15031
PF3D7_1032400	Q8IJ83	phosphatidylinositol N-acetylglucosaminyltransferase subunit A, putative	-0.105484	0.623309	0.166453	-0.387542	0.79166	0.549862	-0.87969	-0.360483	-0.279791	-0.949478	-0.675864	0.675864	0.874954	-0.874954	0.410416	-0.410416	-0.514077	0.666358	-0.330463	-0.42698	0.42698	1.13385	-1.13385	-0.232291	-0.596074	-0.0748749	0.542078	1.13223	-1.13223	0.737295	-0.930402	-0.30186	-0.531825	-0.246068	-0.0241957	1.61906	-0.70517	-0.661499	-0.903592	0.903592	1.33098	-1.33099	1.19943	-0.360117	-0.523365	-0.768891	-0.722261
PF3D7_1032500	Q8IJ82	DER1-like protein, putative	2.76011	-0.829315	-0.544892	-2.0159	0.520055	-0.138532	-0.168036	-0.360483	-0.279791	-0.316798	0.234419	-0.234419	-1.36269	1.36269	-0.837413	0.837413	-0.514077	0.666358	-0.330463	-0.42698	0.42698	1.52489	-1.52489	0.00550977	1.41195	-0.900139	-0.0445874	-0.937109	0.937109	-0.406662	0.178067	0.337038	1.01354	-0.499232	1.72633	0.332872	0.242805	-1.30774	-0.42449	0.42449	1.09513	-1.09513	-0.0425962	2.56773	0.699451	-1.91766	0.209944
PF3D7_1032600	Q8IJ81	uncharacterized protein	-0.821883	-0.829315	-0.544892	1.6479	1.3858	-0.271517	-0.87969	-0.360483	-0.279791	-0.949478	-1.42018	1.42018	-1.36269	1.36269	-0.837413	0.837413	-0.514077	0.666358	-0.330463	0.369825	-0.369825	0.15625	-0.15625	0.803133	-0.596074	-0.900139	-0.0087735	0.528672	-0.528672	-2.35111	1.82646	1.54298	-0.97864	0.573054	1.27635	0.236993	-0.70517	-0.732524	-0.0412089	0.0412089	-0.943287	0.943287	0.69641	-0.806737	-0.523365	0.0352499	0.0862841
PF3D7_1032700	Q8IJ80	conserved Plasmodium protein, unknown function	-2.01588	-0.0223018	0.640684	1.7836	0.981783	-1.20241	-0.87969	-0.360483	-0.279791	0.822025	0.403725	-0.403725	-0.665243	0.665243	0.618388	-0.618388	-0.514077	0.666358	-0.330463	1.03383	-1.03383	0.890156	-0.890157	-0.734315	-0.596074	-0.900139	1.57898	-0.0350899	0.0350899	-1.77188	-0.734004	2.23694	0.0607591	0.0905253	0.488888	-0.721803	0.716793	0.0763715	-0.156193	0.156193	1.04219	-1.04219	0.437278	-0.806737	1.47761	-0.586132	0.979383
PF3D7_1032900	Q8IJ79	RNA polymerase II-associated protein 1,putative	-0.0258844	0.683835	-0.100301	-0.387542	-0.0260748	-0.241488	0.405878	-0.360483	-0.279791	0.193427	-0.764512	0.764512	-0.150633	0.150633	-0.0055268	0.00552677	1.94707	-1.50173	-0.330463	-0.398337	0.398337	-0.13703	0.13703	-0.450914	-0.185833	-0.620614	0.935096	0.202943	-0.202943	0.530227	-0.651631	-0.225973	-0.447605	0.539374	0.447364	-0.332493	-0.0180468	-0.365535	0.422763	-0.422763	-0.111937	0.111937	0.29796	0.172947	-0.523365	-0.185241	-0.525367
PF3D7_1033000	Q8IJ78	conserved Plasmodium protein, unknown function	1.02339	0.491252	-0.544892	-1.1277	0.173759	-1.20241	0.614783	0.783022	-0.279791	0.379149	-0.496418	0.496418	-0.616809	0.616809	-0.0055268	0.00552677	1.94707	-1.50173	-0.330463	-1.15738	1.15738	-1.31377	1.31377	-1.05378	1.71619	-0.900139	0.919132	-0.570663	0.570664	1.99759	-0.863626	-1.66122	-0.668411	1.19542	0.463635	-1.00161	0.687773	-0.831573	-0.444512	0.444512	0.222379	-0.222379	0.00539124	-0.806737	-0.523365	0.745401	-0.350162
PF3D7_1033100	Q8IJ77	S-adenosylmethionine decarboxylase/ornithine decarboxylase	-0.95455	-0.560311	0.245492	1.24082	0.0241251	-0.37495	0.44873	0.147742	-0.279791	0.0346902	-0.507408	0.507408	-0.378127	0.378127	-0.207877	0.207877	-0.514077	0.666358	-0.330463	-0.318772	0.318772	-0.299963	0.299963	-0.232291	0.701627	-0.0159275	-0.0504345	-0.204218	0.204218	-0.23216	0.178067	0.153525	0.075803	-0.121788	-0.123318	0.62152	-0.345937	-0.354472	-1.12572	1.12572	0.325381	-0.325381	-0.37251	-0.806737	0.393747	0.726907	-1.08465
PF3D7_1033200	Q8IJ76	early transcribed membrane protein 10.2	-0.105484	0.139101	-0.544892	0.263801	0.862076	-1.20241	-0.326182	0.910078	-0.279791	0.0346902	-0.849789	0.849789	-0.510254	0.510254	3.04472	-3.04472	-0.514077	0.666358	-0.330463	0.120823	-0.120823	0.15625	-0.15625	-0.382898	0.0397998	-0.466875	0.671691	1.01727	-1.01727	0.456663	-0.315367	-0.319746	-0.733227	0.129842	-0.74855	-0.370244	-0.70517	1.46048	1.08059	-1.08059	1.04219	-1.04219	0.653221	-0.806737	-0.523365	0.0796343	0.0368201
PF3D7_1033300	Q8IJ75	conserved Plasmodium protein, unknown function	0.372115	2.80225	-0.544892	-2.0159	0.981783	-1.20241	-0.87969	-0.360483	-0.279791	0.822025	1.53547	-1.53547	0.129072	-0.129072	3.52999	-3.52999	-0.514077	0.666358	-0.330463	1.03383	-1.03383	-1.60343	1.60343	2.77985	-0.596074	-0.900139	-2.05017	-0.937109	0.937109	-3.34827	-1.26428	4.1646	-1.36841	1.73112	1.95132	-0.625923	-0.70517	-1.7032	-0.485467	0.485467	0.724513	-0.724513	-0.570458	-0.806737	3.14508	-0.290236	-0.655675
PF3D7_1033400	Q8IJ74	haloacid dehalogenase-like hydrolase	-1.14752	-0.829315	0.425124	1.53688	-0.634265	0.659379	-0.87969	-0.360483	-0.279791	1.2649	-0.93204	0.93204	0.0143214	-0.0143214	-0.837413	0.837413	-0.514077	0.666358	-0.330463	-0.183512	0.183512	-1.21239	1.21239	-0.382898	0.251758	-0.322454	0.490233	-0.350796	0.350796	1.86833	-0.596526	-1.66122	0.0607591	0.44438	-0.74855	1.38755	-0.70517	-1.7032	-1.26292	1.26292	-0.0167316	0.0167316	0.221335	-0.806737	-0.523365	0.523479	0.80221
PF3D7_1033500	Q8IJ73	WD repeat-containing protein 70, putative	0.0309726	-0.829315	-0.544892	0.775571	0.641563	-0.810457	0.169063	-0.360483	-0.279791	-0.0171081	-0.33926	0.33926	-0.452462	0.452462	-0.58423	0.58423	-0.514077	0.666358	-0.330463	0.303424	-0.303424	0.0220695	-0.0220695	0.23511	-0.596074	-0.302534	0.202405	-0.937109	0.937109	0.320839	-0.248542	-0.210917	0.580459	0.187031	-0.74855	-0.050646	-0.70517	-0.0854077	0.15266	-0.15266	-1.05447	1.05447	0.560674	-0.806737	-0.523365	0.174744	1.07556
PF3D7_1033600	Q7KQL1	myb2 transcription factor, putative	0.749167	-0.447046	0.0166963	-0.473245	-0.389409	0.377289	0.629878	0.332551	-0.279791	-0.412659	-0.308308	0.308308	-0.684616	0.684616	-0.308031	0.308031	-0.514077	0.666358	-0.330463	0.649405	-0.649405	0.847623	-0.847623	-0.844132	0.198768	0.18302	0.671691	-0.670603	0.670603	-0.716888	0.238165	0.632699	0.511047	-0.0985203	1.2856	-0.909621	-0.237675	0.247015	0.330799	-0.330799	-0.339012	0.339012	0.815179	-0.174025	-0.523365	-0.493665	0.498484
PF3D7_1033700	Q8IJ72	bromodomain protein 1	0.571115	-0.829315	-0.100301	0.0195476	1.2896	-0.138532	-0.87969	-0.360483	-0.279791	-0.949478	1.28044	-1.28044	0.369679	-0.369679	-0.837413	0.837413	1.94707	-1.50173	-0.330463	-0.792182	0.792182	0.660484	-0.660484	-0.0108099	0.152013	-0.900139	0.511581	-0.937109	0.937109	0.471477	-0.682687	-0.148384	-0.733227	0.287111	-0.74855	-0.370244	1.19078	0.405922	-0.205472	0.205472	0.593705	-0.593705	-0.253741	-0.806737	0.944014	0.360736	0.236175
PF3D7_1033800	Q8IJ71	plasmepsin VII	-0.651312	-0.829315	-0.544892	1.47344	0.0390885	1.59028	-0.87969	-0.360483	-0.279791	-0.949478	-0.888574	0.888574	-0.128128	0.128128	-0.837413	0.837413	-0.514077	0.666358	-0.330463	-0.0898704	0.0898704	-1.65388	1.65388	-0.539083	0.345961	0.704541	-0.0339758	-0.0995198	0.0995198	-0.23216	0.0235304	0.232174	-0.0144606	-0.0770901	-0.74855	0.221854	0.192912	0.170033	-0.595225	0.595225	0.373397	-0.373397	-0.858382	0.573726	-0.523365	0.745401	1.15426
PF3D7_1033900	Q8IJ70	ubiquitin-conjugating enzyme, putative	0.0309726	-0.829315	-0.544892	0.775571	2.05915	-1.20241	-0.87969	-0.360483	-0.279791	-0.949478	1.8005	-1.8005	0.743328	-0.743328	-0.837413	0.837413	1.94707	-1.50173	-0.330463	1.03383	-1.03383	-0.664933	0.664933	0.437074	-0.596074	1.98828	-1.44531	1.01727	-1.01727	-2.41344	5.49672	-0.25938	0.264927	0.44438	-0.74855	-0.571135	-0.70517	0.330596	1.3961	-1.3961	-1.49922	1.49922	-0.692272	0.94539	0.3232	-0.0398622	-0.0785957
PF3D7_1034000	Q8IJ69	Sec1 family protein, putative	0.246431	-0.447046	0.0166963	0.0409734	1.3858	-0.736966	-0.87969	-0.360483	-0.279791	-0.395883	-0.182217	0.182217	0.315543	-0.315543	-0.837413	0.837413	-0.514077	-1.50173	3.02549	0.191054	-0.191054	0.045279	-0.045279	0.144227	-0.596074	0.062669	0.0668336	-0.937109	0.937109	-0.872001	1.13963	0.337038	-0.205697	0.684281	0.25818	-0.918437	-0.126744	-0.0141152	0.282838	-0.282838	-0.840336	0.840336	0.815179	-0.806737	-0.523365	-0.0868073	0.498484
PF3D7_1034200	Q8IJ68	apicoplast ribosomal protein L27 precursor,putative	0.0309726	-0.829315	-0.544892	0.775571	-0.185363	-0.581816	0.780835	-0.360483	-0.279791	0.526775	-0.817986	0.817986	0.874954	-0.874954	0	0	1.94707	-1.50173	-0.330463	1.03383	-1.03383	1.52489	-1.52489	0.520745	-0.596074	0.337757	-0.494819	-0.937109	0.937109	-0.23216	-1.26428	0.887578	-0.0491774	-1.95094	-0.74855	4.0648	-0.70517	-0.608079	-1.0721	1.0721	-0.228516	0.228516	-0.253741	-0.806737	1.6777	0.0352499	1.60825
PF3D7_1034300	Q8IJ67	thioredoxin-like associated protein 2, putative	-0.651312	1.24586	0.97942	-0.620164	-0.879121	0.151617	1.83753	-0.360483	-0.279791	-0.14425	-0.803563	0.803563	0.129072	-0.129072	-0.109512	0.109513	1.94707	-1.50173	-0.330463	0.471979	-0.471979	-1.00183	1.00183	0.269733	-0.596074	-0.0748749	0.0236296	-0.937109	0.937109	0.537702	-0.910762	-0.101954	-0.465779	-0.524064	0.0329901	2.22019	-0.70517	-0.953906	-0.933329	0.933329	-0.313229	0.313229	0.69641	-0.0474821	0.577169	-0.941207	-0.0955687
PF3D7_1034400	Q8IJ66	flavoprotein subunit of succinate dehydrogenase	-0.303733	-0.281155	-0.343568	0.657065	0.79166	-0.764345	-0.293622	-0.360483	0.582261	-0.167933	-0.463605	0.463605	-0.572933	0.572934	-0.0055268	0.00552677	-0.514077	0.666358	-0.330463	1.03383	-1.03383	0.899224	-0.899224	0.363862	-0.0661791	-0.178033	-0.235595	-0.937109	0.937109	-0.755666	0.178067	0.704065	-0.721242	1.19215	0.372149	-1.06009	-0.70517	-0.0915126	1.96401	-1.96401	-0.725748	0.725748	0.7869	-0.806737	0.524763	-0.522726	0.787023
PF3D7_1034500	Q8IJ65	conserved Plasmodium protein, unknown function	0.0309726	0.899999	-0.0367883	-0.620164	-0.879121	0.828633	0.0260511	-0.360483	1.49656	0.12416	-0.853594	0.853594	0.0276905	-0.0276905	-0.213498	0.213498	-0.514077	0.666358	-0.330463	-0.74283	0.74283	-0.223288	0.223288	-0.414845	0.174682	0.150197	0.259288	-0.778646	0.778646	0.683437	0.182519	-0.811619	-0.524968	-0.553374	0.225172	1.02446	-0.425439	0.280585	-0.456241	0.456241	-0.490517	0.490517	0.0233865	0.142332	-0.0648091	-0.0868073	-0.890782
PF3D7_1034600	Q8IJ64	translation initiation factor IF-3, putative	2.76011	-0.829315	-0.544892	-2.0159	0.590014	0.151617	0.0260511	-0.360483	-0.279791	-0.949478	1.65389	-1.65389	-0.467633	0.467633	0.133121	-0.133121	1.94707	-1.50173	-0.330463	1.03383	-1.03383	1.52489	-1.52489	0.144227	-0.596074	-0.900139	0.671691	0.128914	-0.128914	-0.668415	1.44012	-0.0299881	0.0607591	0.44438	-0.74855	-0.721803	0.716793	0.0763715	1.10863	-1.10864	-0.814994	0.814995	1.23935	-0.806737	1.04883	-1.2202	1.94118
PF3D7_1034700	Q8IJ63	ADP-ribosylation factor, putative	0.372115	-0.829315	-0.544892	0.426637	1.3858	-1.20241	-0.87969	-0.360483	3.38393	-0.949478	-1.64488	1.64488	-0.368182	0.368182	-0.837413	0.837413	-0.514077	0.666358	-0.330463	0.120823	-0.120823	-2.58102	2.58102	0.437074	-0.596074	-0.900139	0.369262	0	0	-0.959252	-0.513057	1.2699	1.0816	0.0399746	0.665665	0.0315365	-0.70517	-1.02527	1.1609	-1.1609	-0.0167316	0.0167316	0.221335	-0.806737	-0.523365	0.523479	0.498484
PF3D7_1034900	Q8IJ60	methionine--tRNA ligase	0.372115	-0.402073	0.0827655	-0.148077	0.00702402	0.216095	-0.405254	-0.360483	-0.279791	0.315881	-0.510423	0.510423	-0.836186	0.836186	-0.837413	0.837413	-0.514077	0.666358	-0.330463	-0.357418	0.357418	-1.25584	1.25584	1.10264	-0.596074	-0.900139	-0.318075	-0.486099	0.486099	-0.137322	-0.284424	0.289165	-0.157821	0.377772	-0.74855	-0.138629	-0.303674	0.13918	-1.72316	1.72316	-1.05447	1.05447	0.14471	0.417868	-0.523365	-0.185241	0.0862841
PF3D7_1035000	Q8IJ59	U2 snRNA/tRNA pseudouridine synthase, putative	0.188423	-0.829315	1.09667	-0.137025	0.622661	-1.20241	0.44873	-0.360483	1.67419	-0.358977	-0.261873	0.261873	-0.73458	0.73458	-0.473463	0.473463	-0.514077	0.666358	-0.330463	0.798214	-0.798214	0.324986	-0.324986	0.520745	-0.596074	-0.487507	0.0236296	-0.185426	0.185426	-0.307377	-0.176302	0.412975	0.0607591	-0.465532	0.665665	-0.269799	0.91993	0.330596	1.11769	-1.11769	0.806873	-0.806873	0.485265	-0.806737	-0.523365	0.25224	-0.0153542
PF3D7_1035100	Q8IJ58	probable protein, unknown function	0.969114	-0.829315	-0.544892	-0.183997	-0.813826	-0.705936	0.44873	-0.360483	-0.279791	2.00303	-0.418556	0.418556	-0.600939	0.600939	-0.837413	0.837413	-0.514077	0.666358	-0.330463	0.686017	-0.686017	-0.356989	0.356989	0.583498	-0.596074	-0.539086	-0.0087735	0.458873	-0.458873	-0.413933	-0.137446	0.505259	-0.296534	-0.174866	0.179529	-0.589968	-0.70517	1.41105	1.30028	-1.30028	-0.228516	0.228516	-0.457344	1.36256	-0.523365	-0.173991	-1.17907
PF3D7_1035200	Q03400	S-antigen	0.372115	-0.829315	-0.544892	0.426637	-3.02841	-1.20241	8.52995	-0.360483	-0.279791	-0.949478	-1.49722	1.49722	-1.08298	1.08298	-0.837413	0.837413	1.94707	-1.50173	-0.330463	1.03383	-1.03383	1.41858	-1.41858	2.55313	-0.459327	-0.900139	-1.87456	1.01727	-1.01727	-0.23216	3.24305	-1.40634	0.190684	0.187031	-0.74855	0.524631	-0.70517	-0.408966	1.98408	-1.98408	-1.49922	1.49922	0	0	0	0	-1.75043
PF3D7_1035300	Q8IJ56	glutamate-rich protein	-0.344284	-0.103003	-0.0113831	0.426637	0.520055	-0.138532	0.543617	-0.360483	-0.279791	-0.949478	-0.192693	0.192693	-0.467633	0.467633	-0.837413	0.837413	-0.514077	0.666358	-0.330463	0.668626	-0.668626	1.02531	-1.02531	-1.17359	-0.596074	-0.590665	1.8382	-0.350796	0.350796	-0.417801	-0.497073	0.692351	1.48993	-0.404871	-0.74855	-1.14367	-0.70517	1.38139	1.05114	-1.05114	-0.0167316	0.0167316	0.464963	-0.417376	-0.523365	0.0227312	0.296506
PF3D7_1035400	Q8IJ55	merozoite surface protein 3	-0.33783	-0.829315	-0.544892	1.1528	2.05915	-1.20241	-0.87969	-0.360483	-0.279791	-0.949478	-0.496418	0.496418	-0.865436	0.865436	-0.837413	0.837413	-0.514077	0.666358	-0.330463	-0.589292	0.589292	0.880822	-0.880822	-0.382898	0.675673	-0.900139	0.671691	0.528672	-0.528672	-0.777479	0.989387	0.314099	-1.36841	1.15209	-0.74855	-0.194465	-0.70517	0.0763715	-0.295501	0.295501	-1.49922	1.49922	0.221335	-0.806737	-0.523365	0.523479	-0.142716
PF3D7_1035500	Q8IJ54	merozoite surface protein 6	0.372115	-0.103003	-0.544892	-0.0618702	2.05915	-1.20241	-0.87969	-0.360483	-0.279791	-0.949478	-0.113598	0.113598	-0.288621	0.288621	0	0	-0.514077	0.666358	-0.330463	1.03383	-1.03383	0.447926	-0.447926	0.609337	-0.596074	-0.390417	-0.128855	0.235516	-0.235516	0.0404991	0.425971	-0.25938	0.346594	-0.971038	-0.74855	-0.510868	1.00119	1.85594	-1.29251	1.29251	-0.387354	0.387354	-0.426495	-0.116505	-0.523365	0.745401	-0.309428
PF3D7_1035600	Q8IJ53	merozoite surface protein	0.372115	-0.829315	-0.544892	0.426637	1.16134	0.0387813	-0.87969	-0.360483	-0.279791	-0.949478	0.570008	-0.570008	-0.444682	0.444682	0	0	-0.514077	0.666358	-0.330463	-0.183512	0.183512	0.210995	-0.210995	-0.428735	-0.596074	0.230114	0.553349	-0.937109	0.937109	-0.543771	1.31134	-0.0955286	0.144828	0.27786	-0.74855	-1.032	1.30231	0.390413	-0.345579	0.345579	-1.49922	1.49922	-0.174562	-0.806737	0.393747	0.523479	-0.167377
PF3D7_1035700	Q8IJ52	duffy binding-like merozoite surface protein	-0.330237	-0.402073	-0.544892	0.857673	-0.28295	-0.231044	0.419852	-0.360483	-0.279791	0.590959	-0.148858	0.148858	0.427425	-0.427425	-0.0055268	0.00552677	-0.514077	0.666358	-0.330463	0.716261	-0.716261	0.572791	-0.572791	0.383829	-0.210696	-0.374971	-0.0706338	-0.350796	0.350796	-0.677319	1.31134	0.0449152	2.5893	-1.46099	0.393701	-0.316159	-0.0488792	0.487042	0.165763	-0.165763	-0.339012	0.339012	-0.692272	0.361347	-0.523365	0.711259	-0.623615
PF3D7_1035800	Q8IJ50	probable protein, unknown function	1.32731	-0.829315	-0.544892	-0.550377	2.05915	-1.20241	-0.87969	-0.360483	-0.279791	-0.949478	0.863892	-0.863892	-0.13418	0.13418	-0.837413	0.837413	-0.514077	0.666358	-0.330463	-0.792182	0.792182	0.902779	-0.902779	0.569328	-0.185833	-0.620614	-0.118526	1.40814	-1.40814	2.51463	-1.26428	-2.00106	-0.969576	0.115213	-0.74855	0.872473	-0.70517	0.283298	0.447475	-0.447475	-0.510894	0.510894	-1.62618	-0.525531	-0.523365	2.24132	0.973725
PF3D7_1035900	Q8IJ49	probable protein, unknown function	-1.86663	-0.37537	-0.544892	2.4112	2.05915	-1.20241	-0.87969	-0.360483	-0.279791	-0.949478	-0.168287	0.168287	-1.36269	1.36269	-0.837413	0.837413	-0.514077	0.666358	-0.330463	1.03383	-1.03383	1.22075	-1.22075	-0.514679	-0.596074	-0.900139	1.35215	-0.937109	0.937109	-1.58606	-0.642577	1.99499	-1.36841	1.8598	-0.0414423	-0.872471	0.10738	-1.02527	1.0265	-1.0265	0.92667	-0.92667	-0.570458	-0.806737	-0.523365	1.33719	-2.38691
PF3D7_1036000	Q8IJ48	merozoite surface protein	0.637448	-0.0223018	-0.544892	-0.387542	0.712442	-1.20241	0.365704	2.49828	-0.279791	-0.949478	-0.119874	0.119874	0.702827	-0.702827	0	0	1.94707	-1.50173	-0.330463	1.03383	-1.03383	0.593049	-0.593049	-0.463994	-0.596074	0.43298	0.462317	2.97164	-2.97164	-0.903322	-1.26428	1.5934	1.92968	0.662136	-0.74855	-0.316159	-0.70517	-1.7032	0.0633224	-0.0633224	0.0704736	-0.0704736	-0.403765	-0.0075213	-0.523365	0.65196	1.42181
PF3D7_1036300	Q8IJ45	merozoite surface protein	-0.496248	-0.499173	0.425124	0.648686	-0.0955822	-0.0853382	0.116625	-0.360483	-0.279791	0.379149	0.396828	-0.396828	0.281293	-0.281293	0.410416	-0.410416	-0.514077	0.666358	-0.330463	-0.589292	0.589292	1.08692	-1.08692	-0.382898	-0.172158	0.544073	0.127319	0.235516	-0.235516	-0.897634	-0.958696	1.4319	0.381594	0.155519	-0.74855	-0.226751	-0.0086982	0.0400537	0.387958	-0.387958	-1.07565	1.07565	-0.692272	-0.806737	0.3232	1.08682	-0.188516
PF3D7_1036500	Q8IJ43	probable protein, unknown function	-0.583084	-0.103003	-0.544892	0.915144	-0.334997	-1.20241	1.33434	-0.360483	-0.279791	1.01886	-0.537434	0.537434	-0.243868	0.243868	-0.837413	0.837413	1.94707	-1.50173	-0.330463	-0.589292	0.589292	-0.260292	0.260292	0.144227	0.675673	-0.0336118	-0.417052	0.821828	-0.821828	0.979659	-0.763464	-0.641699	0.610441	0.662136	0.393701	-1.2897	-0.70517	-0.0605186	-0.156193	0.156193	1.7353	-1.7353	-1.09832	0.0368795	1.92227	0.25224	-0.389331
PF3D7_1036600	Q8IJ42	conserved Plasmodium protein, unknown function	-1.21988	-0.829315	1.23347	1.24082	-0.334997	0.452513	1.33434	-0.360483	-0.279791	-0.949478	-0.0547029	0.0547029	-0.467633	0.467633	-0.837413	0.837413	-0.514077	0.666358	-0.330463	-2.61819	2.61819	1.52489	-1.52489	0.144227	-0.596074	-0.900139	0.671691	-0.937109	0.937109	-0.628756	0.374751	0.470503	-0.143409	0.242177	-0.74855	0.48354	-0.70517	-0.177853	0.197173	-0.197173	1.16926	-1.16926	-0.0425962	0.0368795	-0.523365	0.25224	-0.532015
PF3D7_1036800	Q8IJ40	acetyl-CoA transporter, putative	-0.105484	-0.345107	0.166453	0.263801	0.401663	-0.0566952	-0.87969	-0.360483	-0.279791	0.413217	0.377409	-0.377409	0.583087	-0.583087	2.07419	-2.07419	-0.514077	0.666358	-0.330463	0.369825	-0.369825	-0.03927	0.03927	0.934914	0.0397998	1.26618	-1.77798	0.528672	-0.528672	1.04305	-0.70953	-0.735808	1.16193	-0.762206	-0.261689	0.0908157	0.973212	-0.069495	-0.0714679	0.0714679	0.724513	-0.724513	0.346354	-0.407129	0.0558635	-0.118928	0.498484
PF3D7_1037100	Q8IJ37	pyruvate kinase 2	0.106782	-0.425808	0.0478957	0.155244	0.157916	0.111793	0.292446	-0.360483	1.44431	-0.949478	-0.541018	0.541018	-0.467633	0.467633	-0.389474	0.389474	-0.514077	-1.50173	3.02549	0.349074	-0.349074	1.22897	-1.22897	-0.382898	-0.172158	0.255231	0.308776	-0.0995198	0.0995198	-1.06754	0.0783307	1.08281	0.450534	0.44438	0.151405	-0.817682	-0.70517	0.0224451	1.27956	-1.27956	-0.272333	0.272333	-0.253741	-0.806737	-0.523365	1.01171	0.426349
PF3D7_1037300	Q8IJ34	ADP/ATP transporter on adenylate translocase	-0.977622	0.118048	-0.544892	1.17002	1.3858	-0.736966	-0.87969	-0.360483	-0.279791	-0.395883	-1.64488	1.64488	-1.36269	1.36269	-0.837413	0.837413	-0.514077	0.666358	-0.330463	0.369825	-0.369825	0.15625	-0.15625	-0.261254	-0.10694	-0.900139	0.881064	0	0	-1.2389	0.816028	0.887578	-0.708796	0.00886651	1.53595	-0.316159	-0.70517	0.487042	1.20862	-1.20862	0.43446	-0.434461	0.221335	-0.806737	-0.523365	0.523479	0.910683
PF3D7_1037400	Q8IJ33	conserved Plasmodium protein, unknown function	1.56611	-0.829315	-0.544892	-0.794631	-0.0127079	1.08902	-0.113294	-0.360483	-0.279791	-0.949478	0.374274	-0.374274	0.463958	-0.463958	1.44123	-1.44123	-0.514077	0.666358	-0.330463	0.222268	-0.222268	0.360089	-0.360089	1.60846	-0.596074	0.062669	-1.44531	0.235516	-0.235516	0.651394	0.561476	-0.970784	-0.11353	0.168201	-0.507098	-0.644631	0.404655	0.61169	0.987599	-0.987599	0.977849	-0.977849	0.0386133	0.361347	2.01633	-1.16654	0.603407
PF3D7_1037500	Q8IJ32	dynamin-like protein	-0.279157	-0.169032	-0.059884	0.426637	-0.0487402	-0.878624	0.419852	-0.360483	0.994547	0.590959	-0.797653	0.797653	-0.723363	0.723363	-0.494872	0.494871	-0.514077	0.666358	-0.330463	-1.88779	1.88779	0.782575	-0.782575	-0.985327	0.0095201	0.750389	0.542078	-0.24733	0.24733	-0.0576583	-0.783496	0.459381	-0.576872	1.70737	-0.74855	-0.802932	-0.180137	-1.04613	1.19318	-1.19318	-0.69059	0.69059	-0.0425962	-0.525531	0.291845	0.25224	1.21983
PF3D7_1037600	Q8IJ31	DNA repair helicase RAD25, putative	-0.105484	-0.284581	-0.278138	0.426637	0.648313	-0.315846	0.0691816	-0.360483	-0.279791	-0.527692	-0.803563	0.803563	-0.755872	0.755872	-0.0609858	0.0609858	1.94707	-1.50173	-0.330463	-0.270465	0.270465	-0.338789	0.338789	-0.0585135	-0.596074	-0.900139	0.881064	-0.937109	0.937109	0.252568	-0.513057	-0.0045002	-0.790322	0.88968	-0.414859	-0.0700373	-0.321719	-0.423508	-0.546443	0.546443	-0.848371	0.848371	-0.0884972	1.17393	0.912114	-1.06857	0.373032
PF3D7_1037700	Q8IJ30	enhancer of rudimentary homolog, putative	-0.423884	1.59173	-0.544892	-0.387542	2.05915	-1.20241	-0.87969	-0.360483	-0.279791	-0.949478	0.0778115	-0.0778115	2.47327	-2.47327	4.98579	-4.98579	-0.514077	0.666358	-0.330463	-2.09648	2.09648	-1.21239	1.21239	2.77985	-0.596074	-0.900139	-2.05017	-0.937109	0.937109	-0.959252	0.238165	0.887578	3.30888	0.187031	-0.74855	-0.625923	-0.70517	-1.7032	1.1609	-1.1609	-1.49922	1.49922	-0.966354	-0.806737	-0.523365	1.74405	-0.944215
PF3D7_1037800	Q8IJ29	dynein intermediate chain, putative	-0.279157	1.15154	0.425124	-0.683607	0.904829	-0.670473	-0.168036	-0.360483	-0.279791	-0.316798	0.597868	-0.597868	0.544809	-0.544809	-0.352146	0.352146	-0.514077	0.666358	-0.330463	0.425158	-0.425158	-0.124977	0.124977	1.02277	0.110452	-0.418735	-0.840452	-0.592219	0.592219	0.12156	0.197559	-0.228381	1.14693	-0.235021	0.0434106	-0.76399	1.11494	-0.184632	0.116431	-0.116431	0.771826	-0.771826	0.617231	-0.174025	-0.523365	-0.290236	0.458958
PF3D7_1038000	A0A143ZXE4	antigen UB05	1.80491	0.623309	-0.544892	-2.0159	-0.0955822	-1.20241	-0.87969	-0.360483	-0.279791	2.59353	2.48957	-2.48957	1.99378	-1.99378	-0.837413	0.837413	-0.514077	0.666358	-0.330463	1.03383	-1.03383	-1.21239	1.21239	-1.17359	-0.596074	1.26618	0.671691	1.01727	-1.01727	-1.10467	4.14452	-0.947555	-1.36841	0.0905253	-0.74855	-0.985471	-0.70517	2.74573	0.246252	-0.246252	0.279766	-0.279766	-0.253741	0.711773	-0.523365	0.0352499	0.498484
PF3D7_1038100	Q8IJ27	GDP dissociation inhibitor, putative	-0.821883	0.986465	-0.544892	0.426637	0.981783	-1.20241	0.116625	-0.360483	-0.279791	-0.0637266	-0.419459	0.419459	0.264687	-0.264687	-0.0609858	0.0609858	-0.514077	-1.50173	3.02549	0.184521	-0.184521	0.774949	-0.774949	0.0466111	0.345961	-0.258267	-0.0339758	0.92843	-0.92843	0.110962	0.153758	-0.194944	1.41268	-0.167693	0.0541128	-0.579279	0.678361	-0.548883	1.05114	-1.05114	-0.301826	0.301826	-0.0425962	-0.384929	-0.523365	0.523479	-0.783915
PF3D7_1038400	Q8I6U6	gametocyte-specific protein	0.877268	-0.829315	0.481087	-0.559772	-1.38244	1.07311	0.227327	0.274798	1.34853	0.280732	-0.955801	0.955801	-0.220063	0.220064	-0.837413	0.837413	-0.514077	0.666358	-0.330463	0.0193781	-0.0193781	-1.05593	1.05593	0.144227	0.421324	0.486304	-0.6348	-0.0576403	0.0576403	1.53225	-0.903692	-1.15146	3.51722	-1.07704	-0.661329	0.137734	-0.40449	-0.783362	-0.602507	0.602507	-0.736797	0.736797	0.12674	-0.747945	-0.340754	0.501876	0.942391
PF3D7_1038500	Q8IJ26	Plasmodium exported protein, unknown function	-0.105484	-0.829315	1.58914	-0.0618702	0.26354	0.452513	-0.87969	-0.360483	-0.279791	0.0346902	-0.35286	0.35286	0.193932	-0.193932	0.327228	-0.327228	-0.514077	0.666358	-0.330463	0.120823	-0.120823	1.52489	-1.52489	-1.43715	0.675673	-0.900139	1.76043	0.661925	-0.661925	0.147192	-0.872336	0.289165	-0.708796	0.00886651	-0.74855	-0.316159	-0.70517	1.58216	1.48784	-1.48784	0.522355	-0.522355	-0.966354	1.0914	2.22797	-0.697093	-1.30489
PF3D7_1038600	Q8IJ25	Plasmodium exported protein, unknown function	1.96411	0.381205	-0.544892	-2.0159	0.401663	-0.629555	-0.113294	1.39876	-0.279791	-0.268131	0.0495707	-0.0495707	0.171694	-0.171694	-0.837413	0.837413	-0.514077	0.666358	-0.330463	1.03383	-1.03383	0.963395	-0.963395	1.02277	-0.596074	-0.900139	-0.235595	-0.204218	0.204218	0.747188	0.575448	-1.07864	0.918263	-0.876677	-0.0885828	-0.370244	0.0532104	1.14411	1.1609	-1.1609	0.99136	-0.99136	-0.692272	0.361347	-0.523365	0.711259	1.07556
PF3D7_1038700	A0A143ZY51	Plasmodium exported protein, unknown function	0.849715	2.07593	-0.544892	-2.0159	0.712442	-0.271517	-0.87969	-0.360483	3.38393	-0.949478	-0.266726	0.266726	-0.467633	0.467633	0	0	-0.514077	0.666358	-0.330463	-0.0096062	0.00960621	0.429977	-0.429977	2.77985	-0.596074	-0.900139	-2.05017	-0.204218	0.204218	-0.522997	-1.26428	1.19343	0.291271	0.535697	-0.74855	-0.551694	-0.70517	0.133777	-0.0972988	0.0972988	0.34111	-0.34111	-0.728816	-0.0474821	0.577169	0.523479	0.979383
PF3D7_1038800	Q8IJ23	RESA-like protein with PHIST and DnaJ domains	0.372115	-0.270614	0.275891	-0.324913	0.26354	-0.168084	-0.0494273	-0.360483	-0.279791	0.0346902	-0.814295	0.814295	-0.64087	0.64087	0.0360675	-0.0360675	-0.514077	-1.50173	3.02549	0.0378226	-0.0378226	0.460391	-0.460391	-0.172048	-0.596074	0.832915	-0.0904292	-0.937109	0.937109	0.240887	-0.395395	-0.0520982	0.170696	1.09765	-0.74855	-0.640674	0.169884	-0.973119	0.549984	-0.549984	-0.313229	0.313229	0.221335	-0.806737	1.83492	-0.522726	-0.325915
PF3D7_1038900	Q8IJ22	lysophospholipase, putative	0.0309726	0.208274	-0.544892	0.0777033	-0.634265	-1.20241	1.6111	-0.360483	2.16269	0.526775	-0.806812	0.806812	-0.955846	0.955846	-0.837413	0.837413	-0.514077	0.666358	-0.330463	-0.42698	0.42698	0.37235	-0.37235	0.269733	-0.596074	-0.0748749	0.0236296	-0.937109	0.937109	-0.114253	-1.26428	0.763583	-0.960079	0.646582	-0.74855	-1.17381	0.10738	1.34749	-0.42449	0.42449	-0.313229	0.313229	0.221335	0.711773	-0.523365	-0.452979	1.94118
PF3D7_1039000	Q8IJ21	serine/threonine protein kinase, FIKK family	0.531315	-0.345107	0.877799	-0.713213	-0.534509	0.176692	0.596332	0.486558	-0.279791	0.0346902	-0.308308	0.308308	-1.00938	1.00938	-0.109512	0.109513	-0.514077	0.666358	-0.330463	-0.119441	0.119441	0.734746	-0.734746	1.02277	-0.596074	-0.693823	-0.365207	-0.570663	0.570664	-0.23216	-0.444764	0.470503	0.511047	0.366823	-0.341721	0.130606	-0.70517	-0.728092	-0.460747	0.460747	-0.863868	0.863868	0.485265	-0.806737	0.0880429	-0.0189977	-0.600715
PF3D7_1039700	Q8IJ11	Pfmc-2TM Maurer's cleft two transmembrane protein	1.96411	-0.829315	-0.544892	-1.20172	-0.0955822	-1.20241	-0.87969	-0.360483	-0.279791	2.59353	0.0778115	-0.0778115	0.427425	-0.427425	0.618388	-0.618388	-0.514077	0.666358	-0.330463	1.03383	-1.03383	1.52489	-1.52489	0.671352	-0.596074	0.832915	-0.961423	-0.937109	0.937109	-0.23216	0.816028	-0.171152	0.868553	-0.786419	0.54269	-0.125682	-0.70517	0.772725	1.45359	-1.45359	-0.313229	0.313229	-2.15404	-0.806737	-0.523365	2.96462	0.859158
PF3D7_1039800	O97474	exported protein family 3	0.372115	2.80225	-0.544892	-2.0159	1.16134	-1.20241	0.780835	-0.360483	-0.279791	-0.949478	-0.537434	0.537434	0.521641	-0.521641	-0.837413	0.837413	1.94707	-1.50173	-0.330463	1.03383	-1.03383	0.236758	-0.236758	1.7256	1.94742	-0.900139	-2.05017	0.0400784	-0.0400784	2.54401	-1.26428	-2.03195	0.264927	-1.17324	0.665665	-0.571135	0.91993	1.68646	1.1609	-1.1609	-1.49922	1.49922	-0.37251	0.142332	-0.523365	0.523479	1.1774
PF3D7_1039900	Q8IJ10	exported protein family 4	1.16811	-0.829315	-0.544892	-0.387542	0.520055	-1.20241	1.96692	-0.360483	-0.279791	-0.949478	-0.556863	0.556863	1.07838	-1.07838	0.826359	-0.826359	-0.514077	0.666358	-0.330463	-0.42698	0.42698	-0.299963	0.299963	-0.514679	-0.596074	0.724599	0.331459	-0.937109	0.937109	0.979659	-0.763464	-0.641699	0.00359212	0.217913	-0.74855	0.754742	-0.70517	-0.564274	0.786118	-0.786118	-0.452758	0.452758	-0.966354	-0.806737	2.22797	0.523479	1.54772
PF3D7_1040000	Q8IJ09	rifin	-0.95455	-0.0223018	1.82626	0.155244	-0.634265	-0.581816	1.6111	-0.360483	-0.279791	0.526775	3.00638	-3.00638	0.427425	-0.427425	1.58892	-1.58892	-0.514077	-1.50173	3.02549	-0.183512	0.183512	0.261529	-0.261529	-1.17359	0.0397998	-0.466875	1.48825	1.99445	-1.99445	-0.364359	-1.26428	1.0266	-0.261958	-0.0122067	0.209467	1.08135	-0.70517	-0.784711	0.581623	-0.581623	-0.228516	0.228516	0.69641	0.711773	-0.523365	-0.941207	2.16898
PF3D7_1040100	Q8IJ08	rifin	-0.0049371	-0.447046	0.0166963	0.298082	-2.83797	-1.20241	2.74327	-0.360483	-0.279791	3.88189	-1.64488	1.64488	-0.549002	0.549002	1.10365	-1.10365	-0.514077	0.666358	-0.330463	0.0599561	-0.0599561	0.031828	-0.031828	-0.734315	1.5235	0.062669	0.0668336	-0.937109	0.937109	-0.522997	1.13963	-0.0299881	-0.622759	-0.417179	-0.74855	0.424583	0.778617	0.772725	0.429182	-0.429182	-1.49922	1.49922	0.69641	-0.806737	3.87877	-1.91766	2.12936
PF3D7_1040200	Q8IJ07	stevor	0.173115	0.0785749	-0.544892	0.0195476	0.862076	-0.37495	-0.87969	-0.360483	-0.279791	0.0346902	1.61916	-1.61916	0.427425	-0.427425	-0.109512	0.109513	-0.514077	0.666358	-0.330463	1.03383	-1.03383	0.880822	-0.880822	-0.514679	0.99361	-0.358559	0.331459	-0.404098	0.404098	0.494931	-1.26428	0.12294	-0.864001	0.0280803	0.998422	0.456952	-0.70517	-0.0283092	0.176865	-0.176865	-1.49922	1.49922	0.69641	-0.806737	-0.523365	0.0352499	1.73508
PF3D7_1040300	Q8IJ06	rifin	-0.713338	0.0510631	0.425124	0.500653	-2.49894	0.516164	1.4195	1.39876	1.97481	1.09456	1.58516	-1.58516	0.874954	-0.874954	2.07419	-2.07419	-0.514077	-1.50173	3.02549	0.120823	-0.120823	0.261529	-0.261529	-0.985327	-0.596074	0.337757	1.06053	0.365807	-0.365807	-0.356805	0.796215	-0.0299881	-0.0491774	-0.644403	0.774451	-0.478416	0.169884	1.21712	0.0344387	-0.0344387	-0.510894	0.510894	0.221335	0.458688	-0.523365	-0.290236	0.642753
PF3D7_1040400	Q8IJ05	rifin	-0.604793	-0.334103	0.425124	0.648686	-2.25031	-0.705936	0.44873	2.68886	-0.279791	3.18403	0.939155	-0.939155	-0.368182	0.368182	0.826359	-0.826359	-0.514077	0.666358	-0.330463	-0.792182	0.792182	0.529514	-0.529514	-0.94103	0.900099	0.119305	0.511581	-0.937109	0.937109	0.520004	0.600824	-0.852634	-0.653828	-0.263329	-0.74855	0.86021	2.13875	-0.516819	0.648697	-0.648697	2.94824	-2.94824	1.23935	-0.806737	1.04883	-1.2202	-0.222866
PF3D7_1040500	Q8IJ04	rifin	-1.0915	0.810745	0.487706	0.347845	-1.25582	-0.0566952	1.4195	-0.360483	-0.279791	1.09456	0.422349	-0.422349	2.21754	-2.21754	1.28012	-1.28012	-0.514077	0.666358	-0.330463	-0.33568	0.335679	-0.226969	0.226969	-0.295044	0.463715	-0.900139	0.671691	-0.937109	0.937109	0.219138	-0.0208768	-0.21983	0.8445	-0.286159	-0.74855	-0.143433	-0.70517	0.593021	0.533713	-0.533713	0.553456	-0.553456	0.00539124	-0.806737	-0.523365	0.745401	-1.23275
PF3D7_1040600	A0A143ZXG5	rifin	0.485829	-0.483452	-0.0367883	-0.154919	-2.83797	-0.525398	0.931792	1.71862	2.38473	3.07667	-1.64488	1.64488	0.427425	-0.427425	-0.109512	0.109513	-0.514077	0.666358	-0.330463	0.512111	-0.512111	-0.560656	0.560656	-0.734315	0.110452	0.062669	0.671691	0.738069	-0.738069	-0.382593	1.22252	-0.21983	-0.682411	-0.801188	-0.74855	0.248498	2.025	1.14411	1.1609	-1.1609	1.46576	-1.46576	0.00539124	-0.806737	0.477121	0.301556	0.859158
PF3D7_1040700	Q8IJ02	rifin	-0.264684	-0.345107	0.166453	0.426637	-1.98097	0.193931	0.988401	-0.360483	-0.279791	2.37209	1.8005	-1.8005	1.46381	-1.46381	0.909548	-0.909548	-0.514077	-1.50173	3.02549	-0.183512	0.183512	0.0967436	-0.0967436	-1.50304	0.99361	0.18302	1.01192	-0.204218	0.204218	-1.20162	0.238165	1.14246	0.101593	-0.121788	0.948508	0.754742	0.26989	-1.29644	0.878666	-0.878666	0.724513	-0.724513	0.221335	-0.806737	0.852303	-0.0868073	1.21983
PF3D7_1040800	Q8IJ01	rifin	-0.105484	0.139101	0.522126	-0.224706	-1.25582	-0.629555	0.653103	-0.360483	1.97481	1.77591	0.652041	-0.652041	0.55529	-0.55529	1.10365	-1.10365	1.94707	-1.50173	-0.330463	-1.88779	1.88779	0.15625	-0.15625	-0.514679	-0.596074	0.724599	0.331459	-0.937109	0.937109	-1.39551	-0.663301	1.80514	-0.622759	-1.5249	-0.74855	1.52511	0.778617	1.39171	0.533713	-0.533713	0.477431	-0.477431	-0.966354	1.0914	4.9793	-1.91766	0.498484
PF3D7_1040900	Q8IJ00	rifin	0.497799	-0.829315	0.0166963	0.0409734	-2.25031	-0.705936	1.77715	1.16419	-0.279791	2.59353	-0.783532	0.783532	0.55529	-0.55529	0.133121	-0.133121	-0.514077	-1.50173	3.02549	1.03383	-1.03383	-0.03927	0.03927	-0.734315	0.0095201	0.337757	0.542078	1.26156	-1.26156	-1.2389	-0.570843	1.5934	-1.36841	-0.971038	0.488888	0.332872	0.716793	1.85594	0.700626	-0.700626	1.46576	-1.46576	1.80492	-0.806737	-0.523365	-1.10395	1.94118
PF3D7_1041000	Q8IIZ9	rifin	-0.368988	-0.578863	0.190982	0.679313	-2.49894	-0.629555	2.1859	1.39876	-0.279791	2.45726	-0.0128563	0.0128563	-1.36269	1.36269	0.750733	-0.750733	-0.514077	-1.50173	3.02549	0.303424	-0.303424	0.30832	-0.30832	-0.826793	1.41195	-0.900139	0.814946	1.01727	-1.01727	-0.474524	0.73898	0.12294	1.27006	-0.971038	0.393701	1.63093	-0.70517	-1.15564	-0.0412089	0.0412089	-0.69059	0.69059	-0.118005	1.36256	1.04883	-1.2202	1.21983
PF3D7_1041100	Q8IIZ8	rifin	-0.821883	-0.425808	0.640684	0.833726	-2.37706	-0.326276	0.878513	0.984817	-0.279791	3.21877	-1.64488	1.64488	0.129072	-0.129072	-0.0055268	0.00552677	-0.514077	0.666358	-0.330463	-0.0898704	0.0898704	0.210995	-0.210995	-1.38166	0.0732668	0.468062	1.10146	0.528672	-0.528672	-0.23216	-0.0623235	0.275867	0.190684	-0.585015	-0.74855	1.09991	0.846062	-0.408966	1.00951	-1.00951	1.46576	-1.46576	0.560674	-0.806737	-0.523365	0.174744	0.346621
PF3D7_1041200	Q8IIZ7	rifin	-0.507673	0.508628	0.859079	-0.216136	-1.85854	0.151617	1.83753	-0.360483	2.38473	0.660979	-1.03687	1.03687	1.02413	-1.02413	0.456632	-0.456632	-0.514077	-1.50173	3.02549	0.604179	-0.604179	-0.502724	0.502724	-0.826793	0.0732668	0.0119949	0.814946	0.0400784	-0.0400784	-1.3802	0.159089	1.37051	-0.832475	0.0905253	0.179529	0.201038	0.361302	0.0763715	0.0914654	-0.0914654	-1.49922	1.49922	-0.253741	0.711773	0.577169	-0.452979	1.40017
PF3D7_1041300	Q8IIZ6	erythrocyte membrane protein 1, PfEMP1	-0.0024727	0.808448	1.23347	-1.10593	-0.942084	-0.351309	0.685948	1.2731	0.13892	0.822025	1.11534	-1.11534	0.614124	-0.614124	0.379376	-0.379376	-0.514077	0.666358	-0.330463	-0.157048	0.157048	-0.631754	0.631754	-1.03726	0.544113	-0.183013	0.953262	0.684606	-0.684606	-0.453985	0.722003	0.10998	0.177904	-2.08481	0.955463	1.1282	0.693482	1.33082	-0.239458	0.239458	0.576264	-0.576264	-0.454231	1.07399	0.789199	-0.573916	-0.873593
PF3D7_1100100	Q8IIZ5	erythrocyte membrane protein 1, PfEMP1	-0.125384	0.608178	1.12232	-0.794631	-1.01904	-0.564085	0.685948	0.94638	0.13892	1.32817	1.2441	-1.2441	1.2582	-1.2582	0.766078	-0.766078	-0.514077	0.666358	-0.330463	-0.104464	0.104464	-1.08797	1.08797	-1.20653	1.47051	-0.304401	0.807783	0.902302	-0.902302	-0.0283028	-0.253288	0.15867	1.14135	-2.4555	0.700158	0.693005	0.959567	1.65339	0.220781	-0.220781	0.833876	-0.833876	-0.210552	0.64275	0.677218	-0.497363	-1.08256
PF3D7_1100200	Q8IIZ4	erythrocyte membrane protein 1, PfEMP1	0.266452	0.0705405	1.06036	-0.805439	-1.10172	-0.217664	0.602432	0.773572	0.689127	1.02699	0.693614	-0.693614	0.883091	-0.883091	0.23677	-0.23677	-0.514077	0.666358	-0.330463	-0.325063	0.325063	-1.03679	1.03679	-0.767467	1.32354	0.0263366	0.209489	0.605818	-0.605818	0.0814871	-0.0858913	-0.0419825	0.415987	-1.3883	0.453124	1.00347	0.675696	0.354108	-0.596475	0.596475	0.279766	-0.279766	0.375136	0.0672255	0.347561	-0.582939	-0.323186
PF3D7_1100300	Q8IIZ3	rifin	0.542686	-0.310521	0.217264	-0.445697	-1.85854	-0.525398	0.931792	1.71862	-0.279791	2.27144	1.3083	-1.3083	0.874954	-0.874954	-0.109512	0.109513	-0.514077	-1.50173	3.02549	0.471979	-0.471979	1.52489	-1.52489	-1.17359	1.31155	-0.466875	0.943876	0.365807	-0.365807	-1.79021	1.31134	1.21528	-0.796745	-0.404871	1.23135	0.754742	0.4324	-0.279543	0.0344387	-0.0344387	-1.49922	1.49922	-0.570458	0.880496	-0.523365	0.25224	-1.47574
PF3D7_1100400	Q8IIZ2	rifin	-0.730038	-0.270614	1.09667	0.426637	-2.42987	1.27998	-0.0494273	-0.360483	-0.279791	2.74115	0.53115	-0.53115	2.76834	-2.76834	0.221351	-0.221351	-0.514077	-1.50173	3.02549	1.03383	-1.03383	1.06867	-1.06867	-0.608809	0.312317	0.956705	-0.105983	-0.937109	0.937109	0.0586764	0.538654	-0.335844	0.239406	-0.971038	0.179529	0.992044	-0.70517	0.521264	1.05114	-1.05114	1.16926	-1.16926	-0.253741	-0.806737	-0.523365	1.01171	1.40017
PF3D7_1100500	Q8IIZ1	rifin	-0.0620662	-0.829315	-0.059884	0.648686	-2.65433	-1.20241	2.85649	2.49828	-0.279791	2.37209	1.11142	-1.11142	0.0143214	-0.0143214	-0.837413	0.837413	-0.514077	-1.50173	3.02549	1.03383	-1.03383	-0.664933	0.664933	-0.57458	-0.596074	-0.900139	1.41401	0.738069	-0.738069	-0.585881	-0.28972	0.763583	0.649242	-0.471479	0.124936	-1.032	0.298569	1.22786	0.953251	-0.953251	0.279766	-0.279766	0.221335	-0.174025	-0.523365	0.116621	1.50837
PF3D7_1100800	Q8IIY8	Pfmc-2TM Maurer's cleft two transmembrane protein	2.76011	-0.829315	-0.544892	-2.0159	-0.634265	-1.20241	-0.87969	-0.360483	-0.279791	3.47928	-0.266726	0.266726	0.264687	-0.264687	0.133121	-0.133121	-0.514077	0.666358	-0.330463	1.03383	-1.03383	1.52489	-1.52489	-0.382898	0.675673	-0.0336118	0.127319	-0.937109	0.937109	-0.23216	0.238165	0.12294	2.44272	-0.971038	0.901368	-1.07336	-0.70517	0.669562	2.25848	-2.25848	2.05875	-2.05875	-0.966354	-0.806737	-0.523365	1.74405	1.94118
PF3D7_1101100	Q8IIY5	rifin	-0.264684	-0.345107	-0.18922	0.589473	-1.08317	0.659379	-0.87969	1.54536	-0.279791	1.2649	2.00317	-2.00317	1.32248	-1.32248	1.8095	-1.8095	-0.514077	-1.50173	3.02549	0.471979	-0.471979	-0.740444	0.740444	-0.608809	0.312317	-0.900139	1.06053	-0.937109	0.937109	-0.372888	1.06209	-0.148384	-0.441383	-0.39722	0.0541128	0.617919	0.217184	0.220661	0.669879	-0.669879	1.7353	-1.7353	0.437278	-0.116505	-0.523365	-0.142288	-1.30489
PF3D7_1101200	Q8IIY4	rifin	-0.924226	-0.206762	0.369695	0.915144	-1.53207	-0.788682	2.44136	0.910078	-0.279791	1.01886	1.11142	-1.11142	3.1126	-3.1126	-0.837413	0.837413	-0.514077	0.666358	-0.330463	0.174529	-0.174529	-1.6686	1.6686	-1.17359	-0.596074	1.80776	0.331459	0.235516	-0.235516	-0.959252	0.238165	0.887578	1.0816	-1.27434	-0.74855	0.48354	2.9513	-0.177853	1.25237	-1.25237	1.7353	-1.7353	-0.796684	-0.806737	-0.523365	1.56968	1.27532
PF3D7_1101300	Q8IIY3	rifin	-0.678604	0.0422593	-0.118085	0.719741	-1.71163	-0.457697	2.10926	1.92653	-0.279791	0.822025	-0.0128563	0.0128563	1.02413	-1.02413	1.40228	-1.40228	-0.514077	0.666358	-0.330463	0.303424	-0.303424	1.52489	-1.52489	-0.514679	-0.596074	1.26618	-0.0087735	1.99445	-1.99445	-0.567741	0.816028	0.181758	-0.531825	-1.28174	1.42451	1.31038	-0.70517	0.727434	0.626944	-0.626944	-1.49922	1.49922	0.769498	0.94539	-0.523365	-1.16654	-0.325915
PF3D7_1101500	Q8IIY2	exported protein family 4	0.849715	-0.829315	-0.544892	-0.0618702	0.520055	-1.20241	1.96692	-0.360483	-0.279791	-0.949478	-0.556863	0.556863	1.07838	-1.07838	0.826359	-0.826359	-0.514077	0.666358	-0.330463	-0.42698	0.42698	-0.299963	0.299963	-0.514679	-0.596074	0.724599	0.331459	-0.937109	0.937109	0.979659	-0.763464	-0.641699	0.00359212	0.217913	-0.74855	0.754742	-0.70517	-0.564274	0.786118	-0.786118	-0.452758	0.452758	-0.966354	-0.806737	2.22797	0.523479	1.54772
PF3D7_1101600	O97474	exported protein family 3	0.372115	2.80225	-0.544892	-2.0159	1.16134	-1.20241	0.780835	-0.360483	-0.279791	-0.949478	-0.537434	0.537434	0.521641	-0.521641	-0.837413	0.837413	1.94707	-1.50173	-0.330463	1.03383	-1.03383	0.236758	-0.236758	1.7256	1.94742	-0.900139	-2.05017	0.0400784	-0.0400784	2.54401	-1.26428	-2.03195	0.264927	-1.17324	0.665665	-0.571135	0.91993	1.68646	1.70969	-1.70969	-1.49922	1.49922	-0.37251	0.142332	-0.523365	0.523479	1.1774
PF3D7_1101700	Q8IIY1	Pfmc-2TM Maurer's cleft two transmembrane protein	0.713258	-0.829315	-0.544892	0.0777033	-0.0955822	-1.20241	-0.87969	-0.360483	-0.279791	2.59353	0.00890398	-0.008904	0.427425	-0.427425	-0.837413	0.837413	-0.514077	0.666358	-0.330463	1.03383	-1.03383	1.52489	-1.52489	0.144227	-0.596074	1.98828	-1.14288	-0.937109	0.937109	-0.23216	0.538654	-0.0299881	0.970233	-0.971038	0.601383	-0.050646	-0.70517	0.885267	1.45359	-1.45359	-0.130769	0.130769	-2.15404	-0.806737	-0.523365	2.96462	0.704583
PF3D7_1101800	Q8I0Q0	exported protein family 1	0.372115	0.0785749	-0.544892	-0.183997	1.07973	-0.525398	-0.87969	-0.360483	-0.279791	-0.14425	-1.64488	1.64488	-0.723363	0.723363	-0.837413	0.837413	1.94707	-1.50173	-0.330463	-0.589292	0.589292	-0.664933	0.664933	-0.514679	-0.596074	1.26618	-0.0087735	-0.937109	0.937109	0.915879	-1.26428	-0.319746	-0.143409	0.848785	-0.74855	0.48354	-0.70517	-1.19475	-0.0412089	0.0412089	-1.49922	1.49922	-2.15404	-0.806737	-0.523365	2.96462	-0.108968
PF3D7_1102200	Q8IIX8	DnaJ protein, putative	1.29058	0.288088	0.275891	-1.64012	0.712442	-0.271517	-0.464559	0.592438	-0.279791	-0.580415	-0.537434	0.537434	-0.915161	0.915161	1.49187	-1.49187	-0.514077	0.666358	-0.330463	1.03383	-1.03383	0.12713	-0.12713	1.34224	-0.596074	0.281489	-1.30784	-0.350796	0.350796	0.494931	-1.26428	0.12294	-0.622759	0.3213	-0.74855	0.424583	0.0367238	-0.155747	-0.314532	0.314532	-1.22125	1.22125	2.59671	-0.806737	-0.523365	-1.91766	0.0175842
PF3D7_1102300	Q8IIX7	Plasmodium exported protein, unknown function	-2.01588	-0.829315	-0.544892	2.86917	-2.18502	1.27998	0.629878	-0.360483	-0.279791	1.73462	0.32391	-0.32391	-0.616809	0.616809	1.49187	-1.49187	-0.514077	0.666358	-0.330463	-0.0617779	0.0617779	-1.7327	1.7327	1.46204	-0.596074	1.26618	-2.05017	-0.937109	0.937109	1.22202	0.238165	-1.40634	0.918263	-0.121788	-0.74855	-0.0889978	-0.70517	0.19501	-1.1729	1.1729	-1.49922	1.49922	-0.570458	-0.806737	-0.523365	1.33719	-0.655675
PF3D7_1102400	Q8IIX6	flavoprotein, putative	1.02339	-0.829315	-0.544892	-0.239509	-0.0357286	-0.788682	-0.326182	-0.360483	1.34853	1.01886	-1.34382	1.34382	-0.765985	0.765985	-0.837413	0.837413	-0.514077	0.666358	-0.330463	-1.40085	1.40085	-0.756175	0.756175	-0.14862	0.110452	-0.418735	0.369262	0.162227	-0.162227	0.449488	-0.98257	0.0273598	-0.0285643	0.621307	-0.74855	-0.78772	-0.70517	0.521264	-1.26292	1.26292	-0.69059	0.69059	0.221335	-0.806737	-0.523365	0.523479	0.684638
PF3D7_1102500	Q8IIX5	Plasmodium exported protein	-0.224884	-0.829315	-0.544892	1.03727	0.712442	-0.581816	-0.87969	-0.360483	-0.279791	0.526775	-0.768933	0.768933	-0.656066	0.656066	0.618388	-0.618388	-0.514077	0.666358	-0.330463	0.303424	-0.303424	-0.03927	0.03927	0.282944	-0.596074	0.468062	-0.331099	-0.350796	0.350796	0.0463004	0.270132	-0.18617	0.53715	-0.81377	0.351395	0.801617	-0.70517	0.142282	-0.515131	0.515131	-0.431828	0.431828	-0.426495	-0.116505	-0.523365	0.745401	0.226276
PF3D7_1102600	Q8IIX4	Plasmodium exported protein, unknown function	1.16811	0.381205	-0.544892	-1.20172	0.981783	-0.457697	-0.87969	-0.360483	-0.279791	-0.0637266	-0.783532	0.783532	-1.36269	1.36269	0.826359	-0.826359	1.94707	-1.50173	-0.330463	1.03383	-1.03383	0.0967436	-0.0967436	-0.14862	-0.596074	-0.900139	0.974119	-0.937109	0.937109	-0.984324	-0.642577	1.36218	-0.755912	-0.364431	-0.74855	0.48354	-0.70517	1.34749	-0.558639	0.558639	-0.975989	0.975989	-1.5602	0.142332	-0.523365	1.74405	-0.655675
PF3D7_1102700	Q7KQK8	early transcribed membrane protein 11.1	0.637448	1.59173	-0.544892	-1.47311	0.26354	1.27998	-0.87969	-0.360483	-0.279791	-0.949478	2.48957	-2.48957	0	0	0	0	-0.514077	-1.50173	3.02549	1.03383	-1.03383	1.52489	-1.52489	-0.382898	-0.596074	-0.900139	1.21606	-0.937109	0.937109	-0.855382	-1.26428	1.54298	1.0816	-2.79086	-0.74855	0.0315365	-0.70517	4.39819	0.648697	-0.648697	2.94824	-2.94824	-0.966354	1.0914	-0.523365	0.523479	1.07556
PF3D7_1102800	Q8IIX3	early transcribed membrane protein 11.2	-0.546345	1.96419	-0.544892	-0.5128	2.05915	-1.20241	-0.87969	-0.360483	-0.279791	-0.949478	7.39923	-7.39923	-1.36269	1.36269	0	0	-0.514077	0.666358	-0.330463	1.03383	-1.03383	1.52489	-1.52489	-0.514679	-0.596074	-0.900139	1.35215	4.92601	-4.92601	-4.59471	10.7553	-0.641699	-1.36841	-0.499232	5.85112	-0.370244	-0.70517	-0.121359	-3.7782	3.7782	3.83774	-3.83774	2.59671	-0.806737	-0.523365	-1.91766	1.94118
PF3D7_1102900	Q8IIX2	Plasmodium exported protein	1.56611	-0.829315	-0.544892	-0.794631	2.05915	-1.20241	-0.87969	-0.360483	-0.279791	-0.949478	-0.168287	0.168287	-1.36269	1.36269	4.98579	-4.98579	-0.514077	0.666358	-0.330463	-1.05304	1.05304	1.52489	-1.52489	2.77985	-0.596074	-0.900139	-2.05017	0.528672	-0.528672	0.0244603	-1.26428	0.617706	5.06287	-0.971038	-0.74855	-1.77648	-0.70517	0.0763715	-0.32867	0.32867	-1.49922	1.49922	-2.15404	-0.806737	-0.523365	2.96462	-0.532015
PF3D7_1103000	Q8IIX1	conserved Plasmodium protein, unknown function	-0.105484	-0.829315	-0.544892	0.915144	-0.634265	-1.20241	1.6111	-0.360483	-0.279791	1.2649	0.939155	-0.939155	-1.36269	1.36269	-0.837413	0.837413	-0.514077	-1.50173	3.02549	-0.792182	0.792182	0.30832	-0.30832	2.77985	-0.596074	-0.900139	-2.05017	-0.937109	0.937109	1.6375	1.31134	-2.38944	4.34828	-2.95262	-0.74855	-1.77648	1.56997	3.04232	2.25848	-2.25848	2.94824	-2.94824	-2.15404	-0.806737	10.482	-1.91766	-1.15031
PF3D7_1103100	Q8IIX0	60S acidic ribosomal protein P1, putative	-0.713338	1.15154	-0.544892	0.204588	-3.32768	6.24476	-0.87969	-0.360483	-0.279791	-0.949478	2.48957	-2.48957	2.21754	-2.21754	-0.837413	0.837413	-0.514077	0.666358	-0.330463	-3.83553	3.83553	-0.299963	0.299963	0.144227	-0.596074	-0.900139	0.671691	-0.937109	0.937109	-1.68634	-1.26428	2.41686	-1.36841	1.15209	-0.74855	-0.985471	-0.70517	0.966157	-1.76597	1.76597	4.43073	-4.43073	1.80492	-0.806737	-0.523365	-1.10395	-0.81306
PF3D7_1103400	Q8IIW9	FeS cluster assembly protein SufD, putative	0.188423	0.00873723	-0.134501	-0.137025	0.499804	-0.0265447	-0.0931254	-0.360483	-0.279791	-0.483293	-0.62352	0.62352	-0.588121	0.588121	0.388524	-0.388524	-0.514077	0.666358	-0.330463	0.554875	-0.554875	1.17913	-1.17913	0.282944	-0.596074	-0.672105	0.385179	0.172131	-0.172131	0.64035	-0.269557	-0.536232	1.6941	0.44438	0.312111	-0.872471	0.10738	-1.36423	1.31297	-1.31297	0.494471	-0.494471	0.91096	-0.316895	-0.523365	-0.500227	-0.0088389
PF3D7_1103500	Q8IIW8	CPW-WPC family protein	-0.256305	-0.447046	0.0166963	0.555191	-0.634265	0.193931	1.6111	-0.360483	-0.279791	-0.395883	-0.496418	0.496418	-0.153153	0.153153	-0.406064	0.406064	-0.514077	0.666358	-0.330463	-0.42698	0.42698	0.713843	-0.713843	0.249652	0.421324	-0.206917	-0.308178	-0.937109	0.937109	-0.23216	-0.224125	0.358213	-1.36841	0.621307	-0.74855	0.992044	-0.70517	-0.368521	-0.32867	0.32867	-0.814994	0.814995	0.538051	-0.300567	-0.15652	-0.290236	-0.486774
PF3D7_1103600	Q8IIW6	actin-like protein, putative	-0.423884	1.59173	-0.544892	-0.387542	1.61025	-1.20241	-0.0494273	-0.360483	-0.279791	-0.949478	-0.556863	0.556863	0.369679	-0.369679	0.133121	-0.133121	-0.514077	0.666358	-0.330463	1.03383	-1.03383	0.392222	-0.392222	0.144227	0.463715	-0.900139	0.218048	0.528672	-0.528672	0.708782	-0.557246	-0.461784	-0.695862	1.4435	0.416098	-1.032	-0.70517	-0.586606	1.18529	-1.18529	1.04219	-1.04219	-0.0755875	0.142332	-0.523365	0.218336	0.760792
PF3D7_1103700	Q8IIW5	casein kinase II beta chain	-0.224884	0.0785749	-0.544892	0.426637	2.05915	-1.20241	-0.87969	-0.360483	-0.279791	-0.949478	-1.64488	1.64488	-0.309681	0.309681	-0.0055268	0.00552677	-0.514077	0.666358	-0.330463	-0.183512	0.183512	0.742808	-0.742808	-0.0953754	-0.596074	0.675365	-0.0706338	-0.937109	0.937109	-1.00202	0.856818	0.617706	0.190684	0.187031	0.601383	-1.2012	-0.70517	0.885267	0.809676	-0.809676	-0.975989	0.975989	0.00539124	0.573726	-0.523365	-0.142288	1.07556
PF3D7_1103800	Q8IIW4	CCR4-NOT transcription complex subunit 1,putative	0.470252	-0.530831	-0.106392	-0.075254	0.874047	-0.904527	0.116625	-0.360483	-0.279791	-0.240877	0.22505	-0.22505	-0.644434	0.644434	-0.0609858	0.0609858	-0.514077	0.666358	-0.330463	0.584349	-0.584349	0.722582	-0.722582	0.520745	-0.394209	-0.349963	-0.149187	-0.112607	0.112607	0.367091	0.221655	-0.498854	0.270932	0.933532	-0.0934355	-1.032	0.047634	-0.604053	0.835938	-0.835938	0.219968	-0.219968	0.608024	-0.277024	-0.523365	-0.214541	0.540916
PF3D7_1103900	Q8IIW3	conserved Plasmodium protein, unknown function	2.76011	-0.829315	-0.544892	-2.0159	0	0	0	0	0	0	0.422349	-0.422349	1.62083	-1.62084	0	0	1.94707	-1.50173	-0.330463	1.03383	-1.03383	1.52489	-1.52489	0	0	0	0	4.92601	-4.92601	-0.855382	-1.26428	1.54298	-1.36841	-5.21729	-0.74855	8.3484	-0.70517	1.14411	-1.76597	1.76597	-1.49922	1.49922	0.221335	2.98954	-0.523365	-1.91766	1.07556
PF3D7_1104000	Q8IIW2	phenylalanine--tRNA ligase beta subunit	-0.611178	-0.402073	-0.544892	1.14503	-0.158957	-0.764345	1.46458	-0.360483	-0.279791	0.0925825	-0.893158	0.893158	-0.964887	0.964887	-0.837413	0.837413	-0.514077	0.666358	-0.330463	-0.792182	0.792182	-0.421619	0.421619	0.144227	-0.596074	-0.418735	0.369262	-0.486099	0.486099	0.0171283	-1.00672	0.494336	-0.806117	0.0731226	-0.261689	1.33568	-0.70517	-0.536268	-1.01565	1.01565	-0.546192	0.546192	0.00539124	-0.806737	-0.0231222	0.523479	0.0175842
PF3D7_1104100	Q8IIW1	syntaxin, Qa-SNARE family	-0.423884	-0.829315	-0.544892	1.24082	-0.879121	0.151617	0.931792	-0.360483	-0.279791	0.660979	-1.43815	1.43815	-0.803279	0.803279	-0.837413	0.837413	-0.514077	0.666358	-0.330463	-0.68477	0.68477	-0.729339	0.729339	-0.734315	-0.596074	0.544073	0.671691	-0.937109	0.937109	-0.23216	-0.315367	0.404649	-0.551744	0.44438	0.665665	0.634208	-0.70517	-1.02527	-0.351977	0.351978	-0.814994	0.814995	0.221335	-0.806737	-0.523365	0.523479	-0.655675
PF3D7_1104200	Q8IIW0	chromatin remodeling protein	0.565737	-0.633015	-0.544892	0.0965645	-0.0571049	-0.271517	0.721531	0.047912	-0.279791	-0.158629	-0.445657	0.445657	-0.874477	0.874477	-0.255093	0.255093	1.94707	-1.50173	-0.330463	-0.23644	0.23644	-0.226969	0.226969	-1.17359	0.137626	-0.0669397	1.19512	-0.285651	0.285651	-1.18777	0.4528	1.01866	-0.43779	0.773547	-0.518329	0.185708	-0.440618	-0.709951	-1.10743	1.10743	0.0112399	-0.0112399	0.221335	0.0693263	0.3232	-0.415423	-0.248325
PF3D7_1104300	Q8IIV9	conserved Plasmodium protein, unknown function	-0.423884	0.784712	-0.544892	0.155244	-0.249492	1.13813	-0.310367	0.292949	-0.279791	-0.696406	-0.333185	0.333185	0.0655931	-0.0655931	-0.621739	0.621739	-0.514077	-1.50173	3.02549	-0.25512	0.25512	-0.855352	0.855352	-0.95395	0.99361	-0.539086	0.898512	-0.570663	0.570664	-0.428672	-0.28972	0.598256	1.40586	-0.221699	-0.74855	-0.101406	1.30231	-0.865754	-0.875065	0.875065	-0.109387	0.109387	-0.796684	-0.806737	-0.523365	1.56968	-0.58354
PF3D7_1104400	Q8IIV8	uncharacterized protein	0.849715	0.139101	-0.544892	-0.713213	-1.53207	0.0387813	2.44136	-0.360483	4.60517	-0.949478	0.624029	-0.624029	0.768399	-0.768399	-0.0055268	0.00552677	-0.514077	0.666358	-0.330463	1.03383	-1.03383	1.52489	-1.52489	0.752448	-0.596074	-0.233579	-0.375177	0.738069	-0.738069	-0.488781	1.91737	-0.461784	0.190684	-0.778027	1.27635	-0.050646	-0.70517	0.885267	0.385026	-0.385026	1.55841	-1.55841	1.70595	-0.332203	-0.523365	-1.30738	-0.0564004
PF3D7_1104500	Q8IIV7	WD repeat-containing protein, putative	-1.3336	0.208274	0.97942	0.775571	-0.0357286	0.0387813	0.227327	-0.360483	-0.279791	0.0346902	-0.509038	0.509038	-0.368182	0.368182	-0.837413	0.837413	-0.514077	0.666358	-0.330463	-1.11442	1.11442	0.861305	-0.861305	0.319935	-0.596074	-0.900139	0.490233	-0.285651	0.285651	1.12173	-0.331727	-1.01083	-0.225076	0.255657	-0.0885828	0.192249	-0.70517	-0.121359	-0.796227	0.796227	-0.0645538	0.0645538	-1.7886	-0.806737	-0.523365	2.58906	0.318146
PF3D7_1104600	Q8IIV6	radial spoke head protein, putative	-0.651312	2.28345	-0.544892	-0.620164	0.0390885	-0.271517	-0.87969	2.49828	-0.279791	0.157711	0.56284	-0.56284	-0.714098	0.714098	-0.837413	0.837413	-0.514077	0.666358	-0.330463	-0.294179	0.294179	-0.571749	0.571749	-0.0585135	-0.596074	0.766259	-0.165804	-0.285651	0.285651	0.344026	-0.583926	-0.0646133	2.24213	-0.524064	0.81453	-1.44342	-0.70517	0.54468	0.112104	-0.112104	1.83638	-1.83638	0.221335	-0.806737	0.852303	-0.0868073	-1.72105
PF3D7_1104700	A0A143ZZY9	DNA-directed RNA polymerase III subunit RPC8,putative	0.372115	-0.829315	-0.544892	0.426637	-0.634265	-1.20241	0.365704	2.49828	-0.279791	1.2649	-1.64488	1.64488	-0.549002	0.549002	-0.837413	0.837413	-0.514077	0.666358	-0.330463	-0.792182	0.792182	-0.780186	0.780186	-1.05378	-0.596074	0.675365	0.919132	-0.937109	0.937109	1.33836	-1.26428	-0.764041	-1.36841	-0.644403	-0.74855	2.11771	-0.70517	0.487042	-2.43672	2.43672	0.279766	-0.279766	0.221335	-0.806737	2.22797	-0.697093	-0.944215
PF3D7_1104800	Q8IIV4	metabolite/drug transporter, putative	-1.3336	0.208274	-0.544892	1.47344	0.26354	0.0387813	-0.87969	-0.360483	4.60517	-0.949478	1.07516	-1.07516	-0.616809	0.616809	-0.19039	0.19039	1.94707	-1.50173	-0.330463	-2.21241	2.21241	-1.46123	1.46123	0.583498	-0.596074	-0.900139	0.218048	-0.448515	0.448515	-0.699576	0.0235304	0.723727	2.0616	-1.0654	1.23135	0.192249	0.0532104	-0.754095	0.581623	-0.581623	0.279766	-0.279766	0.815179	0.142332	0.852303	-1.30738	0.654451
PF3D7_1104900	Q8IIV3	calcium/calmodulin-dependent protein kinase,putative	-0.224884	-0.37537	-0.544892	0.731954	-0.970942	1.12483	-0.256993	-0.360483	-0.279791	0.711306	0.595613	-0.595614	-0.489463	0.489463	-0.0433398	0.0433398	-0.514077	0.666358	-0.330463	0.512111	-0.512111	0.476569	-0.476569	0.0296345	-0.596074	-0.146637	0.316666	0.107009	-0.107009	0.252568	0.338328	-0.437796	-0.143409	0.363499	0.948508	-0.872471	-0.21764	0.127216	0.17308	-0.17308	0.0112399	-0.0112399	0.379693	-0.0474821	-0.15652	-0.290236	0.159025
PF3D7_1105000	Q8IIV2	histone H4	-1.06068	0.623309	-0.544892	0.915144	1.23041	-1.20241	-0.87969	-0.360483	-0.279791	0.413217	8.69125	-8.69125	-1.36269	1.36269	0	0	-0.514077	0.666358	-0.330463	1.03383	-1.03383	1.52489	-1.52489	-0.0108099	-0.596074	-0.900139	0.8318	4.92601	-4.92601	-3.7222	4.14452	1.80514	-1.36841	2.21365	-0.74855	-0.194465	-0.70517	-1.7032	0.246252	-0.246252	2.94824	-2.94824	2.59671	-0.806737	-0.523365	-1.91766	-0.222866
PF3D7_1105100	Q8IIV1	histone H2B	-0.821883	0.0785749	-0.544892	1.03727	1.3858	-1.20241	-0.87969	-0.360483	-0.279791	0.157711	3.52319	-3.52319	0.427425	-0.427425	4.98579	-4.98579	-0.514077	0.666358	-0.330463	1.03383	-1.03383	1.52489	-1.52489	1.27378	-0.596074	-0.900139	-0.494819	4.92601	-4.92601	-3.14053	4.74549	0.887578	-1.36841	0.0905253	-0.74855	-0.194465	-0.70517	1.85594	0.987599	-0.987599	5.17198	-5.17198	2.59671	-0.806737	-0.523365	-1.91766	3.12157
PF3D7_1105200	Q8IIV0	WD repeat-containing protein WRAP73, putative	0.106782	1.59173	-0.544892	-0.930327	-1.30762	1.59028	-0.87969	-0.360483	-0.279791	1.2649	0.305336	-0.305336	1.48522	-1.48522	0.826359	-0.826359	-0.514077	0.666358	-0.330463	-0.0096062	0.00960621	1.52489	-1.52489	0.144227	0.198768	0.724599	-0.689237	0.235516	-0.235516	0.702672	-0.298422	-0.587082	0.495725	-1.15566	-0.10293	1.52511	0.0367238	-0.155747	0.326741	-0.326741	-0.228516	0.228516	-1.20389	0.711773	1.6777	0.0352499	-0.297488
PF3D7_1105300	Q8IIU9	conserved Plasmodium protein, unknown function	-0.91373	-0.270614	-0.544892	1.36607	-0.0955822	-1.20241	1.77715	-0.360483	-0.279791	0.231524	-0.35286	0.35286	-0.128128	0.128128	-0.352146	0.352146	1.94707	-1.50173	-0.330463	-1.77542	1.77542	-0.10583	0.10583	-0.734315	0.251758	-0.322454	0.853148	-0.350796	0.350796	0.686271	-0.552594	-0.440478	-0.397655	-0.730684	2.0532	1.08905	-0.70517	-0.360127	-0.462278	0.462278	-0.586919	0.586919	-0.37251	0.142332	0.852303	-0.0868073	-0.482551
PF3D7_1105400	Q8IIU8	40S ribosomal protein S4, putative	-2.01588	2.28345	-0.544892	0.775571	-0.0357286	0.452513	-0.87969	-0.360483	-0.279791	0.526775	-0.906581	0.906581	1.19462	-1.19462	2.07419	-2.07419	-0.514077	0.666358	-0.330463	-1.40085	1.40085	-2.85475	2.85475	0.299264	-0.596074	-0.900139	0.511581	1.99445	-1.99445	-1.18054	-0.480395	1.48599	-1.36841	0.129842	-0.74855	1.97348	-0.70517	-0.648639	-1.76597	1.76597	-0.228516	0.228516	0.69641	0.711773	-0.523365	-0.941207	-1.23275
PF3D7_1105500	Q8I714	centrin-4	-2.01588	0.986465	-0.544892	1.6479	0.26354	-1.20241	2.44136	-0.360483	-0.279791	-0.949478	2.61118	-2.61118	0.583087	-0.583087	3.52999	-3.52999	-0.514077	0.666358	-0.330463	1.03383	-1.03383	-0.299963	0.299963	-2.4914	-0.596074	-0.900139	3.39355	-0.937109	0.937109	0.0586764	-1.26428	0.581723	-0.296534	0.621307	-0.74855	-0.985471	-0.70517	0.966157	1.62304	-1.62304	-0.130769	0.130769	2.59671	-0.806737	-0.523365	-1.91766	3.38388
PF3D7_1105600	Q8IIU7	translocon component PTEX88	0.372115	0.0785749	0.121994	-0.489314	1.3858	-0.736966	-0.87969	-0.360483	-0.279791	-0.395883	0.299544	-0.299544	-0.266701	0.266701	-0.19039	0.19039	-0.514077	0.666358	-0.330463	-1.29018	1.29018	-0.250642	0.250643	-0.985327	-0.596074	-0.900139	1.8382	-0.937109	0.937109	-0.0664938	1.01791	-0.44812	0.436858	0.891354	-0.227523	-0.444257	-0.70517	-0.953906	-1.54546	1.54546	0.13932	-0.13932	0.640519	-0.806737	0.124008	-0.194505	-0.010704
PF3D7_1105700	Q8IIU6	uncharacterized protein	0.0102973	0.0510631	-0.544892	0.204588	0.157916	-0.764345	-0.87969	-0.360483	-0.279791	1.65567	-0.463605	0.463605	-0.674184	0.674184	0.506403	-0.506403	-0.514077	0.666358	-0.330463	0.649405	-0.649405	0.30832	-0.30832	0.0766467	0.382193	-0.900139	0.322735	0.319275	-0.319275	0.164435	1.60402	-0.989262	1.14135	0.168201	-0.74855	-0.233051	-0.70517	-0.314266	1.10863	-1.10864	0.724513	-0.724513	-0.0425962	0.0368795	0.699451	-0.290236	0.588652
PF3D7_1105800	Q8IIU5	conserved Plasmodium protein, unknown function	1.35541	-0.402073	-0.544892	-0.86647	-1.53207	-1.20241	2.44136	-0.360483	-0.279791	2.00303	0.152711	-0.152711	0.972243	-0.972243	4.98579	-4.98579	-0.514077	-1.50173	3.02549	1.03383	-1.03383	0.529514	-0.529514	0.144227	-0.596074	0.544073	-0.235595	0.235516	-0.235516	0.0244603	0.856818	-0.461784	1.74978	0.573054	-0.74855	-1.2012	-0.70517	-0.408966	1.45359	-1.45359	0.279766	-0.279766	1.01313	0.458688	-0.523365	-1.10395	0.668213
PF3D7_1105900	Q8IIU4	conserved Plasmodium membrane protein, unknown function	0.372115	0.381205	-0.544892	-0.387542	-0.634265	-1.20241	-0.87969	-0.360483	-0.279791	3.47928	-0.705228	0.705228	-1.36269	1.36269	-0.837413	0.837413	-0.514077	0.666358	-0.330463	0	0	1.52489	-1.52489	0.144227	1.5235	-0.900139	-0.235595	-0.937109	0.937109	-0.23216	0.0235304	0.232174	-0.296534	-0.440256	1.10761	-1.77648	3.56072	0.966157	-2.57087	2.57087	-0.452758	0.452758	0.221335	-0.806737	-0.523365	0.523479	0.27653
PF3D7_1106000	Q8IIU3	RuvB-like helicase 2	0.883829	-0.569918	-0.163814	-0.445697	1.46061	-0.788682	-0.87969	-0.360483	-0.279791	-0.457394	0.0778115	-0.0778115	-1.36269	1.36269	-0.837413	0.837413	1.94707	-1.50173	-0.330463	-0.294179	0.294179	0.280671	-0.280671	-0.172048	-0.596074	-0.553528	0.780565	-0.448515	0.448515	-0.387966	0.0235304	0.396025	0.418053	1.15209	-0.74855	-1.77648	0.00581162	0.0763715	1.70969	-1.70969	-0.863868	0.863868	-0.326829	-0.806737	-0.523365	1.08682	-1.30489
PF3D7_1106100	Q8IIU2	apicoplast ribosomal protein S15 precursor,putative	-2.01588	-0.829315	-0.544892	2.86917	0.401663	0.516164	-0.113294	-0.360483	-0.279791	-0.949478	0.234419	-0.234419	1.07838	-1.07838	-0.0055268	0.00552677	-0.514077	0.666358	-0.330463	0.303424	-0.303424	-1.35645	1.35645	1.46204	-0.596074	1.26618	-2.05017	1.99445	-1.99445	-0.984324	-0.0208768	1.04578	2.20452	-2.38646	0.488888	0.86021	-0.70517	1.26275	0.0852739	-0.0852739	1.16926	-1.16926	-0.570458	-0.806737	1.31086	0.523479	-1.42511
PF3D7_1106200	Q8IIU1	conserved Plasmodium protein, unknown function	-0.651312	0.208274	0.97942	0.0777033	-0.634265	-1.20241	-0.87969	-0.360483	7.04765	1.2649	0.303738	-0.303738	1.13514	-1.13514	1.49187	-1.49187	-0.514077	-1.50173	3.02549	-0.183512	0.183512	1.52489	-1.52489	1.02277	-0.596074	-0.900139	-0.235595	-0.285651	0.285651	-0.389843	1.34237	-0.273199	0.405732	-0.092503	1.29962	-0.467226	-0.70517	0.015007	0.683693	-0.683693	0.946886	-0.946886	-0.37251	0.142332	-0.523365	0.523479	1.32288
PF3D7_1106400	Q8IIT9	conserved Plasmodium protein, unknown function	2.76011	-0.829315	-0.544892	-2.0159	0.26354	1.27998	-0.87969	-0.360483	-0.279791	-0.949478	-0.428861	0.428861	0.129072	-0.129072	-0.0055268	0.00552677	1.94707	-1.50173	-0.330463	-4.4442	4.4442	1.52489	-1.52489	-1.17359	-0.596074	3.4325	-0.689237	-0.937109	0.937109	1.94912	0.989387	-2.5533	-1.36841	-0.499232	-0.74855	-0.370244	-0.70517	3.04232	1.62304	-1.62304	0.279766	-0.279766	0.221335	2.98954	-0.523365	-1.91766	1.94118
PF3D7_1106500	Q8IIT8	conserved Plasmodium protein, unknown function	0.610915	-0.466159	-0.0113831	-0.306124	-0.1247	0.407785	-0.341141	-0.360483	0.512365	0.00809108	-0.190864	0.190865	-0.0560368	0.0560368	-0.109512	0.109513	-0.514077	0.666358	-0.330463	0.38458	-0.38458	-1.75185	1.75185	0.803133	0.596189	-0.0877697	-1.02947	-0.308917	0.308917	0.768425	-0.850762	-0.375128	-0.864001	0.52764	0.124936	0.0847134	-0.303674	-0.195798	-0.759861	0.759861	-0.272333	0.272333	0.221335	-0.806737	-0.523365	0.523479	0.0300751
PF3D7_1106600	Q8IIT7	DEAD/DEAH box helicase, putative	0.849715	0.139101	-0.544892	-0.713213	0.16648	0.407785	-0.0718669	-0.360483	-0.279791	-0.470694	0.0635744	-0.0635744	0.273437	-0.273437	-0.837413	0.837413	-0.514077	0.666358	-0.330463	-0.218293	0.218293	-0.0972017	0.0972017	1.34224	-0.596074	-0.506263	-0.812958	0.297233	-0.297233	1.11269	-0.179808	-1.07864	-0.329016	0.358597	-0.14858	0.268952	-0.360451	-0.408966	1.10863	-1.10864	-0.363697	0.363697	0.0386133	-0.222695	-0.100083	0.147918	-0.570182
PF3D7_1106700	Q8IIT6	dna2/nam7 helicase family member, putative	0.155024	-0.169032	-0.544892	0.204588	-0.311055	0.882794	-0.0826378	-0.360483	-0.279791	-0.240877	-0.401924	0.401924	0.315543	-0.315543	-0.649567	0.649568	-0.514077	0.666358	-0.330463	-0.65172	0.65172	-0.436146	0.436146	-0.985327	0.0095201	-0.0748749	1.06053	-0.643953	0.643953	-0.352231	-0.271838	0.508766	-0.157821	0.677507	-0.399155	0.308056	0.0978209	-1.20073	-0.315988	0.315988	0.85532	-0.85532	0.617231	-0.806737	-0.523365	0.116621	0.542874
PF3D7_1106800	Q8IIT5	protein kinase, putative	-0.105484	-0.466159	-0.0113831	0.426637	0.562808	0.0387813	-0.326182	-0.360483	-0.279791	-0.457394	0.582013	-0.582013	0.595248	-0.595248	0.221351	-0.221351	-0.514077	0.666358	-0.330463	0.354383	-0.354383	0.586393	-0.586393	-0.128424	0.280993	1.19148	-0.736166	-0.116272	0.116272	0.617687	-0.32769	-0.482813	0.385571	-0.0059805	0.2639	-0.769742	0.458254	0.238151	0.698762	-0.698762	-0.130769	0.130769	0.907555	0.374326	-0.523365	-0.941207	2.20191
PF3D7_1106900	Q8IIT4	conserved Plasmodium protein, unknown function	-2.01588	-0.829315	-0.544892	2.86917	0.26354	-1.20241	-0.87969	-0.360483	-0.279791	2.00303	-0.496418	0.496418	0.874954	-0.874954	-0.837413	0.837413	-0.514077	0.666358	-0.330463	-0.0096062	0.00960621	-0.299963	0.299963	0	0	0	0	-0.937109	0.937109	-0.522997	1.13963	-0.0299881	-1.36841	-0.971038	2.96376	0.596541	-0.70517	0.966157	0.372016	-0.372016	-1.49922	1.49922	0	0	0	0	-0.655675
PF3D7_1107000	Q8IIT3	U6 snRNA-associated Sm-like protein LSm4,putative	-2.01588	2.80225	-0.544892	0.426637	-0.813826	-0.209458	1.77715	1.16419	-0.279791	-0.358977	-1.64488	1.64488	0.874954	-0.874954	-0.837413	0.837413	-0.514077	0.666358	-0.330463	1.03383	-1.03383	1.52489	-1.52489	0.144227	1.31155	-0.900139	-0.144866	-0.937109	0.937109	0.391061	-1.26428	0.232174	-1.36841	0.44438	-0.74855	2.44222	-0.70517	-1.7032	0.749309	-0.749309	0.279766	-0.279766	0.221335	-0.806737	4.9793	-1.91766	0.498484
PF3D7_1107100	Q8IIT2	nucleic acid binding protein, putative	0.106782	0.784712	-0.544892	-0.387542	-1.34306	-0.0265447	1.21782	0.843207	2.80545	-0.0171081	0.0778115	-0.0778115	-1.11406	1.11406	-0.837413	0.837413	1.94707	-1.50173	-0.330463	-1.40085	1.40085	-0.421619	0.421619	0.729921	0.110452	0.062669	-0.840452	0.235516	-0.235516	-0.764179	-0.824539	1.22327	1.0816	-0.364431	-0.74855	0.0315365	0.513655	-0.177853	-0.156193	0.156193	0.821197	-0.821196	-0.253741	1.62288	1.23749	-1.33179	0.0862841
PF3D7_1107200	Q8IIT1	conserved Plasmodium protein, unknown function	1.02339	-0.829315	1.39514	-1.1277	-0.185363	0.659379	-0.87969	-0.360483	-0.279791	0.526775	-0.260574	0.260574	-0.321926	0.321926	-0.19039	0.19039	-0.514077	0.666358	-0.330463	-0.183512	0.183512	-0.664933	0.664933	0.729921	-0.596074	-0.418735	-0.235595	0.661925	-0.661925	0.737295	-0.0122421	-0.769139	-0.695862	-1.22082	1.58075	0.456952	-0.0360108	1.36743	0.749309	-0.749309	-0.191142	0.191142	-0.570458	0.0368795	0.699451	0.25224	-0.360996
PF3D7_1107300	Q8IIS9	polyadenylate-binding protein-interacting protein 1, putative	0.770115	0.0785749	-0.100301	-0.794631	-0.465927	0.426655	-0.568342	-0.0031373	-0.279791	0.849705	-0.442245	0.442245	-0.423127	0.423127	-0.435813	0.435813	-0.514077	0.666358	-0.330463	-0.386402	0.386402	-0.372957	0.372957	0.0500974	-0.368976	-0.745402	0.574481	-0.356079	0.356079	0.490116	-0.309082	-0.358125	-0.391511	0.910214	-0.372619	-0.254542	-0.489175	-0.531836	-0.399179	0.399179	-0.0811876	0.0811876	-0.106304	-0.152207	0.0458768	0.186769	-0.631462
PF3D7_1107400	Q8IIS8	DNA repair protein RAD51	-0.279157	0.271158	-0.544892	0.352621	-0.933533	0.0387813	0.780835	-0.360483	-0.279791	1.01886	0.234419	-0.234419	-0.803279	0.803279	-0.352146	0.352146	-0.514077	0.666358	-0.330463	-0.33568	0.335679	-1.118	1.118	-0.280874	-0.185833	-0.620614	0.759492	-0.0995198	0.0995198	0.190022	-0.101096	-0.148384	0.649242	2.02632	-0.74855	-1.77648	-0.70517	-1.28448	-0.0633213	0.0633213	-1.49922	1.49922	-0.966354	-0.806737	-0.523365	1.74405	0.159025
PF3D7_1107500	Q8IIS7	prefoldin, putative	-0.105484	-0.829315	3.72318	-1.03888	-0.634265	0.659379	1.6111	-0.360483	-0.279791	-0.949478	-0.611263	0.611263	1.32248	-1.32248	-0.837413	0.837413	1.94707	-1.50173	-0.330463	-1.40085	1.40085	-1.21239	1.21239	0.144227	-0.596074	1.26618	-0.689237	2.97164	-2.97164	-1.00202	-0.20373	1.15745	-0.551744	-2.79086	-0.74855	0.0315365	4.17013	3.72026	-1.36353	1.36353	-1.49922	1.49922	0	0	0	0	-2.38691
PF3D7_1107600	Q8IIS6	conserved Plasmodium protein, unknown function	-0.546345	-0.270614	-0.544892	0.990299	1.49211	-0.810457	-0.355314	-0.360483	-0.279791	-0.949478	-0.516478	0.516478	-0.730885	0.730885	-0.109512	0.109513	-0.514077	-1.50173	3.02549	0.752904	-0.752904	0.508991	-0.508991	-1.17359	-0.596074	1.26618	0.671691	0.337483	-0.337483	0.00829526	0.723206	-0.376785	1.55075	-0.609655	-0.432608	-0.564724	1.1101	0.114235	0.789234	-0.789234	0.195052	-0.195052	0.221335	-0.806737	-0.523365	0.523479	-0.222866
PF3D7_1107700	Q8IIS5	NOP7-like protein, putative	-0.423884	1.59173	-0.544892	-0.387542	-1.42645	0.549862	0.878513	0.984817	-0.279791	0.613613	0.364926	-0.364926	-0.113773	0.113773	-0.837413	0.837413	-0.514077	0.666358	-0.330463	0.0811272	-0.0811272	1.08692	-1.08692	1.46204	-0.596074	0.18302	-1.3697	0.680304	-0.680304	-0.301407	1.02516	-0.204763	0.405732	-0.531771	2.32371	-0.0308088	-0.116771	-0.475909	0.515932	-0.515932	-0.228516	0.228516	0.346354	-0.806737	-0.523365	0.394997	1.27532
PF3D7_1107800	Q8IIS4	transcription factor with AP2 domain	0.0808959	0.233581	0.235853	-0.347826	0.590014	-0.525398	0.931792	-0.360483	-0.279791	-0.949478	-0.389295	0.389295	-0.738231	0.738231	-0.406064	0.406064	-0.514077	0.666358	-0.330463	-0.318772	0.318772	-1.83573	1.83573	-0.483303	-0.141878	-0.178033	0.671691	-0.177074	0.177074	0.287191	-0.191104	-0.204763	-0.321081	-0.419998	0.158275	1.12187	-0.70517	-0.0730581	-2.09093	2.09093	-0.181452	0.181453	-0.153725	-0.806737	0.0558635	0.65196	-1.16326
PF3D7_1107900	Q8IIS3	mechanosensitive ion channel protein	0.504782	-0.425808	-0.544892	0.0195476	0.0640275	0.0387813	0.0428241	-0.360483	-0.279791	0.0346902	-0.256986	0.256986	-0.359608	0.359608	-0.546253	0.546253	-0.514077	0.666358	-0.330463	-0.0686685	0.0686685	0.194623	-0.194623	-0.404862	-0.596074	0.00249353	0.671691	-0.188625	0.188625	0.801739	-0.534768	-0.570981	-0.0389507	0.576047	-0.0578866	-0.304838	0.0884838	-0.59959	0.0249071	-0.0249071	-0.334408	0.334408	-0.326829	-0.514716	-0.100083	0.711259	-0.598444
PF3D7_1108000	Q8IIS2	IWS1-like protein, putative	1.16811	-0.0223018	-0.544892	-0.930327	0.375765	0.659379	-0.256993	-0.360483	-0.279791	-0.949478	-0.438995	0.438995	-0.64087	0.64087	0.327228	-0.327228	-0.514077	0.666358	-0.330463	0.174529	-0.174529	-0.192619	0.192619	0.560378	0.742607	-0.900139	-0.331099	0.528672	-0.528672	-0.421836	-0.088453	0.488636	0.591595	-0.121788	0.0999792	0.393139	-0.70517	-0.482922	-0.276927	0.276927	-0.130769	0.130769	-0.457344	0.820238	1.04883	-0.522726	-0.655675
PF3D7_1108100	Q8IIS1	conserved Plasmodium protein, unknown function	0.770115	-0.829315	-0.544892	0.0195476	-0.0955822	0.659379	-0.381532	-0.360483	-0.279791	-0.0637266	-0.217874	0.217874	0.196118	-0.196118	0.133121	-0.133121	1.94707	-1.50173	-0.330463	-0.294179	0.294179	-0.0972017	0.0972017	0.803133	-0.198653	0.18302	-0.859353	1.63444	-1.63444	0.404045	-0.325251	-0.25938	-0.329016	-1.74308	8.70098	-1.00944	0.328985	0.0224451	0.460319	-0.460319	0.236376	-0.236376	-0.834388	0.880496	0.0880429	0.25224	-0.655675
PF3D7_1108200	Q8IIS0	D-tyrosyl-tRNA	-0.821883	-0.829315	-0.544892	1.6479	-0.0955822	-1.20241	-0.87969	-0.360483	-0.279791	2.59353	-0.611263	0.611263	0.0143214	-0.0143214	-0.837413	0.837413	-0.514077	0.666358	-0.330463	-3.83553	3.83553	0.529514	-0.529514	0.437074	-0.596074	0.062669	-0.235595	-0.937109	0.937109	-0.23216	-0.362812	0.428795	0.918263	1.57671	-0.74855	-1.77648	-0.70517	-0.754095	0.447475	-0.447475	-1.49922	1.49922	1.01313	-0.806737	-0.523365	-0.290236	0.498484
PF3D7_1108400	Q8IIR9	casein kinase 2, alpha subunit	0.372115	-0.224055	-0.544892	0.0195476	0.135282	-0.670473	-0.87969	-0.360483	-0.279791	1.58124	-0.556863	0.556863	-0.989749	0.98975	-0.837413	0.837413	-0.514077	0.666358	-0.330463	1.03383	-1.03383	-0.560656	0.560656	-0.985327	-0.596074	-0.281191	1.44936	-0.448515	0.448515	-2.17107	1.74061	1.39734	2.63327	-1.25412	-0.74855	-0.0889978	-0.70517	0.669562	0.401039	-0.401039	-0.69059	0.69059	0.640519	-0.806737	-0.523365	0.0926886	0.498484
PF3D7_1108500	Q8IIR8	succinyl-CoA synthetase alpha subunit, putative	0.793526	0.0251696	-0.544892	-0.579113	-2.25031	3.26589	1.11294	-0.360483	-0.279791	-0.949478	-0.168287	0.168287	0.264687	-0.264687	0.618388	-0.618388	1.94707	-1.50173	-0.330463	-0.294179	0.294179	0.37235	-0.37235	-0.496871	0.0913571	-0.197549	0.598127	-0.937109	0.937109	-0.683459	-0.0208768	0.729377	-1.36841	0.959077	-0.74855	0.524631	-0.70517	-0.408966	-0.582312	0.582312	2.05875	-2.05875	0.0629761	1.21794	0.210324	-0.941207	0.318146
PF3D7_1108600	Q8IIR7	endoplasmic reticulum-resident calcium binding protein	0.231645	-0.402073	-0.544892	0.282958	1.2896	-1.20241	-0.87969	-0.360483	-0.279791	0.315881	0.602108	-0.602108	-0.989749	0.98975	2.07419	-2.07419	-0.514077	-1.50173	3.02549	0.222268	-0.222268	1.52489	-1.52489	0.803133	-0.596074	0.18302	-0.689237	0.0400784	-0.0400784	0.219138	-0.0208768	-0.21983	-0.864001	0.777419	-0.74855	0.0847134	-0.70517	-0.0283092	0.749309	-0.749309	0.593705	-0.593705	0.69641	-0.806737	-0.523365	0.0352499	0.159025
PF3D7_1108700	Q8IIR6	heat shock protein DnaJ homologue Pfj2	-0.256305	0.699763	1.70146	-0.987463	0.862076	-0.788682	-0.326182	-0.360483	1.34853	-0.457394	-0.726109	0.726109	-0.277772	0.277772	-0.837413	0.837413	1.94707	-1.50173	-0.330463	0.264982	-0.264982	-0.821348	0.821348	-1.00886	0.198768	0.45381	0.671691	-0.518314	0.518314	0.759328	-0.444764	-0.572187	0.0607591	0.621307	-0.74855	-0.721803	1.42777	-0.516819	-1.22029	1.22029	-0.778009	0.778009	-0.118005	0.820238	0.262731	-0.522726	0.27653
PF3D7_1108800	Q8IIR5	conserved Plasmodium protein, unknown function	0	0	0	0	-0.634265	1.27998	-0.87969	-0.360483	-0.279791	0.526775	0.152711	-0.152711	3.75192	-3.75192	-0.837413	0.837413	-0.514077	0.666358	-0.330463	1.03383	-1.03383	0.37235	-0.37235	-0.734315	-0.596074	-0.900139	1.57898	-0.937109	0.937109	-0.855382	1.31134	0.232174	-0.225076	-0.121788	-0.74855	-0.0889978	1.56997	0.19501	2.25848	-2.25848	-1.49922	1.49922	0.221335	-0.806737	-0.523365	0.523479	-1.05519
PF3D7_1108900	Q8IIR4	conserved Plasmodium protein, unknown function	0.372115	-0.829315	-0.544892	0.426637	0.26354	0.452513	0.227327	-0.360483	-0.279791	-0.949478	1.25853	-1.25853	-0.113773	0.113773	-0.837413	0.837413	-0.514077	0.666358	-0.330463	1.03383	-1.03383	-0.430309	0.430309	-1.61286	5.76266	-0.900139	-0.235595	-0.937109	0.937109	-0.23216	1.40673	-0.471779	0.775346	-1.76721	1.10761	-0.589968	0.361302	2.30084	0.0226713	-0.0226713	0.279766	-0.279766	2.59671	-0.806737	-0.523365	-1.91766	-0.350162
PF3D7_1109100	Q8IIR3	conserved Plasmodium protein, unknown function	-0.583084	1.34962	-0.544892	-0.0618702	0.443101	-0.209458	-0.21548	-0.360483	0.697201	-0.358977	-0.420387	0.420387	-0.29519	0.29519	-0.138628	0.138629	-0.514077	0.666358	-0.330463	0.77297	-0.77297	0.131365	-0.131365	-0.119336	-0.596074	1.26618	-0.417052	-0.937109	0.937109	0.58747	-0.0623235	-0.586089	-0.689203	-0.0040695	-0.454505	-0.147475	0.646399	0.693055	0.204763	-0.204763	-0.609727	0.609727	-0.253741	-0.427109	0.0269021	0.523479	0.688312
PF3D7_1109400	Q8IIR2	essential nuclear protein 1, putative	-0.0258844	-0.829315	0.34429	0.426637	0.26354	0.452513	-0.87969	-0.360483	-0.279791	0.0346902	0.371929	-0.371929	0.702827	-0.702827	-0.837413	0.837413	-0.514077	0.666358	-0.330463	-1.70519	1.70519	-0.03927	0.03927	0.144227	1.5235	0.544073	-1.14288	0.605818	-0.605818	0.299858	-0.384799	-0.119507	-0.171897	-1.06979	0.632776	0.283818	0.0884838	1.27655	-0.616131	0.616131	-0.609727	0.609727	1.23935	0.277913	-0.523365	-1.2202	0.177884
PF3D7_1109900	Q8I713	60S ribosomal protein L36	-1.3336	0.208274	-0.544892	1.47344	1.52047	-0.457697	-0.87969	-0.360483	-0.279791	-0.949478	-1.64488	1.64488	-1.36269	1.36269	0	0	-0.514077	0.666358	-0.330463	1.03383	-1.03383	1.52489	-1.52489	2.12095	-0.596074	-0.900139	-1.3697	-0.937109	0.937109	-0.23216	-1.26428	0.887578	-1.36841	0.848785	-0.74855	1.83955	-0.70517	-1.7032	-0.759861	0.759861	-1.49922	1.49922	2.59671	-0.806737	-0.523365	-1.91766	-1.15031
PF3D7_1110100	A0A143ZYA8	conserved Plasmodium protein, unknown function	-0.423884	-0.0223018	-0.544892	0.69803	-0.51716	0.416536	0.853032	0.63387	-0.279791	-0.564369	-0.0340513	0.0340513	-0.499984	0.499984	-0.19039	0.19039	-0.514077	-1.50173	3.02549	0.174529	-0.174529	0.778357	-0.778357	-0.869475	0.382193	-0.233579	0.881064	-0.285651	0.285651	-0.397827	0.105037	0.364914	1.31129	0.0905253	0.643568	-0.589968	-0.70517	-0.590968	-0.30711	0.30711	0.204065	-0.204065	-0.253741	-0.806737	0.577169	0.523479	-0.256159
PF3D7_1110200	Q8IIR0	pre-mRNA-processing factor 6, putative	-0.279157	-0.169032	0.263455	0.278604	0.467586	0.151617	-0.200384	-0.360483	0.38634	-0.748171	-0.545288	0.545288	-0.420524	0.420524	-0.837413	0.837413	-0.514077	0.666358	-0.330463	0.369825	-0.369825	0.332411	-0.332411	-1.04439	0.401375	-0.560324	1.25876	0.284375	-0.284375	-0.311479	-0.116958	0.387088	0.346594	0.232067	-0.501062	0.43834	-0.136385	-0.872733	0.806619	-0.806619	-0.609727	0.609727	0.511015	0.119184	0.81875	-0.965023	-0.222866
PF3D7_1110300	Q8IIQ9	conserved Plasmodium protein, unknown function	-0.423884	1.59173	-0.544892	-0.387542	2.05915	-1.20241	-0.87969	-0.360483	-0.279791	-0.949478	-0.955801	0.955801	0.874954	-0.874954	0.618388	-0.618388	-0.514077	0.666358	-0.330463	1.03383	-1.03383	0.880822	-0.880822	1.19848	-0.596074	-0.0336118	-0.961423	-0.204218	0.204218	-0.23216	-0.137446	0.314099	0.775346	-2.0326	-0.74855	1.38755	-0.70517	1.85594	-0.824081	0.824081	-1.49922	1.49922	-2.15404	6.78581	-0.523365	-1.91766	-0.85935
PF3D7_1110400	Q8IIQ7	asparagine-rich antigen	-0.742284	-0.345107	-0.544892	1.24082	0.474788	-0.472299	-0.586656	-0.136266	-0.279791	0.439936	0.205945	-0.205945	0.061265	-0.061265	0.618388	-0.618388	-0.514077	0.666358	-0.330463	-0.0482519	0.0482519	0.700761	-0.700761	0.144227	-0.319607	-0.146637	0.0799827	-0.155359	0.155359	-0.303677	0.509097	0.0602643	-0.143409	-0.566633	0.665665	0.634208	0.91993	-0.347336	-0.218108	0.218108	-0.472882	0.472882	1.13494	-0.806737	0.3232	-0.790983	-0.668891
PF3D7_1110500	Q8IIQ6	vacuolar protein sorting-associated protein 35,putative	-0.496248	0.16111	-0.059884	0.426637	-0.0357286	0.452513	-0.87969	-0.360483	-0.279791	0.526775	-0.421666	0.421666	-0.0840366	0.0840366	-0.0778647	0.0778647	-0.514077	0.666358	-0.330463	0.264982	-0.264982	-0.127807	0.127807	0.383829	0.56006	-0.900139	-0.0706338	0.0400784	-0.0400784	-0.61484	-0.473519	0.887578	0.399635	0.29846	0.169961	-0.6022	0.350308	-0.382281	0.331879	-0.331879	-0.0512081	0.0512081	0.900014	-0.264412	-0.523365	-0.522726	-0.81306
PF3D7_1110600	Q8IIQ5	mitochondrial ribosomal protein L11 precursor,putative	0.713258	1.24586	-0.544892	-1.31803	0.904829	-0.138532	-0.87969	-0.360483	-0.279791	-0.316798	0.0778115	-0.0778115	-0.0840366	0.0840366	1.10365	-1.10365	1.94707	-1.50173	-0.330463	1.03383	-1.03383	1.52489	-1.52489	0.144227	0.99361	-0.900139	-0.0087735	-0.937109	0.937109	0.313159	-0.137446	-0.25938	1.27006	-0.644403	-0.74855	1.14416	1.91999	-1.7032	-0.759861	0.759861	-0.510894	0.510894	0.221335	-0.806737	-0.523365	0.523479	-2.38691
PF3D7_1110900	Q8IIQ3	ES2 protein, putative	0.372115	-0.829315	-0.544892	0.426637	-0.970942	0.659379	1.6111	-0.360483	-0.279791	-0.395883	0.116963	-0.116963	-0.489463	0.489463	-0.837413	0.837413	-0.514077	0.666358	-0.330463	0.686017	-0.686017	-1.09338	1.09338	0.383829	-0.596074	0.675365	-0.565517	-0.518314	0.518314	-0.23216	-0.405739	0.450642	1.41268	0.0618343	0.856775	-0.750307	-0.70517	-0.548883	0.683693	-0.683693	-0.0947573	0.0947573	0.69641	-0.0474821	-0.523365	-0.452979	-0.309428
PF3D7_1111000	Q8IIQ2	tRNA m5C-methyltransferase, putative	-2.01588	0.208274	2.50373	0.775571	-0.841451	0.516164	-0.113294	1.39876	-0.279791	0.413217	-0.775482	0.775482	-0.891607	0.891607	-0.255093	0.255093	-0.514077	0.666358	-0.330463	1.03383	-1.03383	-0.15959	0.15959	-0.549359	-0.596074	0.0119949	0.814946	-0.350796	0.350796	-0.297273	0.350288	0.134352	0.53715	-0.687955	-0.0885828	-0.0889978	0.0532104	0.827746	0.663884	-0.663884	-1.03107	1.03107	-0.0425962	0.880496	-0.523365	-0.290236	0.498484
PF3D7_1111100	Q8IIQ1	replication factor C subunit 5, putative	-0.224884	-0.829315	0.121994	0.731954	0.0390885	-0.271517	-0.256993	1.0689	-0.279791	0.157711	-0.611263	0.611263	-0.368182	0.368182	-0.837413	0.837413	-0.514077	0.666358	-0.330463	1.03383	-1.03383	0.210995	-0.210995	-0.910023	-0.596074	1.69944	0.127319	-0.937109	0.937109	0.103421	-0.801988	0.299395	-0.329016	0.701729	1.05136	-1.39296	-0.70517	0.453856	-0.961084	0.961084	-0.975989	0.975989	-1.36225	-0.174025	0.393747	1.33719	-1.03438
PF3D7_1111200	Q8IIQ0	conserved Plasmodium protein, unknown function	0.0309726	0.208274	-0.544892	0.0777033	-1.2328	0.866245	0.227327	-0.360483	-0.279791	1.01886	0.538812	-0.538812	-0.345579	0.345579	-0.837413	0.837413	-0.514077	-1.50173	3.02549	0.649405	-0.649405	-0.492052	0.492052	-1.17359	-0.596074	0.18302	1.35215	-0.937109	0.937109	-0.333615	0.412868	0.140722	-0.02331	-0.388219	-0.74855	0.456952	1.30231	-0.0283092	1.10252	-1.10252	-1.11248	1.11248	0.815179	-0.806737	-0.523365	-0.0868073	-0.944215
PF3D7_1111300	Q8IIP9	SNARE protein, putative	-0.105484	0.623309	-0.544892	-0.0618702	1.3858	-1.20241	-0.87969	-0.360483	-0.279791	0.157711	-0.687827	0.687827	0.55529	-0.55529	0	0	1.94707	-1.50173	-0.330463	-1.05304	1.05304	0.0650071	-0.0650071	0.671352	-0.596074	-0.900139	0.127319	-0.937109	0.937109	0.931187	-0.663301	-0.641699	-1.36841	1.57671	-0.74855	0.754742	-0.70517	-1.7032	-0.227213	0.227213	-1.49922	1.49922	1.01313	-0.806737	-0.523365	-0.290236	1.32288
PF3D7_1111400	Q8IIP8	conserved Plasmodium protein, unknown function	0.372115	2.80225	-0.544892	-2.0159	0.981783	-1.20241	1.11294	-0.360483	-0.279791	-0.949478	0.152711	-0.152711	-0.0840366	0.0840366	0	0	-0.514077	-1.50173	3.02549	0.120823	-0.120823	-1.84407	1.84407	-1.17359	2.58329	-0.900139	0.671691	-0.937109	0.937109	-1.10467	-0.543105	1.43812	-1.36841	2.50317	-0.74855	-1.77648	-0.70517	-0.408966	0.102522	-0.102522	0.92667	-0.92667	0	0	0	0	0.0862841
PF3D7_1111700	Q8IIP6	conserved Plasmodium protein, unknown function	-1.21988	1.59173	-0.544892	0.426637	0.712442	0.0387813	-0.87969	-0.360483	-0.279791	-0.211352	-0.772346	0.772346	-0.765985	0.765985	0.0820402	-0.0820402	-0.514077	0.666358	-0.330463	-0.0617779	0.0617779	0.456682	-0.456682	-0.734315	0.463715	1.26618	-0.235595	0.661925	-0.661925	0.582822	-0.669905	-0.271984	-0.143409	0.848785	0.842442	-1.32447	0.513655	-0.432077	0.795041	-0.795041	-0.960133	0.960133	1.23935	-0.806737	-0.523365	-0.522726	-0.222866
PF3D7_1111800	Q8IIP5	peptidyl-prolyl cis-trans isomerase, putative	-0.821883	0.0785749	-0.544892	1.03727	0.100302	-0.525398	0.0260511	-0.360483	-0.279791	0.660979	-0.496418	0.496418	0.129072	-0.129072	0.456632	-0.456632	-0.514077	0.666358	-0.330463	-0.183512	0.183512	0.30832	-0.30832	0.144227	-0.596074	1.26618	-0.689237	-0.285651	0.285651	1.03439	-0.682687	-0.740362	3.0779	-1.44284	1.45134	-0.838989	-0.70517	0.405922	0.469833	-0.469833	-0.286275	0.286275	2.59671	-0.806737	-0.523365	-1.91766	1.94118
PF3D7_1111900	Q8IIP4	conserved Plasmodium protein, unknown function	-0.423884	1.59173	-0.544892	-0.387542	-0.634265	1.27998	0.780835	-0.360483	-0.279791	-0.949478	0.422349	-0.422349	0.0143214	-0.0143214	2.07419	-2.07419	-0.514077	0.666358	-0.330463	-1.40085	1.40085	-0.03927	0.03927	0.144227	-0.596074	1.26618	-0.689237	-0.448515	0.448515	0.336868	-1.26428	0.289165	1.48993	-1.44284	-0.74855	0.332872	1.19078	0.669562	-0.366165	0.366165	-0.863868	0.863868	-2.15404	-0.806737	-0.523365	2.96462	0.0862841
PF3D7_1112000	Q8IIP3	conserved Plasmodium protein, unknown function	0.372115	-0.829315	2.12265	-0.794631	2.05915	-1.20241	-0.87969	-0.360483	-0.279791	-0.949478	3.52319	-3.52319	3.1126	-3.1126	-0.837413	0.837413	-0.514077	0.666358	-0.330463	-6.27021	6.27021	1.52489	-1.52489	0.144227	-0.596074	-0.900139	0.671691	0	0	-0.23216	1.74061	-0.641699	-1.36841	-1.57765	-0.74855	0.0315365	4.17013	2.36439	2.25848	-2.25848	-0.609727	0.609727	2.59671	-0.806737	-0.523365	-1.91766	-1.15031
PF3D7_1112100	Q8IIP2	conserved Plasmodium protein, unknown function	1.16811	-0.345107	0.166453	-1.03888	0.0817058	0.682946	-0.501342	0.797497	-0.279791	-0.725237	-0.148493	0.148493	-0.745409	0.745409	-0.449199	0.449199	-0.514077	0.666358	-0.330463	0.106331	-0.106331	0.169284	-0.169284	-0.310191	-0.376807	0.444472	0.202405	0.682965	-0.682965	-0.304269	-0.146758	0.394671	-0.658056	0.260124	-0.221357	0.470167	0.304508	-0.439599	-0.335532	0.335532	-0.725748	0.725748	-0.627014	1.0914	-0.523365	0.174744	-0.64322
PF3D7_1112200	Q8IIP1	ubiquinone biosynthesis protein COQ4, putative	0.531315	-0.345107	-0.544892	-0.0618702	0.135282	0.393409	-0.168036	-0.360483	-0.279791	-0.316798	0.0778115	-0.0778115	-0.368182	0.368182	-0.837413	0.837413	-0.514077	0.666358	-0.330463	1.03383	-1.03383	0.977432	-0.977432	-0.734315	1.5235	0.544073	-0.235595	-0.937109	0.937109	1.22202	-0.763464	-0.896579	-0.0491774	1.75092	-0.74855	-1.12745	0.169884	-1.33816	-0.0052763	0.00527627	-0.228516	0.228516	0.0386133	-0.806737	-0.523365	0.711259	0.159025
PF3D7_1112300	Q8IIP0	conserved Plasmodium protein, unknown function	1.56611	0.0785749	-0.544892	-1.40526	-0.158957	-0.326276	-0.293622	0.984817	1.44431	0.0925825	-0.697398	0.697398	-0.973535	0.973535	-0.837413	0.837413	-0.514077	-1.50173	3.02549	0.763308	-0.763308	0.15625	-0.15625	-0.869475	0.382193	1.09954	0.0435699	-0.0995198	0.0995198	0.204095	-0.362812	-0.0299881	0.460928	0.670847	-0.352569	-0.76399	0.204886	-0.564274	-0.135377	0.135377	-0.488432	0.488432	0.485265	0.880496	-0.523365	-0.832712	0.760792
PF3D7_1112400	Q8IIN9	conserved Plasmodium protein, unknown function	-0.821883	0.986465	-0.544892	0.426637	0.981783	0.28702	-0.87969	-0.360483	-0.279791	-0.949478	-1.64488	1.64488	0.702827	-0.702827	-0.837413	0.837413	-0.514077	0.666358	-0.330463	1.03383	-1.03383	-0.407307	0.407307	-0.382898	-0.596074	0.832915	0.127319	-0.937109	0.937109	0.957626	2.01378	-2.03195	0.122897	1.05978	0.54269	-1.22621	0.778617	-1.08422	1.54828	-1.54828	-1.49922	1.49922	2.59671	-0.806737	-0.523365	-1.91766	-0.532015
PF3D7_1112500	Q8IIN8	conserved protein, unknown function	0.372115	-0.829315	-0.544892	0.426637	0.26354	-1.20241	1.33434	2.18064	-0.279791	-0.949478	-0.783532	0.783532	-0.436769	0.436769	0	0	-0.514077	0.666358	-0.330463	1.03383	-1.03383	0.261529	-0.261529	1.02277	-0.596074	-0.900139	-0.235595	-0.937109	0.937109	0.494931	-0.763464	-0.13194	0.144828	0.52764	0.124936	-1.032	-0.70517	0.390413	-0.582312	0.582312	1.46576	-1.46576	-0.570458	1.72411	3.14508	-1.91766	1.32288
PF3D7_1112600	Q8IIN7	DNA helicase, putative	-0.105484	-0.466159	-0.544892	0.670891	0.83487	-0.18689	0.0260511	-0.360483	-0.279791	-0.949478	-1.11931	1.11931	-0.518296	0.518296	-0.19039	0.19039	1.94707	-1.50173	-0.330463	-1.11442	1.11442	0.728589	-0.728589	0.144227	0.312317	0.337757	-0.494819	-0.204218	0.204218	0.664254	-0.770324	-0.306515	-0.496376	1.54793	-0.74855	-0.918437	0.451681	-0.979306	-0.156193	0.156193	0.724513	-0.724513	0.560674	-0.806737	-0.523365	0.174744	0.616255
PF3D7_1112700	Q8IIN6	conserved Plasmodium protein, unknown function	0.106782	0.784712	-0.544892	-0.387542	-0.364924	0.659379	0.116625	0.783022	-0.279791	-0.506602	-0.262337	0.262337	-0.16928	0.16928	-0.109512	0.109513	1.94707	-1.50173	-0.330463	1.03383	-1.03383	0.794947	-0.794947	-0.734315	1.5235	-0.178033	0.218048	0.528672	-0.528672	0.221092	-0.210617	-0.12532	1.17234	-0.687955	0.351395	0.00475111	-0.70517	0.300466	0.167031	-0.16703	0.305548	-0.305548	-0.253741	0.205603	-0.523365	0.360736	0.650347
PF3D7_1112800	Q8IIN5	conserved protein, unknown function	-0.0258844	-0.224055	-0.544892	0.426637	0.981783	-0.457697	-0.87969	-0.360483	-0.279791	-0.0637266	-0.873523	0.873523	-1.36269	1.36269	-0.255093	0.255093	-0.514077	0.666358	-0.330463	-0.0898704	0.0898704	-0.299963	0.299963	0.752448	-0.596074	-0.233579	-0.375177	-0.486099	0.486099	1.2749	0.374751	-1.53146	-0.510911	1.78903	-0.0060869	-1.14367	-0.70517	-0.991371	1.05114	-1.05114	0.211343	-0.211343	1.54099	-0.806737	0.699451	-1.37519	1.1774
PF3D7_1113000	Q8IIN2	conserved Plasmodium protein, unknown function	0.0929985	-0.546337	0.286551	0.141146	0.41571	-0.25574	-0.119789	-0.166668	-0.279791	-0.123778	-0.160977	0.160977	-0.159498	0.159498	0.133121	-0.133121	-0.514077	0.666358	-0.330463	0.416074	-0.416073	0.146112	-0.146112	-0.0694724	-0.137786	0.348909	-0.0884675	-0.0790908	0.0790908	0.392941	-0.0405687	-0.392586	0.51621	0.242177	0.0129506	-0.524775	-0.455154	-0.0605186	0.500222	-0.500223	-0.23636	0.23636	-0.053709	-0.0075213	0.0558635	0.0352499	0.233989
PF3D7_1113100	Q8IIN1	protein tyrosine phosphatase	-1.14752	0.491252	0.425124	0.648686	-0.634265	1.77645	-0.87969	-0.360483	-0.279791	-0.0637266	0.269221	-0.269221	-0.16928	0.16928	-0.837413	0.837413	1.94707	-1.50173	-0.330463	-3.83553	3.83553	0.429977	-0.429977	0.671352	0.675673	1.69944	-2.05017	-0.204218	0.204218	0.806542	-0.405739	-0.641699	-1.36841	1.15209	-0.74855	-0.510868	-0.70517	0.432286	0.916994	-0.916994	-0.228516	0.228516	-0.570458	0.880496	-0.523365	0.25224	-0.222866
PF3D7_1113200	Q8IIN0	conserved Plasmodium protein, unknown function	-2.01588	-0.829315	-0.544892	2.86917	0.443101	0.28702	-0.87969	-0.360483	-0.279791	-0.0637266	0.234419	-0.234419	1.62083	-1.62084	-0.837413	0.837413	-0.514077	0.666358	-0.330463	-3.83553	3.83553	1.52489	-1.52489	0.144227	-0.596074	-0.900139	0.671691	-0.937109	0.937109	-2.84969	5.94745	-0.0299881	-0.465779	0.593371	-0.74855	-0.444257	-0.70517	0.54468	-1.29251	1.29251	-0.130769	0.130769	2.59671	-0.806737	-0.523365	-1.91766	-0.763877
PF3D7_1113300	Q8IIM9	UDP-galactose transporter, putative	-1.3336	-0.829315	-0.544892	2.17131	0.712442	0.659379	-0.87969	-0.360483	-0.279791	-0.949478	-1.64488	1.64488	0.129072	-0.129072	-0.837413	0.837413	1.94707	-1.50173	-0.330463	-0.65172	0.65172	-0.664933	0.664933	0.934914	0.0397998	-0.900139	-0.417052	-0.937109	0.937109	0.349513	-0.663301	-0.0299881	0.156037	0.0669349	-0.0885828	-1.21398	-0.70517	1.46048	-1.31881	1.31881	1.08318	-1.08318	0.560674	-0.806737	1.04883	-0.522726	-0.167377
PF3D7_1113400	Q8IIM8	ubiquitin domain-containing protein DSK2,putative	-0.178961	0.00873723	-0.544892	0.426637	-0.0955822	-0.209458	-0.21548	-0.360483	-0.279791	0.822025	1.00218	-1.00218	-0.865436	0.865436	4.98579	-4.98579	-0.514077	0.666358	-0.330463	1.03383	-1.03383	1.06867	-1.06867	0.0296345	0.509793	0.230114	-0.393384	-0.937109	0.937109	-0.23216	0.0235304	0.232174	-0.143409	0.0399746	-0.74855	0.634208	-0.70517	-0.00837	-1.03426	1.03426	-0.975989	0.975989	1.27706	-0.806737	-0.523365	-0.561474	0.383068
PF3D7_1113500	Q8IIM7	GTP-binding protein, putative	-0.583084	0.623309	-0.0113831	0.182383	0.375765	-0.271517	-0.87969	-0.360483	-0.279791	0.711306	0.939155	-0.939155	0.702827	-0.702827	0.133121	-0.133121	-0.514077	0.666358	-0.330463	0.701826	-0.701826	0.0787796	-0.0787796	0.144227	0.110452	-0.418735	0.0668336	0.738069	-0.738069	-0.167048	-0.995184	0.682153	-0.823968	1.11839	0.19426	-0.169354	-0.70517	-0.799291	0.980123	-0.980123	0.0891604	-0.0891604	-0.0755875	0.616866	0.852303	-0.697093	-0.340904
PF3D7_1113600	Q8IIM6	conserved Plasmodium protein, unknown function	2.07783	-0.829315	-0.544892	-1.31803	-2.25031	-1.20241	3.10557	-0.360483	-0.279791	2.59353	1.3083	-1.3083	0.427425	-0.427425	-0.19039	0.19039	-0.514077	0.666358	-0.330463	-3.3486	3.3486	-1.21239	1.21239	-1.73836	1.22071	1.57565	0.282854	-0.937109	0.937109	-1.2389	-0.224125	1.41694	0.0607591	0.0905253	-0.74855	-0.194465	-0.70517	0.669562	-0.508333	0.508333	-0.387354	0.387354	-0.570458	1.72411	3.14508	-1.91766	-1.15031
PF3D7_1113700	Q8IIM5	glyoxalase I	1.39554	-0.829315	-0.544892	-0.620164	-0.249492	-0.138532	-0.87969	-0.360483	3.90732	0.315881	-0.235404	0.235404	0.626327	-0.626327	0.133121	-0.133121	-0.514077	0.666358	-0.330463	0.369825	-0.369825	0.197723	-0.197723	1.02277	-0.596074	-0.900139	-0.235595	-0.486099	0.486099	-0.801189	-0.480395	1.08705	-0.733227	-0.184695	-0.74855	1.50473	-0.70517	-0.121359	-0.227213	0.227213	0.11804	-0.11804	-0.426495	-0.116505	-0.523365	0.745401	0.668213
PF3D7_1113800	Q8IIM4	conserved Plasmodium membrane protein, unknown function	-0.821883	0.986465	-0.544892	0.426637	0.712442	-0.581816	-0.87969	-0.360483	2.16269	-0.211352	-0.8912	0.8912	0.358574	-0.358574	-0.837413	0.837413	-0.514077	0.666358	-0.330463	0.471979	-0.471979	0.236758	-0.236758	1.90131	-0.596074	-0.178033	-1.59652	-0.719956	0.719956	-0.679601	0.122593	0.652305	-0.1649	0.742363	-0.227523	-1.11037	-0.106449	0.294915	0.376916	-0.376916	0.328505	-0.328505	1.30105	-0.806737	-0.523365	-0.586132	-0.944215
PF3D7_1113900	Q7KQK7	mitogen-activated protein kinase 2	-0.742284	-0.829315	-0.544892	1.56649	0.26354	0.866245	-0.326182	-0.360483	-0.279791	-0.949478	-1.4045	1.4045	-0.836186	0.836186	-0.19039	0.19039	-0.514077	0.666358	-0.330463	1.03383	-1.03383	-0.257524	0.257524	-0.734315	0.251758	-0.322454	0.853148	0.319275	-0.319275	0.798988	-0.936472	-0.363649	-0.359586	1.77654	-0.74855	-1.28016	-0.70517	-0.586606	-0.485467	0.485467	-0.0947573	0.0947573	0.485265	-0.384929	-0.523365	-0.0189977	0.760792
PF3D7_1114000	Q8IIM3	dynein light chain type 2, putative	1.16811	1.59173	-0.544892	-2.0159	2.05915	-1.20241	-0.87969	-0.360483	-0.279791	-0.949478	1.17407	-1.17407	0.129072	-0.129072	-0.837413	0.837413	-0.514077	0.666358	-0.330463	-1.05304	1.05304	0.948618	-0.948619	0.144227	-0.596074	1.26618	-0.689237	-0.937109	0.937109	-1.2389	1.50946	0.534668	2.44272	-0.499232	-0.74855	-1.77648	-0.70517	1.46048	-1.9672	1.9672	0.724513	-0.724513	-2.15404	-0.806737	-0.523365	2.96462	-0.389331
PF3D7_1114100	A0A143ZYK6	rhomboid protease ROM1	0.637448	-0.0223018	1.82626	-1.47311	0.590014	-0.525398	0.0260511	-0.360483	-0.279791	-0.14425	1.11142	-1.11142	0.874954	-0.874954	-0.837413	0.837413	-0.514077	0.666358	-0.330463	-3.83553	3.83553	-0.03927	0.03927	-0.630957	0.900099	0.119305	0.191363	0.661925	-0.661925	-0.0140328	-0.362812	0.199403	-0.796745	-0.121788	0.241401	0.332872	-0.70517	0.669562	-0.42449	0.42449	0.11804	-0.11804	0.00539124	1.26396	-0.523365	-0.586132	-0.655675
PF3D7_1114200	Q8IIL9	GTPase-activating protein, putative	-1.21988	1.59173	2.12265	-0.794631	-0.364924	-0.457697	1.11294	-0.360483	-0.279791	0.379149	0.0222409	-0.0222409	0.502013	-0.502013	1.10365	-1.10365	-0.514077	0.666358	-0.330463	0.120823	-0.120823	0.682649	-0.682648	1.02277	3.64308	-0.900139	-2.05017	-0.937109	0.937109	0.357374	-1.26428	0.267601	0.775346	-0.086402	0.488888	0.0692035	-0.70517	-0.516819	-1.0617	1.0617	-0.609727	0.609727	-0.253741	-0.0474821	1.6777	-0.452979	0.642753
PF3D7_1114400	Q8IIL8	conserved Plasmodium protein, unknown function	-0.423884	-0.829315	-0.544892	1.24082	0.92508	-0.810457	0.693439	-0.360483	-0.279791	-0.949478	0.0778115	-0.0778115	-0.530079	0.530079	0.0584645	-0.0584645	1.94707	-1.50173	-0.330463	0.120823	-0.120823	-0.729339	0.729339	0.437074	0.816978	-0.900139	-0.235595	-0.937109	0.937109	0.593187	-0.28972	-0.476372	-0.496376	0.54034	-0.245185	-0.0603964	1.03011	-0.738008	-0.156193	0.156193	0.477431	-0.477431	1.01313	0.458688	-0.523365	-1.10395	-0.222866
PF3D7_1114500	Q8IIL7	conserved Plasmodium protein, unknown function	-0.423884	-0.829315	-0.544892	1.24082	-0.634265	0.28702	0.116625	-0.360483	-0.279791	0.822025	-0.168287	0.168287	-1.36269	1.36269	1.65825	-1.65825	-0.514077	-1.50173	3.02549	-1.21357	1.21357	0.482116	-0.482116	-0.734315	1.5235	-0.900139	0.671691	-0.427272	0.427272	-0.855382	0.575448	0.606691	1.42346	-0.0822874	1.32344	-1.48215	0.0884838	-0.0477846	1.37506	-1.37506	-0.339012	0.339012	0.485265	0.880496	-0.523365	-0.832712	0.236175
PF3D7_1114600	Q8IIL6	conserved Plasmodium protein, unknown function	-2.01588	2.80225	-0.544892	0.426637	-1.98097	2.52117	1.6111	-0.360483	-0.279791	-0.949478	0.0162869	-0.0162869	0.129072	-0.129072	-0.837413	0.837413	-0.514077	0.666358	-0.330463	1.03383	-1.03383	-0.134067	0.134067	-0.734315	-0.596074	0.544073	0.671691	0.235516	-0.235516	1.03439	-0.682687	-0.740362	0.918263	-0.687955	-0.74855	-0.932738	1.56997	1.14411	0.563972	-0.563972	-0.0167316	0.0167316	2.59671	-0.806737	-0.523365	-1.91766	-0.389331
PF3D7_1114700	Q8IIL5	serine/threonine protein kinase, putative	0.372115	0.381205	0.166453	-0.713213	0.550837	-0.60664	0.714414	-0.360483	-0.279791	-0.595178	-0.0206278	0.0206278	-0.533933	0.533933	0.618388	-0.618388	-0.514077	0.666358	-0.330463	-0.357418	0.357418	-0.396008	0.396008	0.363862	0.463715	-0.178033	-0.462416	-0.628523	0.628523	-0.522997	0.338328	0.377819	1.38785	-0.819386	-0.218219	0.48354	1.12307	-0.686302	-0.183324	0.183324	-1.1286	1.1286	-0.669432	-0.332203	0.852303	0.523479	0.354214
PF3D7_1114800	Q8IIL4	glycerol-3-phosphate dehydrogenase, putative	-0.330237	0.452412	0.710423	-0.291756	0.981783	-1.20241	0.116625	-0.360483	-0.279791	-0.0637266	0.652041	-0.652041	-1.36269	1.36269	-0.19039	0.19039	-0.514077	0.666358	-0.330463	-0.0898704	0.0898704	0.0146664	-0.0146664	0.863034	-0.596074	0.675365	-1.0604	1.99445	-1.99445	-0.990865	-0.480395	1.28652	1.97794	-2.31741	-0.74855	1.92775	0.127199	0.380201	0.380401	-0.3804	-0.609727	0.609727	0.69641	-0.806737	-0.523365	0.0352499	1.00029
PF3D7_1114900	Q8IIL3	conserved Plasmodium protein, unknown function	0.0736154	-0.37537	0.121994	0.12132	0.173759	0.100841	-0.132454	0.21127	0.452953	-0.506602	-0.665393	0.665393	-0.451554	0.451554	-0.224444	0.224444	-0.514077	0.666358	-0.330463	0.349074	-0.349074	0.1121	-0.1121	0.299264	-0.346711	-0.390417	0.0846236	-0.0873808	0.0873808	0.517653	-0.207873	-0.438592	0.337119	0.22542	-0.256309	-0.657706	0.426115	0.0272121	0.597379	-0.597379	0.350221	-0.350221	-0.344231	0.277913	-0.523365	0.407234	-0.0526596
PF3D7_1115000	Q8IIL2	conserved Plasmodium protein, unknown function	-2.01588	6.43381	-0.544892	-2.0159	-0.334997	0.452513	1.33434	-0.360483	-0.279791	-0.949478	0.652041	-0.652041	0.129072	-0.129072	4.98579	-4.98579	-0.514077	0.666358	-0.330463	-0.0096062	0.00960621	-3.94966	3.94966	-0.382898	1.94742	-0.900139	0.127319	-0.937109	0.937109	-0.23216	0.238165	0.12294	0.53715	-0.499232	5.85112	-1.77648	-0.70517	-0.121359	1.20862	-1.20862	2.05875	-2.05875	2.59671	-0.806737	-0.523365	-1.91766	-2.38691
PF3D7_1115200	Q8IIL1	SET domain protein, putative	-0.0620662	-0.169032	-0.544892	0.426637	0.0158694	0.33838	-0.536133	-0.360483	-0.279791	0.272248	0.210326	-0.210326	-0.39506	0.39506	0.190211	-0.190211	-0.514077	0.666358	-0.330463	-0.0617779	0.0617779	0.295906	-0.295907	0.144227	0.56006	-0.506263	-0.0706338	0.09756	-0.09756	0.0750616	0.51326	-0.340151	2.1316	-1.57765	0.463635	0.0315365	-0.0086982	0.621138	-0.0312964	0.0312965	-0.130769	0.130769	0.640519	-0.806737	-0.523365	0.0926886	-0.222866
PF3D7_1115300	Q8I6U5	cysteine proteinase falcipain 2b	-0.651312	2.28345	-0.544892	-0.620164	2.05915	-1.20241	-0.87969	-0.360483	-0.279791	-0.949478	-0.253475	0.253475	-0.523574	0.523574	-0.19039	0.19039	-0.514077	0.666358	-0.330463	1.03383	-1.03383	0.742808	-0.742808	-0.14862	-0.125056	-0.579203	0.570881	0.528672	-0.528672	-0.959252	0.238165	0.887578	-0.488923	0.662136	0.0129506	-0.802932	-0.70517	0.487042	0.364618	-0.364618	0.222379	-0.222379	0.560674	-0.806737	1.83492	-0.87146	0.888402
PF3D7_1115400	Q8IIL0	cysteine proteinase falcipain 3	-0.0049371	-0.0647762	0.0166963	0.0409734	1.4254	-0.764345	-0.87969	-0.360483	-0.279791	-0.428448	0.278124	-0.278124	-1.05405	1.05405	-0.837413	0.837413	-0.514077	0.666358	-0.330463	-0.0096062	0.00960621	-0.203918	0.203918	0.47368	-0.198653	-0.629349	-0.0087735	-0.937109	0.937109	0.0586764	0.538654	-0.335844	0.0221328	0.291362	-0.74855	-0.750307	-0.70517	0.990205	0.287318	-0.287318	-0.228516	0.228516	1.13494	-0.222695	0.3232	-1.16654	0.779986
PF3D7_1115500	Q8IIK9	transcription factor with AP2 domain	0.0309726	1.24586	-0.544892	-0.620164	-1.25582	0.516164	-0.113294	1.39876	-0.279791	1.09456	1.93301	-1.93301	-0.0840366	0.0840366	0.327228	-0.327228	-0.514077	0.666358	-0.330463	0.222268	-0.222268	1.52489	-1.52489	1.02277	1.5235	-0.900139	-1.14288	0.738069	-0.738069	1.0766	0.538654	-1.40634	3.53161	0.848785	-0.74855	-1.77648	-0.70517	-1.7032	0.176865	-0.176865	-0.387354	0.387354	-0.118005	0.277913	-0.523365	0.174744	1.07556
PF3D7_1115600	Q8IIK8	peptidyl-prolyl cis-trans isomerase	-1.3336	1.24586	-0.544892	0.775571	0.981783	-1.20241	-0.87969	-0.360483	-0.279791	0.822025	-1.64488	1.64488	0.626327	-0.626327	2.07419	-2.07419	-0.514077	0.666358	-0.330463	1.03383	-1.03383	0.612462	-0.612462	0.671352	-0.596074	-0.0336118	-0.417052	0.528672	-0.528672	-1.3228	2.11622	0.314099	-1.36841	0.44438	-0.74855	1.03599	-0.70517	-0.121359	-0.759861	0.759861	0.279766	-0.279766	0.560674	1.36256	-0.523365	-1.2202	0.498484
PF3D7_1115700	Q8I6U4	cysteine proteinase falcipain 2a	-0.611178	1.73414	-0.544892	-0.291756	2.05915	-1.20241	-0.87969	-0.360483	-0.279791	-0.949478	0.385434	-0.385434	-0.243868	0.243868	-0.19039	0.19039	-0.514077	0.666358	-0.330463	1.03383	-1.03383	1.14733	-1.14733	-0.232291	-0.141878	-0.590665	0.671691	-0.350796	0.350796	-1.3228	0.425971	1.17432	-0.928669	0.879893	0.0129506	-0.802932	-0.70517	0.487042	0.287318	-0.287318	0.509313	-0.509313	1.13494	-0.222695	-0.523365	-0.790983	0.654451
PF3D7_1115800	Q8IIK7	conserved Plasmodium protein, unknown function	1.2519	-0.0647762	-0.544892	-0.987463	0.443101	-0.457697	-0.87969	-0.360483	-0.279791	0.822025	-0.732865	0.732865	-0.243868	0.243868	-0.837413	0.837413	-0.514077	0.666358	-0.330463	0.512111	-0.512111	1.52489	-1.52489	-0.514679	-0.596074	-0.900139	1.35215	-0.937109	0.937109	-0.23216	-1.26428	0.887578	-1.36841	-0.121788	5.19115	0.754742	-0.70517	-1.7032	0.886506	-0.886506	-1.49922	1.49922	0.221335	-0.264412	-0.523365	0.174744	-0.389331
PF3D7_1115900	Q8IIK6	palmitoyltransferase, putative	-0.713338	-0.169032	0.425124	0.648686	0.520055	-0.138532	-0.87969	-0.360483	3.90732	-0.949478	0.293147	-0.293147	1.62083	-1.62084	0.0584645	-0.0584645	-0.514077	0.666358	-0.330463	1.03383	-1.03383	0.682649	-0.682648	1.02277	1.5235	-0.900139	-1.14288	3.75339	-3.75339	-0.1203	0.584883	-0.171152	-0.0491774	-1.29767	1.53595	1.14416	0.607411	-0.0605186	-2.26903	2.26903	-0.69059	0.69059	0.221335	-0.0474821	0.577169	-0.452979	0.27653
PF3D7_1116000	Q8IIK5	rhoptry neck protein 4	0.0681882	-0.565202	-0.156886	0.382227	0.26354	-0.581816	-0.0494273	-0.360483	-0.279791	0.526775	-0.14792	0.14792	0.207586	-0.207586	-0.0055268	0.00552677	-0.514077	0.666358	-0.330463	0.239911	-0.239911	0.634716	-0.634716	-0.119336	-0.278137	1.04955	-0.417052	-0.160068	0.160068	-0.716888	1.46744	0.00708525	0.90145	0.777419	-0.74855	-1.032	-0.70517	-0.237671	-0.214378	0.214378	-0.431828	0.431828	-0.432755	-0.0364784	-0.363867	0.629615	0.574415
PF3D7_1116200	A0A143ZYM6	pyridoxine biosynthesis protein PDX2	-0.713338	0.491252	0.425124	0.204588	-0.634265	0.0387813	0.780835	-0.360483	-0.279791	0.526775	-0.998868	0.998868	0.626327	-0.626327	0.456632	-0.456632	-0.514077	0.666358	-0.330463	-0.0096062	0.00960621	0.529514	-0.529514	-0.232291	2.1291	0.337757	-0.883656	-0.937109	0.937109	0.957626	0.374751	-1.1978	1.0816	-0.768836	0.665665	0.0315365	-0.70517	0.330596	-1.76597	1.76597	-0.130769	0.130769	0.815179	-0.806737	2.22797	-1.30738	1.68659
PF3D7_1116300	Q8IIK3	peptidyl-prolyl cis-trans isomerase	-1.21988	1.59173	-0.544892	0.426637	0.26354	1.27998	-0.87969	-0.360483	-0.279791	-0.949478	0.939155	-0.939155	2.21754	-2.21754	-0.837413	0.837413	-0.514077	0.666358	-0.330463	1.03383	-1.03383	-4.44735	4.44735	0.144227	0.99361	0.724599	-1.02947	0.235516	-0.235516	0.0244603	-1.26428	0.617706	0.775346	-0.971038	-0.74855	-0.194465	-0.70517	1.85594	-0.156193	0.156193	1.46576	-1.46576	0.815179	-0.806737	-0.523365	-0.0868073	-0.026134
PF3D7_1116400	Q8IIK2	guanine nucleotide-exchange factor SEC12	0.155024	-0.169032	-0.544892	0.204588	-0.427079	0.516164	-0.87969	1.39876	1.97481	-0.268131	-0.63153	0.63153	-0.389802	0.389802	-0.837413	0.837413	-0.514077	-1.50173	3.02549	-0.183512	0.183512	-0.299963	0.299963	-0.19955	-0.596074	0.230114	0.316666	0.365807	-0.365807	0.357374	0.197559	-0.476372	-0.928669	1.31541	0.0129506	-0.153901	0.169884	-1.33816	-0.357416	0.357416	0.0343887	-0.0343887	-0.796684	0.277913	-0.523365	0.872213	-1.23275
PF3D7_1116500	Q8IIK1	folate transporter 2	-0.0049371	0.699763	0.0166963	-0.473245	0.981783	-1.20241	0.116625	-0.360483	-0.279791	-0.0637266	0.422349	-0.422349	-1.36269	1.36269	-0.0055268	0.00552677	-0.514077	0.666358	-0.330463	-0.589292	0.589292	-0.664933	0.664933	0.363862	-0.596074	-0.539086	0.218048	1.01727	-1.01727	0.925251	0.575448	-1.26589	-0.374207	1.67518	-0.318136	-0.675947	-0.210574	-1.49687	-0.992041	0.992041	0.675096	-0.675096	0.933948	-0.427109	0.0269021	-0.697093	-0.026134
PF3D7_1116600	Q8IIK0	dolichyl-diphosphooligosaccharide--protein glycosyltransferase subunit STT3, putative	0.969114	-0.829315	-0.544892	-0.183997	-0.0629348	-0.299726	-0.275863	0.332551	-0.279791	0.660979	-0.655247	0.655247	-0.489463	0.489463	-0.837413	0.837413	-0.514077	0.666358	-0.330463	1.03383	-1.03383	-0.352101	0.352101	0.249652	-0.0873749	-0.206917	-0.0904292	-0.657912	0.657912	0.572582	-0.0389846	-0.58231	-0.790322	0.698837	-0.414859	-0.638851	0.0617315	0.376299	-0.0633213	0.0633213	-0.915946	0.915946	0.0963148	-0.0075213	0.635092	-0.37589	0.198702
PF3D7_1116700	Q8IIJ9	dipeptidyl aminopeptidase 1	-0.0258844	-0.526685	-0.544892	0.630182	1.35652	-0.878624	-0.87969	-0.360483	-0.279791	-0.179259	0.422349	-0.422349	-0.271157	0.271157	-0.494872	0.494871	-0.514077	0.666358	-0.330463	0.701826	-0.701826	-0.617328	0.617328	-0.65792	-0.596074	-0.711763	1.38174	1.99445	-1.99445	-0.668415	0.989387	0.199403	-0.481341	0.63961	-0.74855	0.623817	-0.70517	-0.721367	-0.0633213	0.0633213	0.0343887	-0.0343887	0.944275	-0.806737	-0.523365	-0.219478	-0.0785957
PF3D7_1116800	Q8IIJ8	heat shock protein 101	-0.33544	0.515707	0.0478957	-0.0256845	1.59742	-1.20241	-0.310367	-0.360483	-0.279791	-0.696406	0.712486	-0.712486	-0.410501	0.410501	0.618388	-0.618388	-0.514077	0.666358	-0.330463	0.649405	-0.649405	0.67171	-0.67171	-0.0754085	-0.596074	-0.900139	0.898512	2.26096	-2.26096	-1.96523	-0.523347	2.33306	-1.00352	1.10692	-0.74855	0.377752	-0.70517	-0.794482	-0.32867	0.32867	-0.0567989	0.0567989	0.404056	-0.222695	-0.523365	-0.0398622	0.448735
PF3D7_1117000	Q8IIJ7	conserved Plasmodium membrane protein, unknown function	-0.95455	1.59173	0.0478957	-0.116149	-0.364924	0.28702	1.11294	0.783022	-0.279791	-0.949478	-0.766096	0.766096	-0.0573979	0.0573979	0.826359	-0.826359	-0.514077	0.666358	-0.330463	0.321239	-0.321239	0.806913	-0.806913	-0.382898	0.421324	-0.206917	0.345068	-0.578142	0.578142	0.252568	0.071227	-0.30186	0.25633	-0.300577	-0.123318	-0.311035	-0.70517	0.994255	-0.454636	0.454636	0.698351	-0.698351	-0.287675	-0.264412	-0.130317	0.523479	-0.500308
PF3D7_1117100	Q8IIJ6	deubiquinating/deneddylating enzyme	-0.713338	-0.169032	0.425124	0.648686	-1.78859	-0.138532	-0.87969	2.90667	-0.279791	2.8466	1.27356	-1.27356	-0.523574	0.523574	-0.837413	0.837413	1.94707	-1.50173	-0.330463	0.369825	-0.369825	-0.729339	0.729339	-0.0953754	0.56006	-0.112387	-0.0706338	-0.937109	0.937109	0.313159	-0.513057	-0.0682201	-0.551744	0.646582	-0.74855	-0.571135	0.91993	-0.00837	0.337717	-0.337717	-0.0947573	0.0947573	-0.570458	1.72411	0.393747	-0.697093	0.729315
PF3D7_1117300	Q8IIJ4	conserved Plasmodium protein, unknown function	0	0	0	0	2.05915	-1.20241	-0.87969	-0.360483	-0.279791	-0.949478	0.0778115	-0.0778115	-1.36269	1.36269	4.98579	-4.98579	-0.514077	0.666358	-0.330463	-6.27021	6.27021	-2.12481	2.12481	0.144227	-0.596074	-0.900139	0.671691	1.99445	-1.99445	-0.716888	0.73898	0.377819	-1.36841	0.593371	2.37761	-0.444257	-0.70517	-0.204613	-0.32867	0.32867	-0.228516	0.228516	0.221335	1.0914	-0.523365	-0.697093	0.498484
PF3D7_1117400	Q8IIJ3	conserved Plasmodium protein, unknown function	1.0544	-0.829315	-0.544892	-0.27123	0.712442	-0.271517	-0.87969	-0.360483	-0.279791	0.157711	-0.418556	0.418556	0.315543	-0.315543	4.98579	-4.98579	1.94707	-1.50173	-0.330463	1.03383	-1.03383	0.742808	-0.742808	1.02277	-0.596074	-0.900139	-0.235595	-0.285651	0.285651	0.349513	-1.26428	0.275867	0.0607591	0.44438	-0.74855	-0.721803	-0.70517	0.669562	0.8546	-0.8546	2.45408	-2.45408	0.518257	-0.332203	-0.523365	-0.0868073	1.19496
PF3D7_1117500	Q8IIJ2	tyrosine--tRNA ligase	-0.224884	-0.829315	-0.544892	1.03727	0.375765	0.659379	-0.87969	-0.360483	-0.279791	-0.395883	-0.527457	0.527457	-0.549002	0.549002	0.133121	-0.133121	1.94707	-1.50173	-0.330463	0.649405	-0.649405	-0.492052	0.492052	-0.382898	0.251758	-0.900139	0.853148	0.41592	-0.415919	1.05817	-1.01034	-0.598621	-1.08258	0.161296	-0.253574	0.965677	-0.70517	-0.0422666	0.276285	-0.276285	-1.05447	1.05447	-0.118005	-0.806737	-0.523365	0.872213	0.588652
PF3D7_1117600	A0A143ZXY8	peptidyl-tRNA hydrolase ICT1, putative	-0.423884	0.381205	-0.544892	0.426637	-2.42987	0.0387813	2.44136	-0.360483	-0.279791	2.00303	0.740384	-0.740384	-0.368182	0.368182	-0.837413	0.837413	1.94707	-1.50173	-0.330463	-0.589292	0.589292	1.52489	-1.52489	1.02277	-0.596074	-0.900139	-0.235595	-0.937109	0.937109	-2.0285	-0.20373	2.23694	1.74978	-1.35706	1.95132	-1.77648	2.39729	0.885267	-0.992041	0.992041	-0.228516	0.228516	-0.570458	1.72411	-0.523365	-0.290236	-0.026134
PF3D7_1117700	Q7KQK6	GTP-binding nuclear protein RAN/TC4	0.155024	-0.829315	-0.544892	0.648686	0.401663	0.516164	-0.87969	-0.360483	-0.279791	-0.268131	2.66184	-2.66184	-0.674184	0.674184	-0.837413	0.837413	-0.514077	0.666358	-0.330463	1.03383	-1.03383	0.15625	-0.15625	-0.0585135	0.382193	-0.900139	0.462317	3.46023	-3.46023	-2.72505	0.0235304	2.85379	0.918263	-0.121788	-0.74855	-0.0889978	-0.70517	0.19501	0.838083	-0.838083	1.46576	-1.46576	0.221335	0.142332	-0.523365	-0.0868073	0.859158
PF3D7_1117800	Q8IIJ0	DNA mismatch repair protein MLH	-0.196456	-0.483452	0.471316	0.310326	-0.169883	-0.175218	-0.192576	-0.360483	0.730891	0.57768	-0.276859	0.276859	-1.10696	1.10696	-0.655438	0.655438	-0.514077	0.666358	-0.330463	-0.0482519	0.0482519	0.255426	-0.255426	-0.688076	-0.261403	0.696095	0.385179	-0.727711	0.727711	1.0766	-1.08398	-0.580528	0.346594	0.727463	-0.0885828	-0.651491	-0.70517	-0.437727	-0.181881	0.181881	-0.757976	0.757976	-0.0581215	-0.583427	0.124008	0.379882	-0.590345
PF3D7_1117900	Q8III9	conserved Plasmodium protein, unknown function	0.969114	-0.829315	0.788881	-0.794631	-0.158957	-0.326276	-0.586656	-0.360483	-0.279791	1.39516	-0.381212	0.381212	0.680376	-0.680376	0.0584645	-0.0584645	-0.514077	0.666358	-0.330463	-0.294179	0.294179	0.674471	-0.674471	-0.985327	-0.141878	-0.590665	1.44936	1.10224	-1.10224	0.103421	-0.0507663	-0.0829247	2.42056	-0.674788	-0.403218	-0.452002	-0.70517	0.117757	-0.130368	0.130368	0.553456	-0.553456	-0.295052	-0.146515	1.39061	-0.219478	0.0710174
PF3D7_1118000	Q8III8	conserved Plasmodium protein, unknown function	-0.224884	0.0785749	0.788881	-0.183997	0.26354	-1.20241	2.44136	-0.360483	-0.279791	-0.949478	0.939155	-0.939155	0.129072	-0.129072	2.07419	-2.07419	-0.514077	-1.50173	3.02549	-0.0096062	0.00960621	-0.03927	0.03927	-1.17359	0.99361	0.18302	0.671691	1.01727	-1.01727	-0.920984	-0.315367	1.12904	1.2041	-1.39566	-0.74855	0.754742	-0.70517	1.14411	0.533713	-0.533713	-1.49922	1.49922	-0.570458	1.72411	-0.523365	-0.290236	-0.655675
PF3D7_1118100	Q8III7	AP-1 complex subunit sigma, putative	-0.224884	0.986465	-0.544892	-0.183997	-1.78859	0.925349	1.96692	-0.360483	-0.279791	0.315881	1.8005	-1.8005	1.19462	-1.19462	-0.837413	0.837413	-0.514077	0.666358	-0.330463	1.03383	-1.03383	1.52489	-1.52489	-0.382898	1.94742	-0.900139	0.127319	0.528672	-0.528672	-1.00202	0.856818	0.617706	-0.510911	-0.121788	0.736376	-1.77648	1.00119	1.85594	0.749309	-0.749309	-1.49922	1.49922	0.221335	-0.806737	-0.523365	0.523479	0.0862841
PF3D7_1118200	Q8III6	heat shock protein 90, putative	0.188423	0.288088	0.275891	-0.5128	0.18547	0.0927464	0.419852	-0.360483	-0.279791	-0.564369	-0.505461	0.505461	0.294824	-0.294824	-0.0055268	0.00552677	-0.514077	0.666358	-0.330463	0.0378226	-0.0378226	0.542275	-0.542276	0.269733	-0.596074	0.337757	-0.235595	1.31794	-1.31794	-0.306102	0.874794	-0.1233	0.585393	0.157713	-0.372619	-0.655051	1.45477	-0.441731	0.16412	-0.16412	0.61862	-0.618621	1.27706	-0.384929	-0.523365	-0.832712	0.295287
PF3D7_1118300	Q8III5	insulinase, putative	-0.224884	-0.37537	-0.211449	0.579295	0.26354	-0.976742	0.629878	-0.360483	-0.279791	0.39257	0.0495707	-0.0495707	-0.436769	0.436769	-0.240161	0.240161	-0.514077	0.666358	-0.330463	0.50455	-0.50455	0.612462	-0.612462	0.144227	-0.596074	0.139694	0.0184451	-0.937109	0.937109	-0.551371	0.64126	0.253488	-0.143409	1.09143	-0.324285	-0.78207	-0.461404	-0.482922	1.00084	-1.00084	-0.660076	0.660076	-0.224049	-0.332203	0.164469	0.370907	0.113764
PF3D7_1118400	Q8III4	haloacid dehalogenase-like hydrolase, putative	0.713258	-0.829315	0.217264	-0.27123	0.712442	-1.20241	0.780835	-0.360483	-0.279791	-0.211352	-1.64488	1.64488	0.358574	-0.358574	-0.837413	0.837413	-0.514077	0.666358	-0.330463	0.120823	-0.120823	-0.379304	0.379304	1.7256	-0.596074	-0.0336118	-1.50579	0.0400784	-0.0400784	1.78132	-0.570843	-1.58279	0.291271	0.809649	0.209467	-0.959955	-0.70517	-0.325467	0.795041	-0.795041	-0.863868	0.863868	0.221335	1.0914	-0.523365	-0.697093	1.21983
PF3D7_1118500	Q8III3	Nop56/Sik1-like protein, putative	0.902781	-0.425808	0.0478957	-0.658935	-0.475829	0.111793	0.292446	-0.360483	-0.279791	0.613613	-0.0298565	0.0298565	0.463958	-0.463958	1.34629	-1.34629	-0.514077	0.666358	-0.330463	0.191054	-0.191054	-0.887626	0.887626	-0.232291	0.0095201	0.337757	0.0236296	0.528672	-0.528672	-0.324981	0.653734	0.00905724	0.53715	-0.341964	-0.198577	-0.370244	-0.70517	0.933202	-0.156193	0.156193	-0.228516	0.228516	0.69641	-0.0474821	-0.523365	-0.452979	-0.167377
PF3D7_1118600	Q8III2	histone acetyltransferase	-0.423884	-0.0223018	-0.544892	0.69803	0.474788	0.111793	0.292446	-0.360483	-0.279791	-0.949478	-0.521384	0.521384	-0.70777	0.70777	-0.837413	0.837413	-0.514077	0.666358	-0.330463	-0.792182	0.792182	0.826008	-0.826008	-0.539083	0.345961	0.704541	-0.0339758	-0.448515	0.448515	0.0722037	-0.425705	0.140722	-0.682411	1.06716	1.03336	-0.76399	-0.0226276	-0.849005	-1.24669	1.24669	0.11804	-0.11804	0.815179	-0.332203	-0.523365	-0.39195	-0.403203
PF3D7_1118700	Q8III1	myosin light chain B	-0.546345	0.288088	1.09667	-0.137025	-0.475829	1.426	-0.87969	-0.360483	1.44431	-0.428448	1.12373	-1.12373	1.07838	-1.07838	0.826359	-0.826359	-0.514077	0.666358	-0.330463	-0.719142	0.719142	-1.72732	1.72732	0.520745	0.312317	0.337757	-0.883656	0.128914	-0.128914	-0.311479	-0.280861	0.470503	1.33949	-1.49251	1.85658	0.887964	1.68971	-1.20367	-1.44825	1.44825	1.09513	-1.09513	1.01313	-0.806737	1.31086	-1.10395	-0.894467
PF3D7_1118800	Q8IIH9	actin-related protein 2/3 complex subunit 1,putative	-0.95455	-0.0223018	-0.544892	1.24082	-0.0955822	0.28702	1.11294	-0.360483	-0.279791	-0.949478	0.234419	-0.234419	1.24789	-1.24789	0.221351	-0.221351	-0.514077	0.666358	-0.330463	0.369825	-0.369825	0.0650071	-0.0650071	0.863034	-0.596074	-0.900139	-0.0706338	-0.937109	0.937109	0.520004	0.911674	-1.01083	1.0816	-0.667734	-0.74855	0.0315365	-0.70517	0.839045	0.311163	-0.311163	-0.0947573	0.0947573	-0.253741	-0.0474821	-0.523365	0.523479	0.859158
PF3D7_1118900	Q8IIH8	conserved Plasmodium protein, unknown function	1.56611	-0.829315	-0.544892	-0.794631	-0.634265	1.27998	-0.87969	-0.360483	-0.279791	0.526775	1.97277	-1.97277	0.743328	-0.743328	-0.837413	0.837413	-0.514077	0.666358	-0.330463	1.03383	-1.03383	-0.664933	0.664933	0.671352	-0.596074	-0.0336118	-0.417052	-0.937109	0.937109	0.858477	-0.513057	-0.641699	1.27006	0.335501	0.393701	-0.802932	-0.70517	-0.608079	1.10863	-1.10864	-0.130769	0.130769	-0.570458	1.72411	-0.523365	-0.290236	1.15426
PF3D7_1119000	Q8IIH7	acyl-CoA-binding protein, putative	1.45757	-0.829315	-0.544892	-0.683607	-0.634265	2.52117	-0.87969	-0.360483	-0.279791	-0.949478	-0.191358	0.191358	1.75055	-1.75055	-0.837413	0.837413	1.94707	-1.50173	-0.330463	-0.42698	0.42698	0.37235	-0.37235	-1.05378	-0.596074	-0.112387	1.41401	-0.0995198	0.0995198	0.391061	-1.26428	0.232174	0.649242	0.777419	0.124936	-0.659763	-0.70517	-0.865754	1.25237	-1.25237	-0.0167316	0.0167316	-0.37251	0.142332	-0.523365	0.523479	1.94118
PF3D7_1119100	Q8IIH6	tRNA m	-1.3336	1.24586	-0.544892	0.775571	-0.0955822	0.28702	0.116625	-0.360483	2.65119	-0.949478	-0.660483	0.660483	1.62083	-1.62084	0.327228	-0.327228	-0.514077	0.666358	-0.330463	0.120823	-0.120823	0.0041788	-0.0041788	0.671352	-0.596074	-0.900139	0.127319	-0.350796	0.350796	0.898871	1.40673	-1.66122	0.00359212	0.557613	-0.74855	-0.257746	-0.70517	0.00518865	0.505894	-0.505894	0.168579	-0.168579	-0.118005	0.277913	-0.523365	0.174744	-0.128776
PF3D7_1119300	Q8IIH4	splicing factor U2AF small subunit, putative	0.231645	-0.402073	0.0827655	-0.0043988	0.26354	-0.976742	0.931792	-0.360483	-0.279791	0.12416	0.939155	-0.939155	0.55529	-0.55529	-0.837413	0.837413	1.94707	-1.50173	-0.330463	-0.183512	0.183512	-0.407307	0.407307	-0.985327	0.312317	-0.281191	1.06053	-0.448515	0.448515	-1.4786	0.0235304	1.54298	1.0816	2.062	-0.74855	-1.77648	-0.70517	-1.7032	1.36416	-1.36416	-1.49922	1.49922	0.221335	-0.806737	-0.523365	0.523479	0.498484
PF3D7_1119400	Q8IIH3	ubiquitin-protein ligase, putative	0.713258	-0.829315	-0.544892	0.0777033	-0.434753	0.452513	-0.141679	0.0630377	-0.279791	0.362746	-0.502061	0.502061	0.288904	-0.288904	-0.235013	0.235013	-0.514077	0.666358	-0.330463	-0.995072	0.995072	-0.122323	0.122323	-0.0314815	-0.313463	0.062669	0.127319	-0.0842909	0.0842909	1.0704	-0.495255	-0.873627	-0.759536	0.310376	0.130105	0.395279	0.102572	-0.439599	0.175023	-0.175023	-1.11582	1.11582	-0.477306	0.533125	-0.199678	0.236285	0.0545764
PF3D7_1119500	Q8IIH2	AP-4 complex subunit mu, putative	-0.583084	1.34962	0.522126	-0.550377	-1.98097	-0.736966	2.85649	-0.360483	3.38393	0.711306	-0.63153	0.63153	-0.510254	0.510254	0.826359	-0.826359	1.94707	-1.50173	-0.330463	1.03383	-1.03383	0.948618	-0.948619	-0.0585135	-0.596074	-0.233579	0.462317	0.661925	-0.661925	0.433314	-0.0419514	-0.434339	1.14135	-0.660337	-0.74855	1.31038	0.127199	-1.00873	1.86902	-1.86902	-0.814994	0.814995	0.221335	-0.806737	-0.523365	0.523479	0.684638
PF3D7_1119600	Q8IIH1	ATP-dependent zinc metalloprotease FTSH,putative	0.0309726	-0.656384	-0.29084	0.542948	0.0583271	0.0742441	0.258956	-0.360483	-0.279791	-0.190263	-0.445147	0.445147	-0.449366	0.449366	-0.837413	0.837413	1.94707	-1.50173	-0.330463	-0.134818	0.134818	0.324986	-0.324986	-0.862103	-0.13362	0.0451634	0.919132	-0.404098	0.404098	0.0722037	-0.0064187	-0.0726657	-0.273728	0.835878	-0.432608	-0.564724	0.0209389	-0.340124	-0.520311	0.520311	-0.718963	0.718963	0.560674	-0.264412	0.262731	-0.522726	0.252169
PF3D7_1119700	Q8IIH0	conserved Plasmodium protein, unknown function	0	0	0	0	-0.933533	0.452513	-0.87969	-0.360483	-0.279791	2.00303	-0.124858	0.124858	-0.16928	0.16928	-0.837413	0.837413	-0.514077	0.666358	-0.330463	0.425158	-0.425158	-1.21239	1.21239	-1.43715	-0.596074	4.29902	-0.961423	0.528672	-0.528672	0.299858	-0.384799	-0.119507	0.53715	-0.0274263	0.901368	-1.77648	-0.70517	1.46048	-0.156193	0.156193	-0.906225	0.906225	-0.253741	1.47103	-0.523365	-0.452979	-0.389331
PF3D7_1119800	Q8IIG9	alternative splicing factor ASF-1, putative	0.372115	-0.829315	-0.544892	0.426637	0.712442	-0.581816	-0.0494273	-0.360483	-0.279791	-0.211352	-1.10087	1.10087	-0.549002	0.549002	-0.837413	0.837413	-0.514077	0.666358	-0.330463	1.03383	-1.03383	0.0650071	-0.0650071	-0.14862	2.23003	-0.900139	-0.235595	-0.937109	0.937109	-0.439901	1.31134	-0.204763	0.190684	-0.585015	-0.74855	-0.625923	-0.70517	2.1795	0.401039	-0.401039	0.477431	-0.477431	-0.253741	-0.806737	1.6777	0.0352499	0.704583
PF3D7_1119900	Q8IIG8	conserved Plasmodium protein, unknown function	-0.0049371	-0.447046	1.13987	-0.216136	-0.703327	0.707117	-0.624224	-0.360483	-0.279791	1.09456	-0.674998	0.674998	-0.591089	0.591089	-0.0342125	0.0342125	-0.514077	0.666358	-0.330463	-0.0617779	0.0617779	-0.233362	0.233362	-0.14862	-0.242811	0.062669	0.218048	-0.702584	0.702584	0.201206	-0.90608	0.249535	-0.708796	0.771015	-0.74855	0.170615	-0.70517	-0.243039	-1.20114	1.20114	-0.472882	0.472882	-0.37251	-0.174025	-0.523365	0.726907	-0.445338
PF3D7_1120000	Q8IIG7	conserved Plasmodium protein, unknown function	0.713258	-0.829315	-0.544892	0.0777033	1.64478	-0.820508	-0.87969	-0.360483	-0.279791	-0.722363	-0.713694	0.713694	0.375286	-0.375286	-0.837413	0.837413	-0.514077	0.666358	-0.330463	-0.0898704	0.0898704	0.0232963	-0.0232963	1.46204	-0.596074	-0.900139	-0.689237	0.821828	-0.821828	1.62192	-0.813545	-1.29164	-0.0691658	0.701729	-0.298572	-0.625923	-0.70517	0.0224451	-0.109979	0.109979	-0.0512081	0.0512081	-0.0425962	-0.806737	0.699451	0.25224	2.58238
PF3D7_1120100	Q8IIG6	phosphoglycerate mutase, putative	-0.105484	0.623309	-0.544892	-0.0618702	0.862076	-0.37495	0.227327	-0.360483	-0.279791	-0.949478	3.86772	-3.86772	-0.16928	0.16928	2.07419	-2.07419	-0.514077	0.666358	-0.330463	1.03383	-1.03383	1.0035	-1.0035	0.583498	-0.596074	-0.900139	0.218048	1.99445	-1.99445	-1.3228	3.24305	-0.25938	-1.36841	1.51815	-0.74855	-1.34006	-0.70517	0.751381	-2.73739	2.73739	4.43073	-4.43073	1.13494	-0.806737	-0.523365	-0.415423	0.498484
PF3D7_1120200	Q8IIG5	conserved Plasmodium protein, unknown function	-0.423884	2.80225	1.23347	-2.0159	2.05915	-1.20241	-0.87969	-0.360483	-0.279791	-0.949478	1.8005	-1.8005	1.62083	-1.62084	2.07419	-2.07419	-0.514077	0.666358	-0.330463	1.03383	-1.03383	1.52489	-1.52489	-0.734315	-0.596074	1.98828	-0.235595	1.99445	-1.99445	-1.10467	2.34159	-0.0299881	0.775346	0.0905253	-0.74855	-0.194465	-0.70517	0.0763715	-0.759861	0.759861	-1.49922	1.49922	-2.15404	-0.806737	-0.523365	2.96462	1.07556
PF3D7_1120300	Q8IIG4	magnesium transporter, putative	0.372115	-0.829315	-0.544892	0.426637	0.520055	-0.493159	0.0691816	-0.360483	-0.279791	-0.105905	-0.639975	0.639975	0.0143214	-0.0143214	0.221351	-0.221351	-0.514077	0.666358	-0.330463	-0.792182	0.792182	0.742808	-0.742808	1.19848	-0.596074	-0.0336118	-0.961423	1.01727	-1.01727	0.371885	-0.154782	-0.312316	-1.07272	1.51815	-0.236506	-0.249017	-0.70517	-0.966825	-0.42449	0.42449	-0.472882	0.472882	0.221335	0.458688	1.31086	-1.10395	-0.297488
PF3D7_1120400	Q8IIG3	alpha/beta hydrolase fold domain containing protein, putative	-0.105484	0.623309	-0.544892	-0.0618702	-0.0955822	-0.457697	0.116625	1.92653	-0.279791	-0.0637266	-0.428861	0.428861	-0.723363	0.723363	-0.0055268	0.00552677	-0.514077	0.666358	-0.330463	-5.05287	5.05287	0.15625	-0.15625	-0.734315	-0.596074	0.337757	0.801303	-0.937109	0.937109	-1.68634	1.40673	1.0575	0.775346	0.727463	-0.0060869	-0.82727	-0.70517	-0.635457	0.0122722	-0.0122722	0.279766	-0.279766	-0.692272	-0.806737	-0.523365	1.46238	0.942391
PF3D7_1120500	Q8IIG2	tRNA nucleotidyltransferase, putative	-1.06068	-0.103003	-0.544892	1.40365	0.776571	-0.847787	0.0691816	-0.360483	1.11591	-0.527692	-0.806812	0.806812	-0.865436	0.865436	-0.473463	0.473463	1.94707	-1.50173	-0.330463	0.716261	-0.716261	0.0146664	-0.0146664	-0.734315	0.110452	-0.418735	0.974119	-0.319938	0.319938	0.095031	-0.588179	0.199403	0.775346	0.0905253	-0.74855	-0.546023	-0.70517	0.471832	0.889335	-0.889335	-0.528864	0.528864	0.900014	-0.264412	-0.523365	-0.522726	0.113764
PF3D7_1120600	Q8IIG1	conserved Plasmodium protein, unknown function	-0.105484	0.623309	1.58914	-1.03888	0.125416	0.516164	0.014439	-0.0672762	-0.279791	-0.722363	-0.364801	0.364801	-0.0427897	0.0427897	1.10365	-1.10365	-0.514077	0.666358	-0.330463	-0.65172	0.65172	0.0041788	-0.0041788	0.276008	-0.278137	1.26618	-0.961423	-0.239118	0.239118	0.622045	-0.759961	-0.2674	0.106861	-0.194841	1.16748	-0.415607	1.49658	-0.478548	0.152223	-0.152223	-0.130769	0.130769	-0.669432	0.142332	0.164469	0.523479	-1.5096
PF3D7_1120700	Q8IIG0	conserved Plasmodium protein, unknown function	-1.3336	-0.829315	-0.544892	2.17131	0.327669	-0.138532	0.187791	-0.360483	0.766987	-0.633138	-0.294851	0.294852	-0.142157	0.142157	-0.255093	0.255093	1.94707	-1.50173	-0.330463	0.798214	-0.798214	1.13385	-1.13385	0.671352	-0.596074	0.832915	-0.961423	-0.190893	0.190893	-0.204015	0.596813	-0.089186	-0.209625	0.86518	-0.347218	-0.921336	-0.243993	0.028275	1.03677	-1.03677	0.0891604	-0.0891604	-0.426495	-0.116505	1.47761	-0.142288	0.194758
PF3D7_1120800	Q8IIF9	conserved Plasmodium protein, unknown function	-2.01588	2.80225	-0.544892	0.426637	-1.53207	-1.20241	5.76241	-0.360483	-0.279791	-0.949478	-1.64488	1.64488	-1.36269	1.36269	-0.837413	0.837413	1.94707	-1.50173	-0.330463	1.03383	-1.03383	1.52489	-1.52489	2.77985	-0.596074	-0.900139	-2.05017	-0.937109	0.937109	2.38537	-1.26428	-1.86512	-1.36841	0.848785	-0.74855	1.83955	-0.70517	-1.7032	1.1609	-1.1609	0.279766	-0.279766	2.59671	-0.806737	-0.523365	-1.91766	-0.222866
PF3D7_1120900	Q8IIF8	heat shock factor-binding protein 1	0.372115	2.80225	-0.544892	-2.0159	-3.32768	6.24476	-0.87969	-0.360483	-0.279791	-0.949478	0.939155	-0.939155	5.35024	-5.35024	-0.837413	0.837413	-0.514077	0.666358	-0.330463	-2.61819	2.61819	1.52489	-1.52489	2.77985	-0.596074	-0.900139	-2.05017	0	0	-2.41344	-1.26428	3.18149	-0.0491774	0.662136	-0.74855	0.170615	-0.70517	-0.608079	-0.42449	0.42449	1.46576	-1.46576	-2.15404	-0.806737	-0.523365	2.96462	-0.463315
PF3D7_1121000	Q8IIF7	palmitoyltransferase, putative	0.372115	-0.829315	-0.544892	0.426637	-0.634265	-0.271517	1.6111	-0.360483	-0.279791	0.157711	-1.10087	1.10087	0.427425	-0.427425	-0.255093	0.255093	-0.514077	0.666358	-0.330463	-0.0096062	0.00960621	0.682649	-0.682648	0.671352	0.675673	0.832915	-1.50579	3.16708	-3.16708	0.494931	0.73898	-0.896579	-0.755912	-0.667734	0.312111	0.0315365	0.513655	1.34749	1.73355	-1.73355	-0.925354	0.925353	-0.966354	2.98954	-0.523365	-0.697093	-0.85935
PF3D7_1121100	Q8IIF6	conserved Plasmodium protein, unknown function	-0.0258844	1.59173	0.34429	-1.20172	0.119891	-0.308753	-0.481164	0.554321	-0.279791	0.467724	-0.806812	0.806812	0.575063	-0.575063	1.10365	-1.10365	1.94707	-1.50173	-0.330463	0.0885994	-0.0885994	0.764533	-0.764533	0.609337	-0.596074	0.119305	-0.449074	-0.0576403	0.0576403	-0.716888	0.071227	0.717659	0.793361	0.491957	0.0001523	-0.925647	1.01552	-0.865754	1.19647	-1.19647	0.0573928	-0.0573928	0.0816065	0.086504	0.771381	-0.481698	-0.756037
PF3D7_1121200	Q8IIF5	conserved Plasmodium protein, unknown function	-2.01588	-0.829315	-0.544892	2.86917	-2.42987	-1.20241	2.44136	3.4512	-0.279791	2.00303	-0.496418	0.496418	-0.368182	0.368182	-0.837413	0.837413	-0.514077	0.666358	-0.330463	0.120823	-0.120823	-0.299963	0.299963	0.144227	-0.596074	-0.900139	0.671691	0.528672	-0.528672	1.94912	-1.26428	-1.40634	-1.36841	3.27522	-0.74855	-1.77648	-0.70517	-1.7032	1.10863	-1.10864	-1.49922	1.49922	0.221335	1.0914	-0.523365	-0.697093	0.498484
PF3D7_1121300	Q8IIF4	tyrosine kinase-like protein	-0.344284	0.623309	-0.544892	0.182383	1.24296	-0.976742	-0.577776	-0.360483	-0.279791	-0.14425	-0.468148	0.468148	-0.0096962	0.00969623	-0.165505	0.165505	-0.514077	0.666358	-0.330463	-0.609581	0.609581	-0.553044	0.553044	-0.320883	-0.596074	0.374166	0.351472	-0.741671	0.741671	-0.0576583	-0.302714	0.214696	0.519668	0.314525	-0.203623	-0.615368	-0.0789843	-0.135871	-0.0476687	0.0476687	0.325381	-0.325381	-0.653804	-0.0075213	-0.233751	0.780441	-0.395989
PF3D7_1121400	Q8IIF2	WD repeat-containing protein, putative	-0.0492962	-0.829315	-0.544892	0.857673	-0.634265	-0.271517	0.365704	1.0689	-0.279791	0.711306	-0.187217	0.187217	-0.636968	0.636968	-0.594779	0.594779	-0.514077	0.666358	-0.330463	-0.792182	0.792182	1.04884	-1.04884	0.946374	-0.0431402	-0.523388	-0.630067	0.235516	-0.235516	-0.155624	-0.315367	0.32416	0.53715	-0.121788	-0.74855	0.192249	0.0532104	-0.121359	1.07094	-1.07094	-0.228516	0.228516	-0.253741	1.47103	-0.523365	-0.452979	1.32288
PF3D7_1121500	Q8IIF1	conserved Plasmodium protein, unknown function	0.849715	-0.829315	1.58914	-1.03888	-0.0955822	0.28702	1.11294	-0.360483	-0.279791	-0.949478	-0.639975	0.639975	-0.467633	0.467633	-0.837413	0.837413	-0.514077	0.666358	-0.330463	-1.24868	1.24868	0.197723	-0.197723	0.803133	0.99361	-0.900139	-0.689237	-0.937109	0.937109	0.0909916	-0.596526	0.207899	-1.02541	0.727463	-0.74855	0.248498	0.659914	-0.564274	0.18337	-0.18337	0.553456	-0.553456	0.437278	0.573726	-0.523365	-0.586132	-0.493372
PF3D7_1121600	Q8IIF0	exported protein 1	-0.95455	0.784712	-0.544892	0.69803	2.05915	-1.20241	-0.87969	-0.360483	-0.279791	-0.949478	3.05336	-3.05336	1.32248	-1.32248	0	0	-0.514077	0.666358	-0.330463	1.03383	-1.03383	0.612462	-0.612462	-0.185226	0.99361	-0.900139	0.331459	4.92601	-4.92601	-0.855382	6.46257	-2.38944	-1.36841	0.0905253	1.10761	-1.77648	-0.70517	2.74573	2.25848	-2.25848	2.94824	-2.94824	2.59671	-0.806737	-0.523365	-1.91766	-0.0785957
PF3D7_1121700	Q8IIE9	protein GCN20	0.372115	-0.103003	-0.0113831	-0.306124	0.520055	-0.493159	0.0691816	-0.360483	-0.279791	-0.105905	-0.524091	0.524091	-0.389802	0.389802	0.327228	-0.327228	-0.514077	0.666358	-0.330463	0.0913713	-0.0913713	1.06867	-1.06867	0.346967	-0.596074	-0.233579	0.0435699	0.395419	-0.395419	-0.824605	0.961564	0.377819	0.365864	0.126308	-0.0811674	-0.781054	0.828632	0.0563763	2.12725	-2.12725	-0.0167316	0.0167316	0.0963148	-0.0075213	0.0558635	-0.118928	-0.620344
PF3D7_1121800	Q8IIE8	petidase, M16 family	0.849715	-0.829315	-0.0113831	-0.306124	-0.165845	0.254641	-0.446509	0.136693	-0.279791	0.398405	-0.421666	0.421666	0.208785	-0.208785	0.0820402	-0.0820402	1.94707	-1.50173	-0.330463	-0.209413	0.209413	0.429977	-0.429977	0.23511	-0.596074	-0.153133	0.108548	-0.0487568	0.0487568	-0.0802307	-0.187901	0.180002	0.190684	-0.10991	-0.125504	0.524631	-0.466519	-0.30941	-0.288644	0.288644	-0.656542	0.656542	-0.118005	0.00675037	-0.523365	0.349111	0.4205
PF3D7_1121900	Q8IIE7	serine/threonine protein kinase, putative	1.56611	-0.224055	-0.544892	-1.20172	-0.933533	0.452513	1.33434	-0.360483	-0.279791	0.0346902	0.0312524	-0.0312524	-0.368182	0.368182	0.618388	-0.618388	-0.514077	-1.50173	3.02549	0.222268	-0.222268	0.261529	-0.261529	-0.514679	0.198768	0.724599	-0.0087735	0.365807	-0.365807	0.147192	0.69543	-0.508718	-0.638624	0.384149	-0.74855	-0.160805	0.747047	0.114235	0.456485	-0.456485	0.895569	-0.895569	0.221335	-0.0474821	-0.523365	0.0352499	-0.297488
PF3D7_1122000	Q8IIE6	conserved Plasmodium protein, unknown function	-0.423884	-0.829315	0.34429	0.833726	0.981783	-0.209458	-0.21548	-0.360483	-0.279791	-0.949478	-0.168287	0.168287	0.180512	-0.180512	-0.0055268	0.00552677	-0.514077	0.666358	-0.330463	1.03383	-1.03383	1.11936	-1.11936	1.60846	0.816978	-0.900139	-1.44531	0.0400784	-0.0400784	0.609735	-0.315367	-0.480722	0.312966	0.27786	-0.74855	-0.039366	-0.70517	-0.0283092	0.246252	-0.246252	-0.0167316	0.0167316	-1.20389	-0.806737	1.6777	1.01171	0.684638
PF3D7_1122100	Q8IIE5	GPI transamidase component GPI16, putative	1.96411	-0.829315	-0.544892	-1.20172	-0.879121	0.828633	0.931792	-0.360483	-0.279791	-0.14425	-0.611263	0.611263	0.427425	-0.427425	-0.837413	0.837413	-0.514077	0.666358	-0.330463	1.03383	-1.03383	1.17169	-1.17169	-0.382898	0.251758	0.255231	0.127319	2.58076	-2.58076	-0.687949	0.619382	0.408253	-0.31841	-0.191114	-0.142458	0.548112	-0.70517	0.330596	1.11948	-1.11948	-0.510894	0.510894	-0.253741	0.205603	-0.523365	0.360736	0.0862841
PF3D7_1122200	Q8IIE4	cupin-like protein, putative	1.39554	-0.829315	-0.544892	-0.620164	-1.17295	1.77645	-0.87969	-0.360483	-0.279791	0.822025	-0.0847062	0.0847062	1.19462	-1.19462	1.10365	-1.10365	-0.514077	0.666358	-0.330463	0.222268	-0.222268	0.392222	-0.392222	0.897263	-0.596074	0.956705	-1.27249	0.162227	-0.162227	-0.886543	0.538654	0.658187	-0.928669	1.31541	-0.74855	-0.153901	0.169884	-0.973119	0.18876	-0.18876	-0.562912	0.562912	0.0386133	-0.806737	0.3232	0.335698	0.668213
PF3D7_1122300	Q8IIE3	conserved Plasmodium protein, unknown function	-0.105484	0.623309	-0.544892	-0.0618702	-0.634265	-1.20241	-0.87969	-0.360483	-0.279791	3.47928	-0.683376	0.683376	-0.584379	0.584379	-0.837413	0.837413	-0.514077	0.666358	-0.330463	-1.40085	1.40085	1.52489	-1.52489	0.671352	-0.596074	0.832915	-0.961423	-0.937109	0.937109	0.327141	0.584883	-0.641699	-0.892024	0.44438	0.076409	-0.0186861	-0.70517	0.274102	-0.0534413	0.0534413	0.724513	-0.724513	2.59671	-0.806737	-0.523365	-1.91766	-0.128776
PF3D7_1122400	Q8IIE2	conserved Plasmodium protein, unknown function	0.372115	-0.310521	-0.544892	0.0777033	-0.526528	-0.0108665	0.714414	-0.360483	-0.279791	0.467724	-0.519159	0.519159	-0.929598	0.929598	-0.42147	0.42147	-0.514077	0.666358	-0.330463	0.512111	-0.512111	0.551634	-0.551634	1.19848	-0.596074	-0.0336118	-0.961423	0.09756	-0.09756	-0.0621908	-0.32769	0.232174	-0.359586	0.27786	-0.311807	0.456952	-0.2033	-0.447032	0.838083	-0.838083	-1.04307	1.04307	-0.858382	0.573726	1.47761	-0.142288	0.107243
PF3D7_1122500	Q8IIE1	conserved Plasmodium protein, unknown function	0.849715	-0.53879	-0.118085	-0.452676	0.577771	-0.457697	-0.132454	-0.360483	1.1857	-0.506602	-0.537434	0.537434	-0.521183	0.521183	-0.282822	0.282822	-0.514077	0.666358	-0.330463	0.457193	-0.457193	0.632738	-0.632738	1.10264	-0.0180069	-0.900139	-0.565517	-0.313372	0.313372	-0.0052068	-0.222121	0.11852	-0.351037	0.612311	-0.496867	0.0468587	-0.70517	-0.255413	0.825112	-0.825112	-0.736797	0.736797	0.3533	0.0368795	-0.523365	-0.154617	0.0263278
PF3D7_1122600	Q8IIE0	conserved Plasmodium protein, unknown function	-0.256305	0.317493	-0.544892	0.298082	-0.226172	-0.0740546	0.629878	-0.360483	1.49656	-0.412659	0.391799	-0.391799	0.355097	-0.355097	-0.273877	0.273877	-0.514077	0.666358	-0.330463	0.174529	-0.174529	0.241199	-0.2412	0.632306	-0.125056	1.02548	-1.24369	0.575955	-0.575955	0.0980726	-0.402319	0.101615	0.878838	-0.766047	-0.134098	0.667459	-0.234451	-0.0340846	0.461514	-0.461514	0.43446	-0.434461	0.0575155	-0.0213009	0.0458768	-0.0657629	-0.339212
PF3D7_1122700	Q8IID6	conserved Plasmodium protein, unknown function	1.80491	-0.829315	-0.544892	-1.03888	-1.53207	1.27998	0.227327	-0.360483	-0.279791	1.01886	0.200861	-0.200861	0.427425	-0.427425	-0.837413	0.837413	-0.514077	0.666358	-0.330463	1.03383	-1.03383	0.529514	-0.529514	0.144227	-0.596074	-0.900139	0.671691	0	0	-0.920984	-0.315367	1.12904	-1.36841	0.44438	0.488888	-1.24914	0.716793	1.26275	-0.0783006	0.0783006	1.20793	-1.20793	-1.20389	0.711773	-0.523365	1.01171	0.642753
PF3D7_1122800	Q8IID5	calcium-dependent protein kinase 6	0.201544	0.208274	-0.544892	-0.0967636	-0.0955822	0.0742441	-0.310367	-0.360483	1.39505	0.0628093	-0.180592	0.180592	-0.0065424	0.00654239	-0.449199	0.449199	-0.514077	0.666358	-0.330463	-0.318772	0.318772	-0.479878	0.479878	0.010212	0.0505773	0.274813	-0.204839	0.566256	-0.566256	-0.587627	0.87253	0.173916	-0.853912	0.302838	-0.451565	0.628181	0.659914	-0.564274	0.0684274	-0.0684274	-0.280736	0.280736	-0.344231	0.639463	1.04883	-0.522726	-0.356449
PF3D7_1122900	Q8IID4	dynein heavy chain, putative	-0.243348	-0.529805	-0.544892	0.85471	0.467586	-0.694652	0.478922	-0.360483	-0.279791	-0.14425	-0.58863	0.58863	-0.577134	0.577134	-0.313979	0.313979	-0.514077	0.666358	-0.330463	0.507937	-0.507937	0.610557	-0.610557	0.072018	-0.160544	0.168182	-0.111309	-0.53735	0.53735	0.12156	-0.192265	-0.0299881	-0.220292	1.12544	-0.189373	-0.743867	-0.419587	-0.601206	0.963544	-0.963544	-0.16498	0.16498	-0.141958	-0.360117	-0.39389	0.552198	-0.10145
PF3D7_1123000	Q8IID3	conserved Plasmodium protein, unknown function	0.783839	-0.578863	0.190982	-0.499842	0.381285	-0.714075	0.100292	0.389357	1.64216	-0.513863	-0.262833	0.262833	-0.153153	0.153153	-0.411325	0.411325	-0.514077	0.666358	-0.330463	0.533551	-0.533551	0.429977	-0.429977	-0.0171379	-0.0769933	-0.19277	0.171758	0.0400784	-0.0400784	0.0586764	-0.462975	0.173916	-0.430519	0.886698	-0.28451	-0.688844	0.894538	-0.590968	0.18594	-0.18594	-0.154638	0.154638	0.221335	-0.384929	0.393747	-0.154617	-0.635065
PF3D7_1123100	Q8IID2	calcium-dependent protein kinase 7	0.507285	-0.281155	0.0590803	-0.356818	-0.0731371	0.193931	0.365704	0.115978	-0.279791	-0.395883	-0.396861	0.396861	-0.788322	0.788322	-0.546253	0.546253	-0.514077	0.666358	-0.330463	-0.792182	0.792182	0.0710647	-0.0710647	-0.734315	-0.210696	0.150197	0.754171	0.153705	-0.153705	0.64035	-0.717935	-0.308039	-0.134596	0.648037	-0.321233	0.226646	-0.459651	-0.883829	-0.715079	0.715079	-0.67995	0.67995	0.69641	0.0609829	-0.523365	-0.522726	0.0273984
PF3D7_1123200	Q8IID1	leucine-rich repeat protein	-0.546345	1.96419	-0.544892	-0.5128	0.474788	-0.764345	-0.87969	-0.360483	-0.279791	1.13464	-0.756615	0.756615	-0.0840366	0.0840366	0.428501	-0.428501	-0.514077	0.666358	-0.330463	0.303424	-0.303424	-0.664933	0.664933	-0.382898	-0.596074	-0.466875	0.943876	-0.468059	0.468059	0.154395	-0.57962	0.132619	0.53715	-0.0798492	-0.74855	-0.0577481	-0.283847	0.230162	-0.861603	0.861603	-0.63842	0.63842	0.617231	-0.806737	0.393747	-0.290236	-0.595977
PF3D7_1123300	Q8IID0	RING zinc finger protein, putative	-0.279157	-0.829315	0.425124	0.648686	0.520055	-0.670473	-0.168036	-0.360483	-0.279791	0.315881	-0.678188	0.678188	-0.632031	0.632031	-0.530928	0.530928	-0.514077	0.666358	-0.330463	-0.294179	0.294179	-0.10583	0.10583	0.0187209	-0.596074	-0.0748749	0.282854	-0.285651	0.285651	-0.168935	-0.2191	0.289165	-0.695862	1.11046	-0.74855	-0.287525	-0.70517	-0.307458	1.22362	-1.22362	0.647832	-0.647832	0.769498	-0.806737	-0.523365	-0.0398622	-1.32697
PF3D7_1123400	Q8IIC9	translation elongation factor EF-1, subunit alpha, putative	0.849715	-0.248266	-0.544892	-0.452676	0.712442	-0.457697	-0.381532	-0.360483	-0.279791	-0.0637266	-0.296686	0.296686	0.0143214	-0.0143214	-0.255093	0.255093	-0.514077	0.666358	-0.330463	-0.294179	0.294179	0.0787796	-0.0787796	-0.0816838	-0.596074	0.0901778	0.282854	1.72795	-1.72795	-1.00202	-1.26428	1.6972	-0.939663	-0.546413	1.47884	1.38755	0.148008	-0.635457	0.49778	-0.49778	-0.339012	0.339012	0.31635	-0.503035	-0.0831513	0.0352499	0.177884
PF3D7_1123500	Q8IIC8	conserved Plasmodium protein, unknown function	0.571115	-0.224055	-0.100301	-0.387542	-0.0487402	0.0927464	-0.013329	-0.360483	-0.279791	0.20585	0.0197434	-0.0197434	-0.656066	0.656066	-0.837413	0.837413	-0.514077	0.666358	-0.330463	-0.0096062	0.00960621	0.363619	-0.363619	-0.814182	-0.403385	-0.243679	1.16657	-0.803856	0.803856	-0.1203	-0.570843	0.417031	-0.451998	0.357942	-0.0684311	-0.423917	-0.444657	0.470322	-0.305775	0.305775	-0.443889	0.443889	0.780247	-0.583427	-0.199678	-0.338101	-0.463315
PF3D7_1123600	Q8IIC7	RAP protein, putative	-0.279157	-0.829315	0.425124	0.648686	0.387375	-0.175218	-0.536133	1.21677	-0.279791	-0.338615	-0.563188	0.563188	0.306061	-0.306061	-0.255093	0.255093	-0.514077	-1.50173	3.02549	0.222268	-0.222268	0.341201	-0.341201	-0.814182	0.56006	-0.506263	0.919132	-0.350796	0.350796	1.04025	0.238165	-1.21518	0.0808883	0.643734	0.0880281	-0.528693	-0.224506	-0.500109	0.814925	-0.814925	-0.925354	0.925353	-0.570458	-0.174025	1.31086	0.116621	0.859158
PF3D7_1123700	Q8IIC6	mitochondrial ribosomal protein L37, putative	-1.21988	0.381205	-0.544892	1.24082	-1.98097	-0.271517	2.85649	-0.360483	-0.279791	1.2649	-0.611263	0.611263	0.874954	-0.874954	4.98579	-4.98579	-0.514077	0.666358	-0.330463	1.03383	-1.03383	1.52489	-1.52489	2.77985	-0.596074	-0.900139	-2.05017	0.235516	-0.235516	-0.23216	-1.26428	0.887578	-1.36841	-0.121788	1.23135	0.754742	1.56997	-0.754095	-0.0412089	0.0412089	-0.228516	0.228516	0.221335	1.72411	-0.523365	-1.10395	1.60825
PF3D7_1123800	Q8IIC5	structural maintenance of chromosomes protein 5,putative	-1.14752	-0.829315	1.39514	1.09278	-0.0955822	0.28702	-0.481164	-0.360483	0.8926	0.113424	-1.04856	1.04856	-0.765985	0.765985	0.221351	-0.221351	1.94707	-1.50173	-0.330463	0.659262	-0.659262	0.957156	-0.957156	-0.382898	-0.0873749	0.139694	0.345068	0.179677	-0.179676	0.423648	-0.557246	-0.161926	-0.392394	1.41101	-0.74855	-0.850422	-0.70517	-0.430011	0.628575	-0.628575	-0.156589	0.156589	-0.37251	-0.806737	-0.523365	1.13376	-0.332902
PF3D7_1123900	Q8IIC4	splicing factor, putative	-0.279157	-0.829315	-0.544892	1.09278	-1.53207	1.27998	2.44136	-0.360483	-0.279791	-0.949478	-0.168287	0.168287	0.427425	-0.427425	2.07419	-2.07419	1.94707	-1.50173	-0.330463	-0.42698	0.42698	-1.21239	1.21239	1.7256	-0.596074	0.832915	-2.05017	1.01727	-1.01727	-0.522997	-1.26428	1.19343	-0.225076	0.44438	-0.74855	-0.0889978	1.56997	-0.754095	-1.76597	1.76597	7.39571	-7.39571	-0.570458	-0.806737	-0.523365	1.33719	0.942391
PF3D7_1124000	Q8IIC3	endoplasmic reticulum oxidoreductin, putative	1.65796	0.288088	-0.544892	-1.64012	-0.249492	0.393409	-0.168036	-0.360483	1.81376	-0.316798	0.0778115	-0.0778115	0.0505586	-0.0505586	-0.0609858	0.0609858	-0.514077	0.666358	-0.330463	-1.15738	1.15738	0.682649	-0.682648	-0.382898	1.09959	0.255231	-0.235595	-0.937109	0.937109	0.231941	-0.113471	-0.18617	2.37342	-0.585015	-0.208577	-0.625923	-0.0846769	-0.150119	0.809676	-0.809676	-0.757976	0.757976	0.221335	-0.806737	-0.523365	0.523479	0.299491
PF3D7_1124100	Q8IIC2	beige/BEACH domain protein, putative	0.372115	-0.569918	0.97942	-0.445697	-0.762523	0.570722	0.780835	0.184044	-0.279791	-0.105905	-0.783532	0.783532	-0.656066	0.656066	-0.675657	0.675657	-0.514077	0.666358	-0.330463	-0.0898704	0.0898704	-1.06308	1.06308	-0.775177	-0.596074	-0.295585	1.24138	-0.778646	0.778646	0.865514	-0.333733	-0.740362	-0.661195	0.386012	-0.74855	0.441602	-0.70517	0.0580254	-0.0133901	0.0133901	-0.791669	0.791669	-0.37251	-0.806737	0.852303	0.523479	-0.300153
PF3D7_1124300	Q8IIC0	conserved Plasmodium protein, unknown function	-0.105484	-0.829315	1.58914	-0.0618702	-1.10957	0.549862	0.292446	-0.360483	-0.279791	1.13464	-0.653741	0.653741	-0.389802	0.389802	-0.837413	0.837413	-0.514077	0.666358	-0.330463	-1.15738	1.15738	-0.870228	0.870228	-2.08592	0.382193	0.43298	1.71856	-0.937109	0.937109	0.0870507	0.0549403	-0.119507	-0.510911	-0.3341	0.736376	0.43834	0.148008	0.0763715	-0.42449	0.42449	-0.286275	0.286275	0.221335	-0.806737	2.22797	-0.697093	0.922807
PF3D7_1124400	Q8IIB9	U6 snRNA-associated Sm-like protein LSm1,putative	-2.01588	2.80225	-0.544892	0.426637	-1.53207	1.27998	-0.87969	-0.360483	-0.279791	2.00303	-1.64488	1.64488	1.07838	-1.07838	-0.837413	0.837413	-0.514077	0.666358	-0.330463	1.03383	-1.03383	-0.03927	0.03927	0.671352	-0.596074	0.832915	-0.961423	0.235516	-0.235516	-1.00202	-0.20373	1.15745	-1.36841	2.3316	-0.74855	-1.77648	3.08673	-1.7032	2.25848	-2.25848	0.724513	-0.724513	0.221335	1.0914	-0.523365	-0.697093	-0.389331
PF3D7_1124500	Q8IIB8	pyruvate dehydrogenase E1 component subunit alpha	-0.95455	0.784712	-0.544892	0.69803	0.375765	-0.736966	0.988401	-0.360483	-0.279791	-0.395883	-0.624024	0.624024	0.369679	-0.369679	-0.837413	0.837413	-0.514077	0.666358	-0.330463	1.03383	-1.03383	0.551634	-0.551634	-0.491959	-0.15754	0.295071	0.390119	-0.0995198	0.0995198	0.116844	0.178067	-0.213501	0.156037	0.44438	-0.74855	-1.49523	0.81159	0.827746	0.560663	-0.560662	0.895569	-0.895569	0.0386133	-0.222695	0.3232	-0.0398622	-0.119816
PF3D7_1124600	Q8IIB7	ethanolamine kinase	-0.279157	-0.169032	0.425124	0.204588	1.04912	-0.271517	-0.256993	-0.360483	-0.279791	-0.949478	-0.319732	0.319732	-0.973535	0.973535	0.456632	-0.456632	-0.514077	0.666358	-0.330463	0.604179	-0.604179	0.963395	-0.963395	-0.608809	0.312317	0.956705	-0.105983	-0.204218	0.204218	-1.4786	0.0235304	1.54298	0.226942	-0.477288	-0.74855	1.75546	-0.70517	-0.709951	0.626944	-0.626944	0.279766	-0.279766	-0.966354	1.0914	-0.523365	0.523479	2.25033
PF3D7_1124700	Q8IIB6	GrpE protein homolog, mitochondrial, putative	0.713258	-0.310521	0.217264	-0.620164	0.26354	-1.20241	0.227327	-0.360483	-0.279791	1.01886	-1.12807	1.12807	0.874954	-0.874954	0.618388	-0.618388	-0.514077	0.666358	-0.330463	-1.40085	1.40085	0.861305	-0.861305	0.437074	-0.596074	1.02548	-0.840452	0.235516	-0.235516	-0.567741	-1.26428	1.24049	-1.36841	0.44438	-0.74855	-0.370244	1.19078	0.669562	0.886506	-0.886506	-0.387354	0.387354	-1.20389	0.711773	-0.523365	1.01171	0.0175842
PF3D7_1124800	Q8IIB5	nuclear preribosomal assembly protein, putative	-0.423884	1.59173	-0.544892	-0.387542	-0.185363	0.0387813	-0.0494273	-0.360483	-0.279791	0.526775	0.816106	-0.816106	1.12358	-1.12358	-0.837413	0.837413	-0.514077	0.666358	-0.330463	-0.913916	0.913916	0.0967436	-0.0967436	1.46204	-0.596074	-0.900139	-0.689237	-0.937109	0.937109	-1.97718	-0.362812	2.26393	-1.36841	-2.53545	2.37761	0.887964	1.09099	2.79256	0.809676	-0.809676	0.477431	-0.477431	-0.966354	1.0914	-0.523365	0.523479	-0.222866
PF3D7_1124900	Q8IIB4	60S ribosomal protein L35, putative	-0.423884	1.59173	-0.544892	-0.387542	0.981783	0.28702	-0.87969	-0.360483	-0.279791	-0.949478	-0.496418	0.496418	-1.36269	1.36269	0	0	-0.514077	0.666358	-0.330463	1.03383	-1.03383	-0.299963	0.299963	-2.4914	7.88224	1.98828	-2.05017	4.92601	-4.92601	-0.23216	7.75038	-3.70025	-1.36841	-0.0274263	2.55129	1.03599	-0.70517	-0.912279	0.102522	-0.102522	7.39571	-7.39571	1.01313	1.72411	-0.523365	-1.91766	-2.38691
PF3D7_1125000	Q8IIB3	conserved Plasmodium protein, unknown function	0.372115	-0.829315	-0.544892	0.426637	-0.249492	0.925349	-0.87969	-0.360483	3.90732	-0.949478	1.97277	-1.97277	1.79634	-1.79634	-0.0055268	0.00552677	1.94707	-1.50173	-0.330463	0.120823	-0.120823	-0.465858	0.465858	0.144227	2.23003	-0.900139	-0.538023	1.31794	-1.31794	-0.801189	1.08737	0.289165	0.436858	-0.747551	0.81453	0.221854	1.09099	-0.204613	-0.239458	0.239458	-0.431828	0.431828	-0.174562	1.0914	1.31086	-1.10395	1.94118
PF3D7_1125100	Q8IIB2	vacuolar membrane protein-related, putative	0.713258	0.208274	-0.544892	-0.620164	-1.53207	1.27998	-0.87969	2.18064	-0.279791	1.01886	-0.279727	0.279727	-0.674184	0.674184	-0.837413	0.837413	-0.514077	0.666358	-0.330463	0.0811272	-0.0811272	-0.134067	0.134067	0.144227	0.675673	-0.0336118	-0.417052	0.528672	-0.528672	1.05094	-1.26428	-0.461784	-0.378987	0.662136	0.393701	-0.802932	-0.0488792	-0.0605186	0.0450294	-0.0450294	1.37011	-1.37011	0.221335	-0.806737	-0.523365	0.523479	0.318146
PF3D7_1125300	Q8IIB0	DNA-directed RNA polymerase	0.258401	0.0353421	-0.0367883	-0.27123	-0.0672305	0.757368	-0.617502	-0.360483	-0.279791	-0.0171081	-0.431505	0.431505	-0.492495	0.492495	-0.273877	0.273877	1.94707	-1.50173	-0.330463	0.331517	-0.331517	-0.244664	0.244664	0.383829	0.0976064	0.202714	-0.565517	-0.378716	0.378716	0.115773	0.394862	-0.322709	-0.246447	0.0210772	-0.193437	-0.120539	0.251665	0.292581	0.6404	-0.6404	0.446546	-0.446546	0.617231	-0.174025	0.0880429	-0.561474	-0.763877
PF3D7_1125400	Q8IIA9	mitochondrial import inner membrane translocase subunit TIM44, putative	-0.105484	-0.345107	-0.544892	0.589473	-0.634265	1.27998	-0.0494273	-0.360483	-0.279791	-0.211352	0.0778115	-0.0778115	0.521641	-0.521641	-0.109512	0.109513	-0.514077	0.666358	-0.330463	0.120823	-0.120823	0.0650071	-0.0650071	0.437074	-0.596074	1.98828	-1.44531	-0.285651	0.285651	0.391061	0.0235304	-0.423231	0.436858	-0.300577	0.0329901	-0.444257	0.192912	0.54468	1.50389	-1.50389	-0.863868	0.863868	1.01313	0.0368795	-0.523365	-0.832712	1.76806
PF3D7_1125500	Q8IIA8	small nuclear ribonucleoprotein Sm D1, putative	-2.01588	-0.829315	3.01184	1.24082	0.26354	-1.20241	2.44136	-0.360483	-0.279791	-0.949478	-0.705228	0.705228	0.129072	-0.129072	0	0	-0.514077	0.666358	-0.330463	1.03383	-1.03383	-0.664933	0.664933	0.520745	-0.596074	0.337757	-0.494819	-0.937109	0.937109	3.3372	-1.26428	-2.8661	-0.143409	0.242177	-0.74855	0.935544	-0.70517	-0.686302	1.58774	-1.58774	-1.49922	1.49922	0.221335	2.98954	-0.523365	-1.91766	-0.222866
PF3D7_1125700	Q8IIA7	kelch protein, putative	-0.423884	2.80225	-0.544892	-1.20172	-0.0955822	-0.705936	0.44873	2.68886	-0.279791	-0.358977	0.816106	-0.816106	1.24789	-1.24789	-0.308031	0.308031	-0.514077	0.666358	-0.330463	-0.0096062	0.00960621	-2.05033	2.05033	-1.03726	-0.15754	1.19148	0.390119	0.235516	-0.235516	-0.515443	1.07719	-0.0061552	0.775346	-1.32489	0.488888	-0.458134	1.42777	1.26275	0.246252	-0.246252	0.0891604	-0.0891604	-0.118005	1.90489	-0.523365	-0.87146	0.0175842
PF3D7_1125800	Q8IIA6	kelch protein, putative	0.512586	-0.829315	-0.544892	0.282958	0.622661	-1.20241	-0.87969	2.68886	-0.279791	0.231524	1.45596	-1.45596	-1.08298	1.08298	-0.255093	0.255093	-0.514077	0.666358	-0.330463	0.0599561	-0.0599561	0.506366	-0.506366	-0.0440321	-0.141878	-0.590665	0.477272	0.235516	-0.235516	0.64035	-0.903692	-0.213501	-1.36841	-0.0770901	0.0329901	0.887964	-0.70517	0.54468	0.112104	-0.112104	0.446546	-0.446546	0.221335	0.142332	0.164469	-0.39195	-0.222866
PF3D7_1125900	Q8IIA5	conserved Plasmodium protein, unknown function	-2.01588	-0.829315	-0.544892	2.86917	2.05915	-1.20241	-0.87969	-0.360483	-0.279791	-0.949478	-0.35286	0.35286	-1.36269	1.36269	-0.837413	0.837413	-0.514077	0.666358	-0.330463	-1.40085	1.40085	-1.89671	1.89671	-2.4914	-0.596074	-0.900139	3.39355	1.01727	-1.01727	4.13039	-1.26428	-3.70025	-1.36841	2.3316	-0.74855	-1.77648	-0.70517	-0.121359	-0.759861	0.759861	-1.49922	1.49922	0	0	0	0	1.07556
PF3D7_1126000	Q8IIA4	threonine--tRNA ligase	-0.562319	-0.19774	-0.544892	0.957623	-0.0955822	0.28702	-0.310367	-0.360483	-0.279791	0.315881	-0.261873	0.261873	-0.0116599	0.0116599	-0.473463	0.473463	-0.514077	0.666358	-0.330463	0.0263743	-0.0263743	0.0561054	-0.0561054	0.421661	-0.596074	0.0119949	-0.187843	-0.350796	0.350796	0.34186	-0.315367	-0.199014	0.122897	0.59823	-0.10293	-0.813514	0.0367238	-0.155747	-1.69834	1.69834	-0.546192	0.546192	-0.0637106	-0.503035	-0.523365	0.621124	0.668213
PF3D7_1126100	Q8IIA3	autophagy-related protein 7, putative	0.372115	-0.425808	0.0478957	-0.116149	0.544104	-0.271517	-0.256993	-0.360483	-0.279791	-0.119086	-0.945034	0.945034	-0.526188	0.526188	0.10689	-0.10689	1.94707	-1.50173	-0.330463	-0.318772	0.318772	-0.924253	0.924253	-1.07222	-0.10694	-0.233579	1.29981	-0.239118	0.239118	0.945036	-0.548829	-0.714522	-0.256835	0.837551	-0.473564	-0.370244	-0.0731863	-0.516819	0.105864	-0.105864	-0.186853	0.186853	-1.01386	-0.199333	-0.0831513	1.207	-1.02527
PF3D7_1126200	Q8IIA2	40S ribosomal protein S18, putative	0.372115	0.986465	-0.544892	-0.794631	0.622661	-0.705936	-0.87969	-0.360483	-0.279791	0.822025	0.652041	-0.652041	-0.368182	0.368182	-0.837413	0.837413	-0.514077	0.666358	-0.330463	1.03383	-1.03383	1.52489	-1.52489	0.583498	-0.596074	-0.900139	0.218048	1.57566	-1.57566	-2.26802	1.13963	1.80514	-0.0491774	1.31541	-0.74855	-0.802932	-0.70517	-0.608079	-0.759861	0.759861	-1.49922	1.49922	-2.15404	1.72411	-0.523365	1.33719	0.498484
PF3D7_1126400	Q8IIA0	large ribosomal subunit processing factor,putative	-2.01588	2.80225	-0.544892	0.426637	-0.0955822	0.28702	1.11294	-0.360483	-0.279791	-0.949478	-1.15268	1.15268	0.427425	-0.427425	-0.837413	0.837413	-0.514077	0.666358	-0.330463	-2.61819	2.61819	-0.15959	0.15959	-2.4914	-0.596074	-0.900139	3.39355	1.99445	-1.99445	0.0586764	-0.0623235	-0.0299881	0.346594	-0.546413	-0.74855	0.754742	1.00119	-0.279543	-0.616131	0.616131	-1.49922	1.49922	0.560674	-0.806737	2.62102	-1.2202	-0.655675
PF3D7_1126500	Q8II99	conserved Plasmodium protein, unknown function	-1.17306	0.452412	0.710423	0.570316	-0.0127079	-0.0566952	-0.113294	-0.360483	-0.279791	0.413217	-0.450662	0.450662	-0.357008	0.357008	-0.613443	0.613443	1.94707	-1.50173	-0.330463	-0.626181	0.626181	-0.278494	0.278494	0.520745	-0.141878	-0.281191	-0.300401	-0.592219	0.592219	0.345236	-0.0711614	-0.326848	-0.098038	0.287111	-0.198577	-0.604617	-0.389178	0.537742	0.62449	-0.62449	-0.459553	0.459553	-0.344231	-0.445187	0.524763	0.407234	0.0571876
PF3D7_1126600	Q8II98	steryl ester hydrolase, putative	0.923191	-0.270614	0.275891	-0.888575	0.0390885	0.34908	-0.0494273	-0.360483	-0.279791	-0.211352	0.00450563	-0.0045056	-0.036679	0.036679	0.190211	-0.190211	-0.514077	0.666358	-0.330463	-0.913916	0.913916	0.341201	-0.341201	-1.53299	-0.596074	2.25087	0.424249	0.297233	-0.297233	0.957626	-0.717935	-0.641699	-0.622759	0.3213	-0.10293	0.699716	-0.70517	-0.465237	0.158764	-0.158764	0.92667	-0.92667	-0.966354	1.0914	0.164469	0.218336	-0.493372
PF3D7_1126700	Q8II97	autophagy-related protein 23, putative	0.849715	0.139101	-0.544892	-0.713213	-0.0955822	0.28702	0.44873	-0.360483	-0.279791	-0.358977	0.563698	-0.563698	1.21921	-1.21921	0.327228	-0.327228	-0.514077	0.666358	-0.330463	0.222268	-0.222268	0.723733	-0.723733	1.34224	-0.596074	-0.112387	-1.0604	-0.0995198	0.0995198	-0.350067	0.684837	0.01961	0.418053	-0.52872	0.179529	0.201038	1.07228	-0.220224	-0.345579	0.345579	0.724513	-0.724513	0.221335	1.0914	-0.523365	-0.697093	-0.532015
PF3D7_1126800	Q8II95	RNA-binding protein, putative	0.713258	0.208274	-0.544892	-0.620164	0.327669	0.260423	-0.523863	-0.360483	0.243598	-0.316798	-0.394538	0.394538	-0.226109	0.226109	-0.109512	0.109513	-0.514077	-1.50173	3.02549	-0.0096062	0.00960621	-0.740444	0.740444	-1.50304	0.198768	1.80776	0.331459	0.00099089	-0.0009909	-0.149848	-0.243751	0.281638	-0.653828	0.0905253	1.72633	0.332872	-0.70517	-0.516819	1.14058	-1.14058	-0.130769	0.130769	-0.174562	0.458688	-0.523365	0.116621	-0.532015
PF3D7_1126900	Q8II94	small nuclear ribonucleoprotein F, putative	-0.423884	-0.829315	-0.544892	1.24082	-0.634265	0.659379	1.6111	-0.360483	-0.279791	-0.949478	3.52319	-3.52319	4.60436	-4.60436	4.98579	-4.98579	1.94707	-1.50173	-0.330463	0	0	1.52489	-1.52489	-0.514679	0.99361	-0.900139	0.671691	-0.937109	0.937109	1.22202	0.73898	-1.66122	0.346594	-1.82029	-0.74855	0.754742	-0.70517	2.56777	0.749309	-0.749309	0.724513	-0.724513	-0.570458	-0.806737	-0.523365	1.33719	0.498484
PF3D7_1127000	Q8II93	protein phosphatase, putative	-0.105484	0.623309	-0.544892	-0.0618702	0.590014	0.151617	-0.87969	-0.360483	-0.279791	-0.14425	-0.248102	0.248102	0.874954	-0.874954	-0.0055268	0.00552677	1.94707	-1.50173	-0.330463	0.120823	-0.120823	-1.08204	1.08204	0.144227	-0.596074	0.832915	-0.417052	-0.0995198	0.0995198	0.806542	-1.26428	-0.204763	0.610441	1.31541	-0.74855	-0.802932	0.607411	-1.7032	0.102522	-0.102522	-0.0167316	0.0167316	0.221335	-0.806737	1.31086	-0.290236	-1.80983
PF3D7_1127100	Q8II92	deoxyuridine 5'-triphosphate nucleotidohydrolase	0.372115	1.59173	-0.544892	-1.20172	-0.0955822	-1.20241	-0.87969	4.21354	-0.279791	0.822025	-1.64488	1.64488	0.129072	-0.129072	-0.837413	0.837413	1.94707	-1.50173	-0.330463	1.03383	-1.03383	-0.821348	0.821348	0.863034	-0.596074	-0.112387	-0.565517	0.235516	-0.235516	-3.00833	-1.26428	3.80711	-0.415632	-0.971038	-0.74855	0.332872	4.98268	-0.121359	-0.759861	0.759861	-1.49922	1.49922	1.40902	-0.806737	-0.523365	-0.697093	-1.87773
PF3D7_1127200	Q8II91	conserved Plasmodium protein, unknown function	-2.01588	-0.829315	-0.544892	2.86917	2.05915	-1.20241	-0.87969	-0.360483	-0.279791	-0.949478	-1.64488	1.64488	-1.36269	1.36269	-0.837413	0.837413	-0.514077	0.666358	-0.330463	1.03383	-1.03383	1.52489	-1.52489	0.520745	1.22071	-0.900139	-0.494819	0.528672	-0.528672	1.22202	-1.26428	-0.641699	-1.36841	-2.38646	9.15095	-1.77648	10.6705	-1.7032	0.749309	-0.749309	0	0	1.40902	-0.806737	-0.523365	-0.697093	0.0862841
PF3D7_1127300	Q8II90	methyltransferase, putative	-2.01588	-0.829315	-0.544892	2.86917	0.26354	-0.581816	-0.0494273	-0.360483	2.16269	-0.211352	-0.758922	0.758922	-1.36269	1.36269	-0.837413	0.837413	-0.514077	0.666358	-0.330463	1.03383	-1.03383	-0.664933	0.664933	-0.985327	1.22071	-0.900139	1.06053	0.365807	-0.365807	-0.0705843	0.73898	-0.30186	-1.36841	1.3451	-0.74855	-0.625923	0.846062	-0.408966	1.22362	-1.22362	0.406836	-0.406836	0.69641	-0.806737	-0.523365	0.0352499	1.32288
PF3D7_1127400	Q8II89	conserved Plasmodium protein, unknown function	-2.01588	6.43381	-0.544892	-2.0159	0.0390885	-0.271517	1.6111	-0.360483	-0.279791	-0.949478	1.17407	-1.17407	0.129072	-0.129072	-0.837413	0.837413	-0.514077	-1.50173	3.02549	-2.61819	2.61819	-7.23439	7.23439	-2.4914	2.58329	-0.900139	2.03262	0.528672	-0.528672	0.537702	0.856818	-1.00153	1.48993	-0.971038	-0.74855	1.38755	-0.70517	-0.516819	-0.891093	0.891094	1.95992	-1.95992	-2.15404	-0.806737	-0.523365	2.96462	-0.944215
PF3D7_1127500	Q8II88	protein disulfide isomerase, putative	-1.06068	1.34962	0.522126	-0.0618702	-0.249492	-0.138532	-0.168036	1.2731	-0.279791	0.315881	0.0778115	-0.0778115	0.583087	-0.583087	1.10365	-1.10365	-0.514077	-1.50173	3.02549	-1.40085	1.40085	-1.75984	1.75984	0.863034	0.56006	-0.900139	-0.565517	2.72734	-2.72734	-0.333615	0.412868	0.140722	-0.488923	-0.426647	0.0129506	0.170615	0.169884	0.852082	-1.3309	1.3309	0.872761	-0.872761	-0.253741	-0.0474821	0.577169	0.0352499	0.498484
PF3D7_1127600	Q8II87	uncharacterized protein	0.849715	-0.829315	-0.544892	-0.0618702	0.443101	0.28702	0.116625	-0.360483	-0.279791	-0.949478	0.0778115	-0.0778115	0.521641	-0.521641	-0.19039	0.19039	-0.514077	0.666358	-0.330463	-0.294179	0.294179	-1.3314	1.3314	2.12095	-0.596074	-0.900139	-1.3697	1.40814	-1.40814	0.103421	0.816028	-0.524062	1.65807	-0.471479	-0.74855	-0.659763	1.30231	-0.0283092	-0.42449	0.42449	-0.814994	0.814995	0.221335	-0.0474821	0.577169	-0.452979	0.859158
PF3D7_1127700	Q8II86	conserved Plasmodium protein, unknown function	-1.06068	0.623309	1.58914	-0.0618702	-0.389409	0.828633	0.0260511	-0.360483	-0.279791	-0.14425	-0.0547029	0.0547029	0.330662	-0.330662	-0.837413	0.837413	-0.514077	0.666358	-0.330463	0.425158	-0.425158	0.236758	-0.236758	-0.734315	-0.596074	-0.900139	1.57898	0.235516	-0.235516	0.494931	0.238165	-0.641699	1.84723	-0.705647	1.10761	-0.589968	0.361302	-0.368521	0.601351	-0.601351	-0.609727	0.609727	-1.20389	-0.806737	1.6777	1.01171	-0.532015
PF3D7_1127800	Q8II85	conserved Plasmodium protein, unknown function	-0.713338	0.491252	-0.544892	0.648686	0.0158694	0.33838	0.150981	-0.360483	-0.279791	-0.338615	-0.470316	0.470316	-0.752424	0.752424	-0.604485	0.604485	1.94707	-1.50173	-0.330463	0.139456	-0.139456	0.459045	-0.459045	0.144227	0.110452	-0.418735	0.0668336	-0.502803	0.502803	-0.202074	-0.145217	0.286414	-0.643763	1.00257	-0.330261	-0.350438	-0.224506	-0.500109	1.00084	-1.00084	-0.452758	0.452758	0.846434	-0.407129	0.0558635	-0.632853	-0.0044754
PF3D7_1127900	Q8II84	conserved Plasmodium protein, unknown function	-0.224884	0.986465	0.788881	-0.794631	-1.01904	0.925349	0.543617	-0.360483	-0.279791	0.315881	0.159844	-0.159844	0.725777	-0.725777	-0.837413	0.837413	-0.514077	0.666358	-0.330463	-2.00952	2.00952	-0.334394	0.334394	0.144227	-0.596074	-0.900139	0.671691	-0.937109	0.937109	-1.34816	0.412868	1.20766	0.775346	-0.440256	1.10761	-0.589968	2.49425	-0.813414	1.10863	-1.10864	0.92667	-0.92667	0.560674	0.277913	1.04883	-1.2202	-0.432289
PF3D7_1128000	A0A144A0M2	conserved Plasmodium protein, unknown function	0.0309726	-0.137589	0.471316	-0.154919	0.0158694	0.33838	-0.536133	-0.360483	-0.279791	0.272248	0.00291202	-0.002912	-0.183157	0.183157	-0.255093	0.255093	1.94707	-1.50173	-0.330463	-0.754917	0.754917	-0.314562	0.314562	-1.27496	-0.596074	0.210793	1.43939	0.0136679	-0.0136679	0.743673	-0.43398	-0.561211	-0.479151	0.633102	-0.74855	0.473496	0.0532104	-0.859551	-0.499395	0.499395	0.373397	-0.373397	-0.796684	0.277913	0.524763	0.407234	-0.900497
PF3D7_1128100	Q8II82	cochaperone prefoldin complex subunit, putative	-0.105484	0.623309	-0.544892	-0.0618702	0.26354	-1.20241	-0.87969	-0.360483	-0.279791	2.00303	0.652041	-0.652041	0.702827	-0.702827	3.52999	-3.52999	-0.514077	0.666358	-0.330463	-1.40085	1.40085	-0.18591	0.18591	1.46204	-0.596074	1.26618	-2.05017	-0.937109	0.937109	-1.2389	0.122593	1.24049	1.89827	-2.38646	-0.74855	2.44222	0.91993	-0.347336	-0.582312	0.582312	-1.49922	1.49922	0.560674	-0.806737	1.04883	-0.522726	1.94118
PF3D7_1128200	Q8II81	multiprotein bridging factor type 1, putative	0.372115	-0.829315	0.788881	-0.183997	2.05915	-1.20241	-0.87969	-0.360483	-0.279791	-0.949478	-1.64488	1.64488	0.427425	-0.427425	0	0	-0.514077	0.666358	-0.330463	-0.0096062	0.00960621	0.612462	-0.612462	0.144227	-0.596074	0.544073	-0.235595	2.97164	-2.97164	-1.68634	-1.26428	2.41686	0.346594	-0.971038	-0.74855	-0.510868	2.70754	1.14411	-1.26292	1.26292	-1.49922	1.49922	0.221335	0.458688	-0.523365	-0.290236	0.0862841
PF3D7_1128300	Q8II80	6-phosphofructokinase	0.133315	-0.103003	-0.544892	0.182383	-0.169883	-0.688816	0.150981	-0.360483	1.74157	0.57768	0.31841	-0.31841	0.193932	-0.193932	0.0189405	-0.0189405	-0.514077	0.666358	-0.330463	0.733662	-0.733662	0.15625	-0.15625	0.200304	0.21568	0.574801	-0.660282	0.0400784	-0.0400784	0.168994	0.289973	-0.325297	0.291271	-0.834062	0.927979	-0.143433	0.395704	0.707832	0.570805	-0.570805	-0.404459	0.404459	0.00539124	0.573726	-0.523365	-0.142288	-0.820555
PF3D7_1128400	Q8II79	geranylgeranyl pyrophosphate synthase, putative	-0.0258844	0.381205	0.34429	-0.387542	0.590014	-0.525398	-0.87969	3.79772	-0.279791	-0.949478	1.22627	-1.22627	-0.0065424	0.00654239	-0.19039	0.19039	1.94707	-1.50173	-0.330463	-0.183512	0.183512	-1.3314	1.3314	-0.844132	0.99361	1.26618	-0.349006	-0.937109	0.937109	-0.135215	-0.863626	0.581723	-0.329016	-0.585015	-0.74855	0.908149	1.36314	0.0224451	-1.51445	1.51445	-0.313229	0.313229	-2.15404	1.72411	-0.523365	1.33719	2.27411
PF3D7_1128500	Q8II78	uncharacterized protein	0.969114	0.0785749	-0.544892	-0.794631	0.590014	-1.20241	0.0260511	-0.360483	-0.279791	0.660979	-0.527457	0.527457	-0.533933	0.533933	-0.42147	0.42147	-0.514077	0.666358	-0.330463	1.03383	-1.03383	-0.344471	0.344471	-0.514679	-0.0661791	0.18302	0.444869	-0.702584	0.702584	0.357374	-0.0460809	-0.352376	-0.806117	0.76923	0.712033	-0.324138	-0.145709	-0.536268	1.18529	-1.18529	-0.796989	0.796989	0.221335	-0.116505	0.477121	-0.36421	0.684638
PF3D7_1128600	Q8II77	CCR4-NOT transcription complex subunit 2,putative	-0.583084	-0.829315	-0.544892	1.40365	0.26354	-0.37495	1.33434	-0.360483	-0.279791	-0.949478	-0.414385	0.414385	0.342181	-0.342181	-0.352146	0.352146	-0.514077	0.666358	-0.330463	-1.21357	1.21357	-0.705485	0.705485	-0.57458	0.56006	-0.112387	0.424249	-0.937109	0.937109	0.820869	-0.0208768	-0.852634	0.390568	0.00886651	0.774451	-0.478416	-0.70517	0.122002	0.429182	-0.429182	0.0704736	-0.0704736	-1.72216	0.573726	-0.523365	1.63309	-0.288443
PF3D7_1128700	Q8II76	GPI-anchor transamidase	-1.21988	0.381205	1.23347	0.426637	0.375765	0.193931	-0.256993	-0.360483	-0.279791	-0.395883	-1.14474	1.14474	-0.936472	0.936472	-0.837413	0.837413	-0.514077	0.666358	-0.330463	0.546892	-0.546892	0.529514	-0.529514	-1.27496	-0.596074	1.7661	0.462317	0.365807	-0.365807	0.195541	-0.557246	0.0779608	0.580459	-0.392004	-0.0735835	-0.625923	-0.70517	1.20883	1.02019	-1.02019	-0.197523	0.197523	-0.253741	-0.806737	-0.523365	1.01171	-1.11394
PF3D7_1129000	Q8II73	spermidine synthase	0.555807	-0.270614	0.275891	-0.5128	2.05915	-1.20241	-0.87969	-0.360483	-0.279791	-0.949478	0.939155	-0.939155	0.702827	-0.702827	0.750733	-0.750733	-0.514077	0.666358	-0.330463	-2.61819	2.61819	1.06867	-1.06867	-0.14862	-0.596074	-0.900139	0.974119	1.01727	-1.01727	0.252568	0.73898	-0.641699	0.405732	0.346765	0.275537	-0.467226	-0.70517	-0.230451	-0.678285	0.678285	-1.49922	1.49922	0.69641	-0.806737	-0.523365	0.0352499	0.367329
PF3D7_1129100	Q8II72	parasitophorous vacuolar protein 1	-1.28111	-0.270614	-0.544892	1.74185	2.05915	-1.20241	-0.87969	-0.360483	-0.279791	-0.949478	-0.496418	0.496418	-0.329931	0.329931	-0.837413	0.837413	-0.514077	0.666358	-0.330463	0.825141	-0.825141	0.121156	-0.121156	0.837812	0.0732668	-0.444072	-0.61761	-0.285651	0.285651	-0.716888	0.73898	0.377819	-1.36841	-1.57765	-0.74855	1.83955	-0.70517	2.36439	-0.0256705	0.0256705	0.781531	-0.781531	-0.118005	0.820238	-0.523365	-0.173991	-0.0645206
PF3D7_1129200	Q8II71	26S proteasome regulatory subunit RPN7,putative	0.512586	0.452412	-0.544892	-0.579113	1.16134	-0.788682	0.227327	-0.360483	-0.279791	-0.949478	0.869317	-0.869317	0.264687	-0.264687	-0.837413	0.837413	1.94707	-1.50173	-0.330463	1.03383	-1.03383	-0.250642	0.250643	0.863034	0.56006	-0.112387	-1.0604	1.01727	-1.01727	-0.114253	1.17212	-0.476372	-0.0144606	-0.524064	0.0329901	-1.11037	1.98907	1.29397	-1.4564	1.4564	-0.286275	0.286275	1.64656	-0.806737	-0.523365	-0.941207	-0.026134
PF3D7_1129300	Q8II70	conserved Plasmodium protein, unknown function	-0.296524	-0.248266	0.73553	0.133533	-0.114483	0.365412	-0.704898	0.441977	0.234415	0.138287	-0.500519	0.500519	-0.387875	0.387875	-0.594779	0.594779	-0.514077	-1.50173	3.02549	0.0112625	-0.0112625	0.596997	-0.596997	0.598645	-0.15754	-0.302534	-0.360738	-0.0995198	0.0995198	0.742998	0.00837969	-0.785631	0.464419	-0.0958561	-0.0684311	0.0591398	0.076367	-0.29041	0.187501	-0.187501	-0.469281	0.469281	0.221335	-0.407129	0.345478	-0.118928	-0.79014
PF3D7_1129400	Q8II69	RNA methyltransferase, putative	-0.611178	-0.402073	0.710423	0.570316	0.375765	0.193931	-0.256993	-0.360483	-0.279791	-0.395883	-0.611263	0.611263	0.972243	-0.972243	-0.837413	0.837413	-0.514077	0.666358	-0.330463	1.03383	-1.03383	0.682649	-0.682648	-0.0953754	-0.0180069	-0.506263	0.424249	-0.937109	0.937109	0.271211	0.46931	-0.524062	0.346594	-0.801188	0.439391	-1.01711	-0.0226276	1.99831	0.287318	-0.287318	0.406836	-0.406836	-0.0425962	0.0368795	-0.523365	0.25224	1.07556
PF3D7_1129600	Q8II67	phosphatidylinositol-4-phosphate 5-kinase,putative	0.770115	-0.224055	0.34429	-0.794631	0.0390885	0.426655	-0.256993	-0.360483	-0.279791	-0.119086	-0.0640569	0.0640569	-0.788935	0.788935	-0.0609858	0.0609858	-0.514077	0.666358	-0.330463	0.628048	-0.628048	-0.299963	0.299963	-0.624497	0.99361	-0.358559	0.444869	-0.0842909	0.0842909	-0.123998	0.672756	-0.211985	0.970233	-1.61441	1.50134	0.71639	-0.188092	0.453856	0.494954	-0.494954	0.582572	-0.582572	-0.669432	0.142332	0.852303	0.218336	-1.04039
PF3D7_1129700	Q8II66	conserved Plasmodium protein, unknown function	2.76011	-0.829315	-0.544892	-2.0159	0.981783	0.28702	-0.87969	-0.360483	-0.279791	-0.949478	-0.428861	0.428861	1.07838	-1.07838	-0.837413	0.837413	1.94707	-1.50173	-0.330463	1.03383	-1.03383	0.429977	-0.429977	1.02277	-0.596074	-0.900139	-0.235595	1.01727	-1.01727	1.51286	-1.26428	-0.947555	-0.551744	0.44438	-0.74855	0.634208	-0.70517	-0.347336	-0.759861	0.759861	-1.49922	1.49922	2.59671	-0.806737	-0.523365	-1.91766	1.46028
PF3D7_1129800	Q8II65	conserved Plasmodium protein, unknown function	1.56611	0.986465	-0.544892	-2.0159	-1.53207	0.0387813	0.780835	-0.360483	4.60517	0.526775	0.554299	-0.554299	-1.36269	1.36269	-0.837413	0.837413	1.94707	-1.50173	-0.330463	0.222268	-0.222268	-1.60343	1.60343	0.144227	-0.596074	-0.900139	0.671691	1.99445	-1.99445	0.357374	-0.776999	0.01961	0.53715	0.44438	0.351395	-0.370244	-0.70517	-0.648639	0.612112	-0.612112	-0.906225	0.906225	0.221335	1.0914	-0.523365	-0.697093	-0.325915
PF3D7_1129900	Q8II64	transporter, putative	0.589206	-0.169032	-0.544892	-0.239509	-0.634265	0.193931	-0.87969	-0.360483	-0.279791	1.8185	-0.452246	0.452246	-0.0065424	0.00654239	-0.837413	0.837413	-0.514077	-1.50173	3.02549	-0.792182	0.792182	-1.42295	1.42295	0.671352	-0.172158	-0.900139	-0.0541377	0.661925	-0.661925	1.34578	0.270132	-1.55276	-1.10457	1.0541	0.165251	-0.0240947	-0.180137	-0.827103	-1.41602	1.41602	-0.0760311	0.0760312	-0.253741	1.47103	0.577169	-0.941207	-0.222866
PF3D7_1130000	Q8II63	phosphoacetylglucosamine mutase, putative	-0.158551	0.784712	0.0478957	-0.387542	-0.0955822	-1.20241	2.10926	-0.360483	-0.279791	-0.0637266	-0.148858	0.148858	-0.195224	0.195224	-0.406064	0.406064	1.94707	-1.50173	-0.330463	0.781965	-0.781965	-0.117478	0.117478	0.549708	-0.596074	0.766259	-0.793924	0.484254	-0.484254	0.2144	-0.270536	-0.0877876	0.03733	-0.20532	0.225172	-0.946569	-0.70517	1.56421	0.465405	-0.465406	0.92667	-0.92667	0.221335	-0.174025	0.393747	-0.290236	0.738933
PF3D7_1130100	Q8II62	60S ribosomal protein L38	-2.01588	-0.829315	-0.544892	2.86917	-0.634265	0.0387813	-0.87969	-0.360483	-0.279791	2.00303	3.52319	-3.52319	-1.36269	1.36269	0	0	1.94707	-1.50173	-0.330463	1.03383	-1.03383	1.52489	-1.52489	2.77985	-0.596074	-0.900139	-2.05017	0	0	-2.41344	-1.26428	3.18149	-1.36841	2.062	-0.74855	0.0315365	-0.70517	-1.7032	-1.58305	1.58305	-1.49922	1.49922	1.40902	-0.806737	-0.523365	-0.697093	-2.38691
PF3D7_1130200	Q8II61	60S ribosomal protein P0	-0.0701066	-0.0223018	-0.1497	0.155244	0.712442	-1.20241	0.365704	-0.360483	-0.279791	0.157711	0.0778115	-0.0778115	-0.368182	0.368182	-0.837413	0.837413	-0.514077	0.666358	-0.330463	0.471979	-0.471979	-0.299963	0.299963	-0.0108099	-0.596074	-0.900139	0.8318	0.235516	-0.235516	-1.57448	0.122593	1.5934	-1.36841	0.798234	0.488888	-0.721803	-0.70517	0.669562	-0.382569	0.382569	0.872761	-0.872761	1.01313	0.205603	-0.523365	-0.941207	-0.81306
PF3D7_1130400	Q8II60	26S protease regulatory subunit 6A, putative	-0.546345	0.00873723	-0.544892	0.802412	1.03309	-0.847787	-0.405254	-0.360483	-0.279791	-0.105905	-0.404541	0.404541	-0.368182	0.368182	-0.837413	0.837413	-0.514077	0.666358	-0.330463	0.369825	-0.369825	0.551634	-0.551634	0.363862	-0.0661791	-0.539086	-0.0087735	-0.285651	0.285651	-1.68634	0.921094	1.30465	0.456063	0.203458	-0.74855	0.108473	-0.70517	-0.188671	0.145641	-0.145641	-0.228516	0.228516	1.19943	-0.806737	0.771381	-1.05608	1.32288
PF3D7_1130500	Q8II59	conserved Plasmodium protein, unknown function	-0.651312	0.208274	0.97942	0.0777033	0.26354	0.0387813	-0.0494273	-0.360483	0.941449	-0.580415	-0.332352	0.332352	0.358574	-0.358574	-0.0609858	0.0609858	-0.514077	0.666358	-0.330463	-0.487847	0.487847	-0.465858	0.465858	-0.734315	0.110452	1.02548	0.0668336	0.162227	-0.162227	1.09276	-0.462975	-0.913571	0.456063	-0.157926	-0.432608	0.243113	0.747047	-0.491577	-0.175666	0.175666	-0.367138	0.367138	0.00539124	0.573726	0.477121	-0.586132	0.27653
PF3D7_1130600	Q8II58	conserved Plasmodium protein, unknown function	1.02339	-0.169032	-0.544892	-0.683607	-0.634265	1.69371	-0.87969	0.910078	-0.279791	-0.457394	0.450284	-0.450284	-0.604167	0.604167	-0.530928	0.530928	-0.514077	0.666358	-0.330463	0.0378226	-0.0378226	-0.836683	0.836683	-0.295044	0.463715	-0.900139	0.671691	0.365807	-0.365807	0.494931	-0.191104	-0.423231	-0.282966	0.372713	-0.372619	-0.494847	-0.273181	0.459317	-0.0052763	0.00527627	1.09513	-1.09513	0.221335	-0.461621	-0.0231222	0.0796343	-1.64495
PF3D7_1130700	Q8II57	structural maintenance of chromosomes protein 1,putative	-0.698366	0.923852	-0.176955	0.173961	-0.56147	0.407785	0.197408	-0.360483	-0.279791	0.486876	-0.269205	0.269205	-0.40894	0.40894	-0.649567	0.649568	1.94707	-1.50173	-0.330463	0.512111	-0.512111	0.553073	-0.553073	-1.03339	-0.596074	-0.347036	1.54037	-0.61138	0.61138	-0.446712	0.410577	0.260825	0.0315923	0.791013	0.0595731	-1.2599	-0.0086982	0.0400537	0.927557	-0.927557	0.576264	-0.576264	-0.37251	0.616866	0.164469	-0.0868073	-0.369937
PF3D7_1130800	Q8II56	armadillo repeat protein PF16, putative	0.133315	-0.466159	-0.544892	0.426637	-0.634265	1.59028	-0.87969	2.49828	-0.279791	-0.949478	-0.746082	0.746083	-0.803279	0.803279	-0.837413	0.837413	-0.514077	0.666358	-0.330463	-0.33568	0.335679	-1.55455	1.55455	0.144227	-0.596074	0.544073	-0.235595	-0.404098	0.404098	0.239467	-0.28972	-0.104385	0.0146567	1.49453	-0.74855	-1.57235	-0.154732	-0.325467	-0.375709	0.375709	1.92191	-1.92191	-0.570458	1.0914	-0.523365	0.116621	0.333604
PF3D7_1130900	Q8II55	conserved Plasmodium protein, unknown function	-0.105484	-0.829315	-0.544892	0.915144	-0.0955822	1.47857	-0.87969	0.554321	-0.279791	-0.949478	-0.415715	0.415715	-0.452462	0.452462	-0.837413	0.837413	-0.514077	0.666358	-0.330463	0.471979	-0.471979	0.0379723	-0.0379723	-0.514679	0.198768	1.26618	-0.349006	-0.0790908	0.0790908	0.313159	0.200604	-0.431424	-0.143409	-0.0611267	0.948508	-0.149265	0.26989	-0.177853	0.0275318	-0.0275318	-0.472882	0.472882	-1.5602	-0.332203	-0.523365	2.04919	-0.71642
PF3D7_1131000	Q8II54	RNA-binding protein s1, putative	-0.423884	-0.829315	-0.544892	1.24082	-3.32768	-1.20241	-0.87969	-0.360483	-0.279791	7.90804	-0.35286	0.35286	-0.496505	0.496505	-0.837413	0.837413	1.94707	-1.50173	-0.330463	-1.40085	1.40085	-2.85475	2.85475	-1.83249	-0.596074	1.26618	1.35215	0.235516	-0.235516	0.164435	0.374751	-0.363649	-1.36841	0.44438	-0.74855	2.44222	-0.70517	-1.7032	-1.76597	1.76597	0.724513	-0.724513	0	0	0	0	1.94118
PF3D7_1131100	Q8II53	serpentine receptor, putative	1.16811	-0.829315	-0.544892	-0.387542	-1.53207	1.59028	0.780835	-0.360483	0.941449	-0.211352	-0.813234	0.813234	-0.530079	0.530079	-0.837413	0.837413	1.94707	-1.50173	-0.330463	0.120823	-0.120823	-2.31441	2.31441	-1.17359	-0.596074	-0.900139	2.03262	-0.937109	0.937109	0.103421	0.122593	-0.171152	0.375662	-1.04301	-0.245185	1.65568	-0.70517	-0.0141152	-1.64402	1.64402	-0.488432	0.488432	0.0816065	0.086504	0.124008	-0.194505	0.333604
PF3D7_1131200	Q8II52	conserved Plasmodium protein, unknown function	1.39554	0.208274	-0.544892	-1.31803	-0.634265	0.393409	1.25527	-0.360483	-0.279791	-0.316798	0.939155	-0.939155	1.79634	-1.79634	0.618388	-0.618388	1.94707	-1.50173	-0.330463	-0.42698	0.42698	-0.617328	0.617328	0.144227	-0.596074	3.4325	-2.05017	0.821828	-0.821828	-0.399951	0.816028	0.00530288	-0.296534	0.0905253	-0.74855	-1.38097	0.361302	1.85594	0.137483	-0.137483	-0.228516	0.228516	-2.15404	-0.806737	10.482	-1.91766	-0.655675
PF3D7_1131300	Q8II51	conserved Plasmodium protein, unknown function	-2.01588	-0.829315	-0.544892	2.86917	-0.879121	1.50565	0.0260511	-0.360483	-0.279791	-0.14425	-0.0898838	0.0898838	-0.903686	0.903686	0.327228	-0.327228	-0.514077	0.666358	-0.330463	1.03383	-1.03383	-0.580709	0.580709	-2.4914	2.58329	3.4325	-0.689237	0.179677	-0.179676	-0.372888	-0.101096	0.443595	-1.00352	0.203458	-0.116667	0.647031	0.747047	-0.491577	1.02019	-1.02019	0.635563	-0.635563	-0.796684	1.36256	-0.523365	0.174744	-0.81306
PF3D7_1131400	Q8II50	conserved Plasmodium protein, unknown function	0.372115	-0.829315	0.97942	-0.27123	-0.526528	0.435964	-0.281901	-0.360483	0.8926	0.467724	-0.54862	0.54862	0.463958	-0.463958	-0.671036	0.671036	-0.514077	0.666358	-0.330463	-0.0728447	0.0728447	-0.28115	0.28115	-0.985327	0.0095201	0.337757	0.801303	-0.0448944	0.0448944	0.608331	0.141678	-0.711849	-0.458941	0.766066	-0.523561	-0.721803	-0.188092	0.238151	-0.668396	0.668396	-0.899562	0.899562	-0.903844	0.392086	0.0558635	0.65196	-0.196793
PF3D7_1131500	Q8II49	conserved Plasmodium protein, unknown function	-1.3336	-0.829315	0.97942	1.47344	0.0390885	-0.271517	-0.87969	-0.360483	3.38393	0.157711	-0.726109	0.726109	1.02413	-1.02413	2.07419	-2.07419	-0.514077	0.666358	-0.330463	-0.183512	0.183512	1.52489	-1.52489	-0.734315	-0.596074	0.062669	0.974119	0.235516	-0.235516	0.313159	-0.137446	-0.25938	-0.0491774	-1.29767	-0.74855	1.14416	-0.70517	1.58216	-1.03426	1.03426	2.05875	-2.05875	0.221335	-0.174025	-0.523365	0.116621	0.159025
PF3D7_1131600	Q8II48	conserved Plasmodium protein, unknown function	-0.330237	-0.402073	-0.544892	0.857673	-0.158957	0.257816	0.0970896	-0.360483	0.29491	-0.0810943	-0.21472	0.21472	-0.18818	0.18818	0.750733	-0.750733	-0.514077	0.666358	-0.330463	0.212124	-0.212124	0.394657	-0.394657	-0.689832	-0.274112	0.0870439	0.775052	-0.518314	0.518314	-0.0669122	0.101579	0.0186707	1.89827	-0.701435	-0.512847	-0.269799	0.37823	-0.00837	0.289996	-0.289996	-0.250809	0.250809	-0.118005	-0.0836371	-0.261333	0.290989	-0.734968
PF3D7_1131800	Q8II47	oxysterol-binding protein-related protein 2	0.201544	-0.0511237	-0.163814	-0.0967636	0.00702402	0.0387813	-0.168036	0.184044	-0.279791	0.104988	-0.311182	0.311182	-0.461193	0.461193	-0.165505	0.165505	-0.514077	0.666358	-0.330463	0.0378226	-0.0378226	-0.419345	0.419345	-0.673726	0.719526	-0.153133	0.483976	-0.0427341	0.0427341	-0.567741	-0.0034866	0.598834	-0.199091	0.187031	-0.0735835	-0.338285	0.0704463	0.238151	0.0226713	-0.0226713	-1.12071	1.12071	-0.728816	-0.0474821	-0.15652	0.848964	0.698462
PF3D7_1131900	Q8II46	conserved Plasmodium protein, unknown function	0.0309726	0.208274	0.97942	-0.620164	0.100302	-0.525398	-0.87969	-0.360483	-0.279791	1.46621	0.334382	-0.334382	-0.21518	0.215181	-0.837413	0.837413	1.94707	-1.50173	-0.330463	-0.0617779	0.0617779	0.121156	-0.121156	-0.483303	0.0095201	0.337757	0.282854	-0.502803	0.502803	0.620292	-0.642577	-0.325297	-0.18565	0.63961	-0.236506	-0.0308088	-0.116771	-0.721367	-0.495095	0.495095	0.279766	-0.279766	0.769498	0.361347	0.3232	-1.16654	-0.792352
PF3D7_1132000	Q8II45	ubiquitin-like protein, putative	-0.892119	1.3069	0.0827655	-0.0043988	0.0745281	-0.418501	0.169063	-0.360483	-0.279791	0.449077	-0.772048	0.772048	-0.874477	0.874477	-0.837413	0.837413	1.94707	-1.50173	-0.330463	0.0378226	-0.0378226	-0.370149	0.370149	-0.558606	-0.596074	0.544073	0.490233	0.235516	-0.235516	0.28543	-0.653115	0.0322197	-0.296534	0.0905253	-0.74855	0.398789	0.361302	-0.146075	0.145641	-0.145641	-0.0167316	0.0167316	-0.0755875	-0.332203	0.852303	-0.0868073	0.159025
PF3D7_1132100	Q8II44	conserved Plasmodium protein, unknown function	-0.523384	0.53252	-0.544892	0.426637	0.26354	0.0387813	-0.87969	-0.360483	-0.279791	0.526775	0.181974	-0.181974	-0.288621	0.288621	0.190211	-0.190211	-0.514077	0.666358	-0.330463	0.649405	-0.649405	-0.147892	0.147892	0.0187209	-0.596074	-0.0748749	0.282854	-0.233534	0.233534	1.22202	-0.677959	-0.940095	-0.296534	-1.63452	0.179529	0.398789	-0.171934	2.52328	0.458065	-0.458065	-0.609727	0.609727	-0.0953823	-0.0474821	-0.15652	0.197993	0.0317283
PF3D7_1132200	Q8II43	T-complex protein 1 subunit alpha	-0.381989	-0.255911	0.0166963	0.555191	1.12231	-1.20241	-0.013329	-0.360483	-0.279791	-0.179259	0.200861	-0.200861	-1.09944	1.09944	0.133121	-0.133121	-0.514077	0.666358	-0.330463	1.03383	-1.03383	-0.250642	0.250643	-0.185226	0.198768	-0.358559	0.331459	1.99445	-1.99445	-0.696261	0.270132	0.594738	0.436858	0.44438	-0.74855	-0.22222	-0.70517	-0.204613	-0.0534413	0.0534413	0.724513	-0.724513	0.437278	-0.116505	0.477121	-0.586132	0.690843
PF3D7_1132300	Q8II42	nucleic acid binding protein, putative	0.969114	-0.829315	-0.544892	-0.183997	2.05915	-1.20241	-0.87969	-0.360483	-0.279791	-0.949478	-0.611263	0.611263	0.129072	-0.129072	-0.837413	0.837413	-0.514077	0.666358	-0.330463	0.120823	-0.120823	-1.31377	1.31377	0.437074	-0.596074	0.062669	-0.235595	-0.0995198	0.0995198	-1.15755	0.374751	1.0266	-1.36841	1.57671	-0.74855	-0.510868	1.00119	-0.991371	1.09009	-1.09009	0.11804	-0.11804	1.23935	0.277913	-0.523365	-1.2202	-1.47574
PF3D7_1132400	Q8II41	conserved Plasmodium membrane protein, unknown function	-0.105484	-0.103003	-0.544892	0.426637	0.327669	-0.404503	0.187791	-0.360483	-0.279791	-0.0004586	-0.819558	0.819558	-0.243868	0.243868	-0.308031	0.308031	-0.514077	0.666358	-0.330463	-0.218293	0.218293	0.138925	-0.138925	-0.128424	0.280993	-0.302534	0.202405	0.00855621	-0.0085562	0.858477	-0.513057	-0.641699	-0.282966	0.157713	-0.74855	0.145968	0.158808	0.0988977	0.314962	-0.314962	-0.20802	0.20802	-0.477306	0.533125	0.124008	0.0926886	-0.655675
PF3D7_1132500	Q8II40	amino acid transporter, putative	1.16811	-0.829315	-0.544892	-0.387542	0.426777	0.377289	-0.577776	-0.360483	-0.279791	-0.412659	-0.336506	0.336506	0.715122	-0.715122	-0.406064	0.406064	-0.514077	0.666358	-0.330463	0.701826	-0.701826	-0.246291	0.246291	-0.119336	-0.596074	-0.0336118	0.399505	0.128914	-0.128914	0.573963	-0.382409	-0.408983	0.405732	-0.648909	0.480354	0.143758	-0.46981	0.555015	0.132352	-0.132352	0.0998686	-0.0998686	-0.253741	0.711773	-0.0831513	-0.160042	-0.262212
PF3D7_1132600	Q8II38	pre-mRNA-splicing factor 38A, putative	-1.3336	1.24586	-0.544892	0.775571	0.443101	-0.0853382	-0.87969	0.783022	-0.279791	-0.0637266	-0.0128563	0.0128563	0.235627	-0.235627	1.10365	-1.10365	-0.514077	0.666358	-0.330463	0.369825	-0.369825	0.351769	-0.351769	-1.43715	-0.596074	0.832915	1.21606	-0.546234	0.546234	0.291346	-0.543105	-0.0299881	0.190684	0.701729	-0.74855	-0.242405	1.36314	-1.27179	-0.467764	0.467764	-0.863868	0.863868	-0.118005	1.36256	-0.523365	-0.522726	-0.944215
PF3D7_1132700	Q8II37	mitochondrial ribosomal protein L2 precursor	0.670615	0.0785749	-0.544892	-0.489314	-0.275143	-0.209458	1.11294	-0.360483	0.697201	-0.358977	0.422349	-0.422349	0.427425	-0.427425	-0.837413	0.837413	1.94707	-1.50173	-0.330463	-1.15738	1.15738	-0.664933	0.664933	0.520745	-0.141878	0.028283	-0.494819	-0.937109	0.937109	0.0244603	-1.26428	0.617706	-1.36841	1.01055	-0.74855	0.332872	0.4324	-0.754095	-0.8461	0.8461	-0.387354	0.387354	0.0963148	-0.806737	-0.523365	0.65196	0.0862841
PF3D7_1132800	Q8II36	aquaglyceroporin	1.39554	0.208274	-0.544892	-1.31803	0.712442	0.659379	-0.87969	-0.360483	-0.279791	-0.949478	-0.783532	0.783532	-1.36269	1.36269	0.133121	-0.133121	-0.514077	0.666358	-0.330463	1.03383	-1.03383	1.52489	-1.52489	0.241843	0.345961	-0.579203	-0.0339758	0.235516	-0.235516	0.456663	-1.26428	0.163184	-0.415632	0.916186	-0.74855	-0.721803	-0.70517	0.274102	2.25848	-2.25848	0.635563	-0.635563	-0.118005	0.277913	-0.523365	0.174744	-0.108968
PF3D7_1132900	Q8II35	glycine cleavage system H protein	0.372115	-0.829315	4.7902	-2.0159	0.26354	1.27998	-0.87969	-0.360483	-0.279791	-0.949478	-0.113598	0.113598	-1.36269	1.36269	-0.837413	0.837413	-0.514077	0.666358	-0.330463	1.03383	-1.03383	1.0272	-1.0272	0.863034	-0.596074	1.46312	-1.55528	-0.937109	0.937109	0.252568	-1.26428	0.377819	0.775346	-3.09417	-0.74855	1.38755	-0.70517	3.63551	0.749309	-0.749309	-1.49922	1.49922	-2.15404	2.98954	-0.523365	0.523479	-1.30489
PF3D7_1133000	Q8II34	conserved Plasmodium protein, unknown function	-2.01588	-0.829315	-0.544892	2.86917	0	0	0	0	0	0	-1.64488	1.64488	0	0	0.618388	-0.618388	1.94707	-1.50173	-0.330463	0	0	0	0	2.77985	-0.596074	-0.900139	-2.05017	0	0	-1.10467	-1.26428	1.80514	2.91911	-0.971038	-0.74855	1.38755	-0.70517	-1.7032	2.25848	-2.25848	0	0	0	0	0	0	-2.38691
PF3D7_1133100	Q8II33	conserved membrane protein, unknown function	-0.0492962	-0.829315	-0.544892	0.857673	-0.762523	1.27998	0.0691816	0.72857	-0.279791	-0.527692	0.134854	-0.134854	0.309395	-0.309395	-0.0055268	0.00552677	-0.514077	0.666358	-0.330463	0.174529	-0.174529	-0.0192167	0.0192167	0.144227	0.0397998	1.26618	-0.961423	-0.719956	0.719956	-0.270767	-0.147418	0.359775	-0.579905	0.24915	-0.74855	0.696553	0.471627	-0.557728	-0.0052763	0.00527627	-0.0167316	0.0167316	-0.966354	0.458688	0.393747	0.523479	-0.763877
PF3D7_1133200	Q8II32	conserved Plasmodium protein, unknown function	-0.368988	0.923852	-0.544892	0.00551007	0.0023601	0.0162142	0.207199	0.0553374	-0.279791	-0.14425	0.371236	-0.371236	-0.04827	0.04827	0.0942995	-0.0942995	1.94707	-1.50173	-0.330463	0.412208	-0.412208	0.179447	-0.179447	0.837812	0.407937	0.240028	-1.19063	-0.391702	0.391702	-0.681246	0.591681	0.415301	0.459053	-0.414152	0.468602	-0.0129229	-0.145709	0.163891	0.15682	-0.15682	0.603218	-0.603218	0.387059	-0.100453	0.244449	-0.441625	-0.292674
PF3D7_1133300	Q8II31	LEM3/CDC50 family protein, putative	-0.821883	-0.829315	2.12265	0.426637	0.443101	-1.20241	1.11294	-0.360483	-0.279791	-0.0637266	-0.849789	0.849789	1.19462	-1.19462	-0.837413	0.837413	1.94707	-1.50173	-0.330463	0.512111	-0.512111	1.08692	-1.08692	-0.463994	-0.596074	-0.900139	1.29981	-0.937109	0.937109	0.0870507	0.0549403	-0.119507	-1.36841	1.0272	-0.74855	-0.287525	-0.70517	0.390413	0.0122722	-0.0122722	-0.130769	0.130769	0.485265	-0.806737	-0.523365	0.25224	0.209944
PF3D7_1133400	Q7KQK5	apical membrane antigen 1	0.0911743	-0.402073	-0.544892	0.426637	0.888099	-0.554834	-0.446509	-0.360483	-0.279791	-0.179259	0.293147	-0.293147	-0.0528499	0.0528499	0.190211	-0.190211	-0.514077	0.666358	-0.330463	-0.183512	0.183512	0.958554	-0.958554	-0.232291	-0.596074	0.337757	0.282854	0.09756	-0.09756	-1.77188	0.856818	1.42732	-1.36841	0.848785	-0.74855	-0.330066	0.26989	0.330596	1.14058	-1.14058	-0.431828	0.431828	1.01313	-0.174025	-0.217661	-0.832712	2.29211
PF3D7_1133500	Q8II30	conserved Plasmodium protein, unknown function	1.16811	-0.829315	-0.544892	-0.387542	-0.249492	-0.138532	-0.87969	-0.360483	-0.279791	1.58124	0.168479	-0.168479	-0.891607	0.891607	-0.837413	0.837413	-0.514077	0.666358	-0.330463	0.512111	-0.512111	0.977432	-0.977432	-0.734315	-0.596074	1.98828	-0.235595	-0.204218	0.204218	0.71622	-0.088453	-0.708189	-0.708796	-0.317768	-0.74855	1.63093	-0.70517	-0.0605186	0.974079	-0.974079	0.279766	-0.279766	-0.966354	0.142332	-0.523365	1.13376	-0.505133
PF3D7_1133600	Q8II29	conserved Plasmodium protein, unknown function	1.16811	-0.829315	-0.544892	-0.387542	0.443101	1.03174	-0.87969	-0.360483	-0.279791	-0.949478	-0.673104	0.673104	-0.16928	0.16928	0.221351	-0.221351	-0.514077	0.666358	-0.330463	-0.0096062	0.00960621	-1.48612	1.48612	-1.43715	1.94742	2.56597	-0.961423	-0.468059	0.468059	0.461882	-0.854521	-0.0508419	-0.107379	0.652529	0.124936	-0.101406	-0.70517	-0.656393	0.573824	-0.573824	0.195052	-0.195052	0.69641	0.711773	1.6777	-1.91766	-0.0785957
PF3D7_1133700	Q8II28	conserved Plasmodium protein, unknown function	0.555807	-0.829315	-0.544892	0.23875	0.821634	-0.296677	-0.341141	-0.0514272	-0.279791	-0.59039	-0.683376	0.683376	-0.848289	0.848289	-0.0609858	0.0609858	-0.514077	0.666358	-0.330463	0.546892	-0.546892	0.224004	-0.224004	-0.128424	-0.15754	-0.0037315	0.202405	-0.670603	0.670603	-1.03094	1.27506	0.435257	0.436858	-1.19453	0.0329901	0.887964	-0.70517	0.919326	-0.833479	0.833479	0.222379	-0.222379	-0.426495	-0.116505	0.477121	0.301556	-0.854046
PF3D7_1133800	Q8II27	RNA	0.0736154	0.53252	-0.544892	-0.183997	-0.0571049	0.393409	-0.523863	-0.360483	-0.279791	0.315881	0.131645	-0.131645	-0.632031	0.632031	0.0360675	-0.0360675	-0.514077	0.666358	-0.330463	0.449505	-0.449505	0.810815	-0.810815	-0.185226	1.78845	0.18302	-0.689237	0.297233	-0.297233	-0.984324	-0.22811	1.15125	-0.359586	0.27786	0.124936	0.270832	-0.2033	-0.447032	0.633219	-0.633219	-0.286275	0.286275	0.0816065	0.086504	0.771381	-0.481698	-0.620344
PF3D7_1133900	Q8II26	conserved Plasmodium protein, unknown function	-0.523384	-0.829315	1.45577	0.426637	-0.475829	0.111793	0.878513	0.984817	-0.279791	-0.428448	-0.465587	0.465587	-0.327086	0.327086	-0.837413	0.837413	-0.514077	0.666358	-0.330463	-0.0617779	0.0617779	0.447926	-0.447926	0.370138	-0.596074	-0.40498	0.127319	-0.657912	0.657912	-0.599104	-0.421787	0.844701	-0.561352	0.477684	-0.399155	0.159161	-0.303674	-0.195798	0.81927	-0.81927	-0.0873263	0.0873263	0.69641	-0.300567	-0.523365	-0.290236	-0.0153542
PF3D7_1134000	Q8II24	heat shock protein 70	-0.869644	0.332784	-0.544892	0.915144	1.16134	-0.581816	-0.87969	1.54536	-0.279791	-0.949478	0.518499	-0.518499	-0.243868	0.243868	-0.0055268	0.00552677	-0.514077	0.666358	-0.330463	0.639015	-0.639015	1.13385	-1.13385	-0.608809	-0.596074	-0.900139	1.44936	1.01727	-1.01727	-2.14556	0.00093725	2.25588	-1.06216	1.7587	0.842442	-0.872471	-0.70517	-1.19475	-0.462278	0.462278	1.46576	-1.46576	1.84659	-0.806737	-0.523365	-1.14678	-0.87208
PF3D7_1134100	Q8II23	protein disulfide isomerase	-0.224884	0.0785749	-0.544892	0.426637	-1.30762	-0.271517	0.365704	-0.360483	3.38393	1.2649	-0.428861	0.428861	-0.329931	0.329931	-0.837413	0.837413	-0.514077	0.666358	-0.330463	0.512111	-0.512111	0.529514	-0.529514	-0.463994	0.382193	-0.900139	0.881064	-0.937109	0.937109	-0.364359	0.921094	-0.0855982	-0.441383	0.520889	0.0541128	-0.066194	-0.70517	-0.164111	1.51929	-1.51929	0.872761	-0.872761	1.23935	-0.806737	-0.523365	-0.522726	0.00100142
PF3D7_1134200	Q8II22	conserved Plasmodium protein, unknown function	0.902781	-0.425808	-0.544892	-0.387542	-0.957475	0.882794	0.315888	-0.360483	-0.279791	0.467724	-1.00421	1.00421	-0.881476	0.881476	-0.58423	0.58423	-0.514077	0.666358	-0.330463	-0.225489	0.225489	0.169284	-0.169284	-0.271924	-0.596074	0.0119949	0.528435	-0.165645	0.165645	-0.0899032	-0.186438	0.18943	0.231075	0.195032	-0.594671	0.0596404	-0.70517	-0.0066137	-0.165516	0.165516	-0.69059	0.69059	0.0629761	-0.300567	-0.523365	0.360736	0.0862841
PF3D7_1134300	Q8II21	conserved Plasmodium protein, unknown function	0.739499	-0.549964	0.275891	-0.5128	0.151314	-0.271517	-0.672124	0.592438	-0.279791	0.526775	-0.187505	0.187505	-0.453647	0.453647	-0.109512	0.109513	-0.514077	0.666358	-0.330463	-0.134818	0.134818	0.493035	-0.493035	-0.382898	0.421324	0.486304	-0.0904292	0.0866111	-0.0866111	0.272977	-0.60004	0.0183048	0.203676	0.0905253	-0.253574	0.121937	-0.136385	-0.279543	-0.197826	0.197826	0.406836	-0.406836	-0.138571	0.343649	-0.523365	0.153608	-0.655675
PF3D7_1134400	Q8II20	conserved Plasmodium protein, unknown function	-2.01588	2.80225	-0.544892	0.426637	-0.879121	0.151617	0.931792	-0.360483	-0.279791	0.660979	1.39516	-1.39516	-1.36269	1.36269	1.10365	-1.10365	-0.514077	0.666358	-0.330463	-1.40085	1.40085	-0.465858	0.465858	-1.17359	0.99361	-0.900139	1.35215	2.58076	-2.58076	-0.628756	0.374751	0.470503	-0.0491774	-1.29767	1.53595	2.11771	-0.70517	-0.608079	-2.3409	2.3409	1.23768	-1.23768	-0.570458	1.72411	1.31086	-1.10395	-1.30489
PF3D7_1134500	Q8II19	alpha/beta hydrolase, putative	1.16811	-0.345107	-0.544892	-0.713213	-0.219894	0.0865196	-0.113294	0.079327	-0.279791	0.413217	-0.268859	0.268859	-0.616809	0.616809	-0.0055268	0.00552677	-0.514077	0.666358	-0.330463	0.457193	-0.457193	0.417675	-0.417675	0.0296345	-0.0431402	-0.146637	0.0799827	-0.419774	0.419774	-0.0424842	-0.611042	0.355656	-0.404927	0.794258	-0.0811674	-0.283342	-0.321719	-0.503489	0.10983	-0.10983	-0.539963	0.539963	0.0386133	0.0693263	0.3232	-0.227642	-0.415702
PF3D7_1134600	Q8II18	zinc finger protein, putative	0.749167	0.317493	-0.544892	-0.730354	-0.0629348	0.377289	0.0260511	0.332551	-0.279791	-0.412659	0.559151	-0.559151	-0.309681	0.309681	-0.636613	0.636613	-0.514077	0.666358	-0.330463	-0.0803475	0.0803475	0.57654	-0.57654	1.19848	0.357736	-0.250244	-1.23361	-0.502803	0.502803	0.325459	0.633545	-0.664696	-0.205697	1.1161	-0.74855	-0.0603964	-0.70517	-0.979306	0.163558	-0.163558	0.0148107	-0.0148107	-0.118005	-0.341887	0.37503	0.174744	0.341669
PF3D7_1134700	Q8II17	DNA-directed RNA polymerase I subunit RPA2,putative	-0.250841	-0.19774	-0.544892	0.639031	0.296187	-0.119189	0.0260511	0.0553374	-0.279791	-0.305295	-0.313228	0.313228	-0.634155	0.634155	0.166588	-0.166588	-0.514077	0.666358	-0.330463	-0.0540077	0.0540077	0.566841	-0.566841	0.144227	-0.232717	-0.52877	0.282854	-0.330579	0.330579	-0.168935	-0.088453	0.222675	-0.479151	0.69601	-0.0885828	0.192249	-0.70517	-0.648639	1.12407	-1.12407	0.189691	-0.189691	-0.148169	-0.300567	0.699451	0.0352499	-0.260831
PF3D7_1134800	Q8II16	coatomer subunit delta	0.372115	0.0785749	0.788881	-0.794631	-0.427079	-0.0566952	-0.113294	-0.360483	-0.279791	1.09456	-1.08109	1.08109	-0.436769	0.436769	-0.19039	0.19039	1.94707	-1.50173	-0.330463	0.604179	-0.604179	1.01563	-1.01563	-0.985327	-0.596074	0.337757	1.06053	0.128914	-0.128914	-0.297273	0.350288	0.134352	-0.551744	1.25319	0.665665	-0.571135	-0.70517	-1.02527	0.246252	-0.246252	1.04219	-1.04219	0.617231	0.458688	-0.523365	-0.697093	-0.792352
PF3D7_1134900	Q8II15	conserved Plasmodium protein, unknown function	-2.01588	-0.829315	4.7902	0.426637	0.0390885	-0.271517	0.365704	-0.360483	-0.279791	0.157711	-0.363538	0.363538	-1.13893	1.13893	-0.837413	0.837413	-0.514077	0.666358	-0.330463	0.264982	-0.264982	0.30832	-0.30832	-0.0953754	-0.0180069	-0.506263	0.424249	0.528672	-0.528672	-0.576572	-0.0781387	0.646113	0.091167	0.0227659	-0.116667	0.377752	-0.70517	-0.188671	-0.355341	0.355341	0.13932	-0.13932	-0.0425962	0.0368795	0.699451	-0.290236	1.07556
PF3D7_1135000	Q8II14	conserved Plasmodium protein, unknown function	-0.821883	0.0785749	0.788881	0.426637	2.05915	-1.20241	-0.87969	-0.360483	-0.279791	-0.949478	0.179146	-0.179146	4.60436	-4.60436	1.10365	-1.10365	1.94707	-1.50173	-0.330463	0.120823	-0.120823	1.52489	-1.52489	-0.985327	-0.596074	1.57565	0.282854	1.01727	-1.01727	0.585818	-0.137446	-0.546119	-0.296534	-0.440256	0.179529	0.596541	0.361302	0.0763715	-1.41602	1.41602	0.11804	-0.11804	-0.253741	-0.806737	-0.523365	1.01171	-0.655675
PF3D7_1135100	Q8II13	protein phosphatase PPM8, putative	0.783839	-0.578863	0.190982	-0.499842	0.212237	-0.138532	-0.310367	-0.360483	-0.279791	0.315881	-0.751631	0.751631	-1.11406	1.11406	-0.837413	0.837413	-0.514077	0.666358	-0.330463	0.471979	-0.471979	0.210995	-0.210995	-0.25511	0.174682	-0.637555	0.58921	-0.518314	0.518314	-0.0576583	0.178067	-0.0299881	-0.510911	-0.263329	1.23135	-0.299933	-0.136385	0.669562	0.158764	-0.158764	-0.452758	0.452758	-0.19785	-0.360117	0.124008	0.379882	-0.0903729
PF3D7_1135300	Q8II12	conserved Plasmodium membrane protein, unknown function	-0.821883	0.381205	-0.544892	0.833726	-1.53207	0.0387813	0.780835	-0.360483	-0.279791	2.00303	-0.404541	0.404541	-0.803279	0.803279	-0.255093	0.255093	-0.514077	0.666358	-0.330463	1.03383	-1.03383	0.30832	-0.30832	0.863034	-0.596074	-0.112387	-0.565517	-0.937109	0.937109	-0.878464	-0.262649	1.0575	-0.570736	0.510213	0.632776	-1.18782	0.0884838	0.614381	0.127886	-0.127886	-0.258067	0.258067	-0.253741	-0.806737	1.6777	0.0352499	0.186549
PF3D7_1135400	Q8II11	conserved Plasmodium protein, unknown function	0.969114	-0.829315	0.788881	-0.794631	-0.634265	2.52117	-0.87969	-0.360483	-0.279791	-0.949478	-0.660483	0.660483	-1.36269	1.36269	1.10365	-1.10365	-0.514077	0.666358	-0.330463	1.03383	-1.03383	-1.21239	1.21239	0.144227	0.99361	-0.900139	-0.0087735	-0.937109	0.937109	-0.855382	2.16988	-0.204763	0.0607591	0.798234	-0.74855	-1.77648	2.13875	0.0763715	1.1609	-1.1609	0.477431	-0.477431	1.64656	-0.806737	1.6777	-1.91766	1.46028
PF3D7_1135600	Q8II07	conserved Plasmodium protein, unknown function	-0.105484	0.623309	-0.0113831	-0.306124	-0.347732	0.0651898	0.18022	-0.360483	-0.279791	0.558184	-0.53602	0.53602	-0.13096	0.13096	-0.0860319	0.0860319	1.94707	-1.50173	-0.330463	-0.183512	0.183512	-0.27145	0.27145	0.0187209	1.22071	-0.487507	-0.235595	-0.0113525	0.0113525	0.588148	0.122593	-0.680911	-0.326144	0.976139	0.0718512	-0.378014	-0.139527	-0.916649	-0.111059	0.111059	-0.492247	0.492247	0.221335	-0.806737	0.0880429	0.25224	-0.20337
PF3D7_1135800	Q8II06	conserved Plasmodium protein, unknown function	0	0	0	0	-0.634265	2.52117	-0.87969	-0.360483	-0.279791	-0.949478	1.0515	-1.0515	-1.36269	1.36269	-0.837413	0.837413	-0.514077	0.666358	-0.330463	-1.40085	1.40085	1.52489	-1.52489	1.02277	1.5235	-0.900139	-1.14288	-0.937109	0.937109	-0.716888	-0.262649	0.887578	1.48993	-0.971038	-0.74855	-0.721803	-0.70517	1.85594	0.683693	-0.683693	1.46576	-1.46576	-1.20389	0.711773	1.6777	0.0352499	-1.30489
PF3D7_1135900	Q8II05	3-oxo-5-alpha-steroid 4-dehydrogenase, putative	-1.3336	1.24586	-0.544892	0.775571	-1.25582	1.66188	1.4195	-0.360483	-0.279791	-0.949478	-0.428861	0.428861	0.626327	-0.626327	0.133121	-0.133121	1.94707	-1.50173	-0.330463	1.03383	-1.03383	0.429977	-0.429977	-1.08573	1.09959	1.4106	-0.235595	0.661925	-0.661925	0.794322	-0.734004	-0.461784	-0.225076	0.161296	0.241401	0.754742	-0.70517	-0.754095	-0.759861	0.759861	-0.787625	0.787626	0.560674	0.277913	0.262731	-0.87146	0.859158
PF3D7_1136000	Q8II04	conserved Plasmodium protein, unknown function	-0.0492962	-0.615694	0.396595	0.282958	-0.334997	0.866245	-0.0494273	-0.360483	0.127289	-0.334373	-0.266726	0.266726	-0.137516	0.137516	-0.291488	0.291488	-0.514077	0.666358	-0.330463	-0.277153	0.277154	-0.0278943	0.0278943	-0.797068	-0.368976	0.028283	0.963318	0.0400784	-0.0400784	0.711974	-0.322448	-0.584637	0.334431	0.44438	-0.327294	-0.789122	0.0209389	0.0132661	-0.484034	0.484034	-0.0645538	0.0645538	0.596394	-0.606933	-0.523365	0.00955366	-0.392071
PF3D7_1136100	Q8II03	conserved Plasmodium protein, unknown function	-1.06068	-0.829315	-0.544892	1.89216	-1.53207	0.0387813	0.780835	3.4512	-0.279791	0.526775	0.179146	-0.179146	1.12358	-1.12358	-0.449199	0.449199	-0.514077	0.666358	-0.330463	1.03383	-1.03383	0.0041788	-0.0041788	-0.734315	-0.596074	0.544073	0.671691	-0.0576403	0.0576403	0.164435	-0.717935	0.192452	0.219556	-0.0274263	-0.74855	-0.370244	1.19078	0.142282	0.137483	-0.137483	0.657127	-0.657127	-2.15404	-0.806737	-0.523365	2.96462	0.819083
PF3D7_1136200	Q8II02	conserved Plasmodium protein, unknown function	0.485829	-0.137589	-0.544892	-0.154919	0.100302	0.151617	0.0260511	-0.360483	-0.279791	-0.14425	0.207262	-0.207262	1.81974	-1.81974	0.221351	-0.221351	-0.514077	0.666358	-0.330463	-0.589292	0.589292	0.840568	-0.840568	0.299264	0.152013	-0.390417	-0.128855	1.99445	-1.99445	-1.10467	-0.182519	1.2546	-0.31841	0.328835	-0.74855	-0.226751	0.687773	0.0400537	1.41615	-1.41615	-1.1286	1.1286	-0.501606	-0.476626	0.433621	0.629615	-0.340904
PF3D7_1136300	Q8II01	tudor staphylococcal nuclease	-0.152079	0.765029	0.75635	-0.70527	0.100302	0.377289	0.0260511	-0.360483	-0.279791	-0.412659	-0.482062	0.482062	-0.616809	0.616809	0.254438	-0.254438	1.94707	-1.50173	-0.330463	-0.0482519	0.0482519	0.184181	-0.184181	-0.434325	0.0242907	-0.0547466	0.47253	0.128914	-0.128914	-0.508271	0.333256	0.364914	-0.853912	1.74656	-0.74855	-0.637429	-0.70517	-0.849005	0.147751	-0.147752	-0.778009	0.778009	0.560674	-0.264412	-0.523365	-0.173991	0.159025
PF3D7_1136400	Q8II00	signal recognition particle subunit SRP72,putative	0.372115	-0.829315	-0.544892	0.426637	-0.492506	-0.0265447	0.693439	-0.360483	-0.279791	0.449077	-0.959952	0.959952	-0.0840366	0.0840366	0.327228	-0.327228	-0.514077	0.666358	-0.330463	0.199081	-0.199081	0.380951	-0.380951	1.02277	-0.596074	-0.900139	-0.235595	-0.937109	0.937109	0.616113	0.488572	-0.896579	-0.38841	0.48482	0.0999792	-0.510868	0.26989	-0.0761632	-0.0891191	0.0891191	-0.787625	0.787626	0.221335	-0.806737	-0.523365	0.523479	-0.792352
PF3D7_1136600	Q8IHZ8	conserved Plasmodium protein, unknown function	1.39554	-0.310521	-0.544892	-0.969098	0.83487	-0.525398	-0.426819	-0.360483	-0.279791	-0.14425	-0.507408	0.507408	-0.188844	0.188844	-0.308031	0.308031	1.94707	-1.50173	-0.330463	-0.218293	0.218293	-0.178306	0.178306	0.249652	0.930022	0.139694	-0.743675	-0.155359	0.155359	0.774582	-0.293469	-0.665226	-0.521497	1.28315	-0.0152531	-1.15149	-0.70517	-0.121359	-0.185821	0.185821	-0.652084	0.652084	1.01313	-0.806737	-0.523365	-0.290236	0.0695733
PF3D7_1136700	A0A144A1E8	conserved Plasmodium protein, unknown function	-0.423884	-0.829315	3.01184	-0.387542	1.16134	-1.20241	-0.87969	-0.360483	-0.279791	0.526775	-0.35286	0.35286	-0.584379	0.584379	0.327228	-0.327228	-0.514077	0.666358	-0.330463	1.03383	-1.03383	0.0650071	-0.0650071	-0.734315	2.58329	0.544073	-0.689237	0.0400784	-0.0400784	0.915879	-0.315367	-0.802676	-0.777033	1.2253	-0.74855	-0.903643	0.471627	-0.230451	0.385026	-0.385026	-0.0167316	0.0167316	-0.796684	-0.806737	-0.523365	1.56968	-0.316955
PF3D7_1136800	Q8IHZ6	DnaJ protein, putative	0.0309726	-0.829315	-0.544892	0.775571	-0.334997	-0.788682	1.33434	-0.360483	1.34853	0.0346902	-0.783532	0.783532	-0.836186	0.836186	0.826359	-0.826359	1.94707	-1.50173	-0.330463	-0.42698	0.42698	-0.03927	0.03927	0.520745	-0.596074	-0.900139	0.282854	-0.518314	0.518314	0.494931	0.989387	-1.02402	-1.36841	1.79826	-0.74855	-1.22621	-0.70517	0.153744	0.786118	-0.786118	-0.0167316	0.0167316	-2.15404	1.36256	-0.523365	1.56968	-0.463315
PF3D7_1136900	Q8IHZ5	subtilisin-like protease 2	-0.268567	0.0564313	0.496101	0.00961863	0.26354	0.28702	-0.547585	-0.360483	-0.279791	-0.0637266	-0.527457	0.527457	-0.414982	0.414982	-0.837413	0.837413	1.94707	-1.50173	-0.330463	-0.107428	0.107428	0.0265892	-0.0265892	0.010212	0.0505773	-0.0189249	-0.0203068	0.430953	-0.430953	0.380128	0.00093725	-0.400234	0.405732	-0.312137	-0.236506	-0.139913	0.471627	0.260465	-0.492414	0.492413	0.603218	-0.603218	-0.138571	-0.346583	0.143625	0.301556	-0.512893
PF3D7_1137100	Q8IHZ4	mitochondrial ribosomal protein S9 precursor,putative	1.16811	-0.0223018	-0.544892	-0.930327	0.622661	-0.209458	-0.21548	-0.360483	1.67419	-0.949478	-0.849789	0.849789	-1.36269	1.36269	0.327228	-0.327228	1.94707	-1.50173	-0.330463	0.222268	-0.222268	-0.580709	0.580709	0.897263	-0.596074	-0.281191	-0.494819	-0.937109	0.937109	-0.628756	0.374751	0.470503	-0.465779	2.38127	-0.74855	-1.11037	-0.70517	-1.7032	0.878666	-0.878666	0.168579	-0.168579	0.485265	-0.806737	0.699451	-0.290236	-0.738115
PF3D7_1137200	Q8IHZ3	apical exonemal protein	0.0309726	0.208274	-0.544892	0.0777033	-0.0955822	1.03174	-0.87969	-0.360483	-0.279791	-0.0637266	-0.849789	0.849789	0.0143214	-0.0143214	0.327228	-0.327228	-0.514077	0.666358	-0.330463	0.471979	-0.471979	1.03826	-1.03826	0.144227	0.463715	-0.178033	-0.235595	-0.937109	0.937109	0.889638	-0.749155	-0.554312	0.239406	0.886698	-0.74855	-0.194465	0.361302	-1.25831	0.626944	-0.626944	-1.03107	1.03107	0.617231	-0.806737	-0.523365	0.116621	-0.350162
PF3D7_1137300	Q8IHZ2	conserved Plasmodium membrane protein, unknown function	0.806296	-0.499173	-0.544892	-0.239509	0.816035	-0.629555	-0.113294	-0.360483	-0.279791	-0.268131	-0.228968	0.228968	-0.339767	0.339767	-0.0055268	0.00552677	-0.514077	0.666358	-0.330463	-0.503865	0.503865	0.55879	-0.55879	-0.232291	0.312317	1.57565	-0.883656	-0.0995198	0.0995198	0.0322367	-0.444764	0.192452	-1.07774	1.1161	-0.245185	-0.703927	-0.126744	-0.0141152	1.08468	-1.08468	-0.258067	0.258067	1.19943	-0.806737	-0.523365	-0.481698	0.498484
PF3D7_1137400	Q8IHZ1	UVB-resistance protein UVR8 homologue	-0.821883	0.0785749	-0.544892	1.03727	0.26354	0.452513	-0.87969	2.18064	-0.279791	-0.949478	-0.955801	0.955801	-0.467633	0.467633	-0.837413	0.837413	-0.514077	0.666358	-0.330463	-0.792182	0.792182	0.769777	-0.769777	0.934914	-0.596074	-0.900139	-0.144866	-0.937109	0.937109	0.164435	-0.171592	-0.0855982	0.710384	0.44438	-0.74855	-1.00944	-0.70517	0.453856	0.287318	-0.287318	-1.49922	1.49922	0.221335	-0.806737	-0.523365	0.523479	0.318146
PF3D7_1137500	Q8IHZ0	apicoplast ribosomal protein S14p/S29e precursor, putative	0.849715	-0.829315	-0.544892	-0.0618702	0.712442	0.193931	-0.256993	-0.360483	-0.279791	-0.949478	-0.35286	0.35286	0.874954	-0.874954	2.07419	-2.07419	-0.514077	0.666358	-0.330463	1.03383	-1.03383	1.52489	-1.52489	1.7256	-0.596074	-0.900139	-0.961423	-0.937109	0.937109	1.22202	1.74061	-2.17098	-1.36841	1.38799	-0.74855	-0.370244	-0.70517	-0.121359	-0.366165	0.366165	-0.757976	0.757976	-1.20389	-0.806737	3.87877	0.0352499	0.498484
PF3D7_1137600	Q8IHY8	conserved Plasmodium protein, unknown function	0.372115	0.986465	-0.544892	-0.794631	-0.634265	1.90057	-0.87969	1.54536	-0.279791	-0.949478	-0.667134	0.667134	1.19462	-1.19462	1.10365	-1.10365	-0.514077	0.666358	-0.330463	0.471979	-0.471979	0.612462	-0.612462	1.27378	1.22071	-0.900139	-1.27249	-0.0576403	0.0576403	0.893659	-0.101096	-0.888357	-0.38841	-0.121788	0.948508	0.393139	-0.70517	-0.0761632	0.0380907	-0.0380907	1.16926	-1.16926	-0.966354	-0.806737	-0.523365	1.74405	0.760792
PF3D7_1137700	Q8IHY7	calcium-binding protein, putative	0.372115	-0.103003	-0.544892	-0.0618702	0.520055	0.925349	-0.87969	-0.360483	-0.279791	-0.949478	-1.01366	1.01366	-0.711739	0.711739	-0.837413	0.837413	-0.514077	0.666358	-0.330463	-0.0096062	0.00960621	0.411419	-0.411419	1.02277	0.816978	0.062669	-1.44531	-0.61138	0.61138	0.983633	-0.37759	-0.84226	-0.33941	0.557613	-0.74855	-0.0046238	0.659914	-0.564274	0.134462	-0.134462	-0.130769	0.130769	0.221335	-0.0474821	-0.523365	0.0352499	0.292384
PF3D7_1137900	Q8IHY6	conserved Plasmodium protein, unknown function	0.372115	-0.829315	1.23347	-0.387542	0.100302	0.151617	-0.87969	-0.360483	-0.279791	0.660979	-0.533465	0.533465	-0.386264	0.386264	-0.42147	0.42147	-0.514077	-1.50173	3.02549	-1.29018	1.29018	0.134525	-0.134525	-0.14862	-0.596074	1.98828	-0.840452	-0.427272	0.427272	0.183321	0.0235304	-0.204763	0.405732	0.200342	-0.74855	0.1874	-0.116771	-0.475909	-0.734916	0.734916	-0.814994	0.814995	0.221335	-0.806737	-0.523365	0.523479	-0.655675
PF3D7_1138000	Q8IHY4	conserved Plasmodium protein, unknown function	-0.362653	0.288088	-0.134501	0.23875	0.816035	-0.438601	-0.368759	-0.360483	-0.279791	-0.268131	-0.577295	0.577295	-0.496505	0.496505	-0.530928	0.530928	-0.514077	0.666358	-0.330463	0.323713	-0.323713	-0.104746	0.104746	0.20552	-0.300318	-0.0940671	-0.0245982	-0.391702	0.391702	0.564479	-0.24523	-0.468824	0.159811	0.58452	-0.454505	-0.0221669	-0.0293855	-0.857463	-0.785807	0.785807	0.0538631	-0.0538631	0.139425	0.240511	-0.523365	-0.0657629	0.0556752
PF3D7_1138100	Q8IHY3	ubiquitin-related modifier 1, putative	0.372115	-0.829315	-0.544892	0.426637	2.05915	-1.20241	-0.87969	-0.360483	-0.279791	-0.949478	-0.783532	0.783532	-1.36269	1.36269	-0.837413	0.837413	-0.514077	0.666358	-0.330463	0	0	0.429977	-0.429977	-0.232291	1.22071	-0.900139	0.282854	-0.937109	0.937109	0.774582	-1.26428	-0.171152	1.74978	0.187031	-0.74855	-0.625923	-0.70517	-0.408966	1.3961	-1.3961	1.46576	-1.46576	2.59671	-0.806737	-0.523365	-1.91766	3.67242
PF3D7_1138200	Q8IHY2	conserved Plasmodium membrane protein, unknown function	-1.06068	1.34962	-0.544892	0.426637	0.26354	0.0387813	-0.87969	-0.360483	-0.279791	0.526775	-0.783532	0.783532	0.129072	-0.129072	0.133121	-0.133121	-0.514077	0.666358	-0.330463	-2.61819	2.61819	1.52489	-1.52489	-1.9057	2.23003	-0.900139	1.57898	-0.937109	0.937109	-0.23216	0.374751	0.053427	-1.36841	-0.417179	-0.74855	0.424583	-0.70517	2.01069	0.246252	-0.246252	1.16926	-1.16926	-1.20389	0.711773	-0.523365	1.01171	1.68659
PF3D7_1138400	Q8IHY1	guanylyl cyclase	0.509884	-0.200776	0.0706952	-0.418856	0.498826	-0.637456	0.150981	0.270417	0.326618	-0.399701	-0.298853	0.298853	-0.508486	0.508486	0.104576	-0.104576	-0.514077	0.666358	-0.330463	0.00869966	-0.0086997	0.940935	-0.940935	-0.203103	-0.0045635	-0.295585	0.397395	-0.475964	0.475964	0.314748	-0.528388	-0.0620896	-0.490248	0.819551	-0.122376	-0.404129	-0.396792	-0.288119	0.591205	-0.591205	-0.31815	0.31815	0.186909	0.0735585	-0.363867	-0.0779625	0.289513
PF3D7_1138500	Q8IHY0	protein phosphatase PPM2	-0.0701066	-0.291306	-0.544892	0.517101	0.18547	0.416536	-0.87969	0.63387	-0.279791	-0.179259	-0.874482	0.874482	-0.848289	0.848289	-0.513902	0.513902	-0.514077	0.666358	-0.330463	-0.270465	0.270465	0.197723	-0.197723	-0.172048	-0.596074	-0.553528	0.780565	-0.937109	0.937109	0.785768	-0.663301	-0.488771	-1.11986	1.42902	-0.74855	-0.675947	-0.70517	-0.0525829	-1.16531	1.16531	0.971594	-0.971594	1.09647	-0.806737	-0.523365	-0.37589	0.26579
PF3D7_1138600	Q8IHX9	beta-catenin-like protein 1, putative	-0.651312	0.208274	0.97942	0.0777033	0.981783	0.28702	-0.87969	-0.360483	-0.279791	-0.949478	-0.893158	0.893158	-0.0201039	0.0201039	-0.308031	0.308031	-0.514077	0.666358	-0.330463	-0.0096062	0.00960621	0.472089	-0.472089	0.437074	-0.596074	0.062669	-0.235595	-0.0995198	0.0995198	-1.10467	0.677341	0.816996	1.01354	-0.499232	0.901368	-0.194465	-0.231182	-0.121359	0.693414	-0.693414	0.34111	-0.34111	-0.118005	-0.806737	-0.523365	0.872213	-0.595977
PF3D7_1138700	Q8IHX8	conserved Plasmodium protein, unknown function	0.637448	-0.425808	-0.544892	-0.116149	0.613902	-1.02078	0.578332	-0.360483	-0.279791	-0.0853303	-0.605489	0.605489	-0.491395	0.491395	-0.837413	0.837413	-0.514077	0.666358	-0.330463	-0.270465	0.270465	0.336613	-0.336613	-0.295044	0.110452	-0.418735	0.520476	-0.794106	0.794106	-0.23216	0.0811934	0.202827	-0.135402	0.11134	-0.166226	0.208793	-0.70517	0.0647403	0.737426	-0.737425	0.406836	-0.406836	0.118057	0.513706	-0.523365	-0.219478	0.629638
PF3D7_1138800	Q8IHX6	WD repeat-containing protein, putative	0.749167	-0.255911	0.578285	-0.858908	0.0745281	-0.418501	0.431251	0.843207	-0.279791	-0.250201	-0.220692	0.220692	0.660918	-0.660918	-0.449199	0.449199	-0.514077	-1.50173	3.02549	0.389354	-0.389354	-0.178306	0.178306	0.407789	0.0397998	-0.900139	0.127319	-0.137592	0.137592	0.00754029	-0.372718	0.181758	0.135979	0.369884	0.293503	-0.555275	0.192912	-0.329496	0.236038	-0.236038	0.441492	-0.441492	0.372954	-0.48365	0.179104	-0.151731	-0.523428
PF3D7_1139100	Q8IHX4	RNA-binding protein, putative	0.372115	-0.169032	0.425124	-0.461558	-0.841451	-0.0566952	0.653103	-0.360483	-0.279791	1.09456	-0.344452	0.344452	-0.0201039	0.0201039	0.0820402	-0.0820402	-0.514077	-1.50173	3.02549	-1.05304	1.05304	-0.0100334	0.0100334	-0.0791312	-0.164973	-0.459532	0.441025	-0.606792	0.606792	-0.82977	0.464561	0.63619	0.075803	-0.568762	0.189298	0.887964	0.0132956	-0.204613	-0.79906	0.799061	-0.20802	0.20802	-0.914715	-0.146515	-0.523365	1.26644	-0.891753
PF3D7_1139200	Q8IHX3	conserved Plasmodium protein, unknown function	-0.95455	0.784712	-0.544892	0.69803	-1.98097	2.52117	-0.87969	-0.360483	-0.279791	1.2649	-0.801111	0.801111	0.0505586	-0.0505586	-0.837413	0.837413	1.94707	-1.50173	-0.330463	-0.294179	0.294179	1.52489	-1.52489	1.27378	-0.596074	0.337757	-1.27249	-0.0995198	0.0995198	-0.543771	-0.942326	1.05143	-0.359586	-0.471479	-0.74855	-1.032	2.30604	1.64658	1.35298	-1.35298	-0.0167316	0.0167316	0.221335	0.458688	1.31086	-1.10395	0.24758
PF3D7_1139300	Q8IHX2	transcription factor with AP2 domain	-0.0827415	-0.137589	-0.544892	0.426637	0.349045	-0.138532	-0.247109	-0.360483	0.185443	-0.105905	-0.687158	0.687158	-0.0769722	0.0769722	-0.406064	0.406064	-0.514077	0.666358	-0.330463	-0.0233356	0.0233356	0.0393309	-0.0393308	-0.0396539	-0.300318	-0.194826	0.291897	0.345449	-0.345449	-0.567741	-0.224125	0.711123	-0.150657	-0.342894	-0.397088	0.694832	-0.301299	0.234322	0.373419	-0.373419	-0.550427	0.550427	-0.0755875	0.142332	-0.523365	0.218336	-0.272728
PF3D7_1139500	Q8IHX1	AAA family ATPase, putative	-1.41888	0.986465	-0.544892	1.03727	-0.634265	-0.0853382	1.6111	0.783022	-0.279791	-0.506602	-0.783532	0.783532	-1.14438	1.14438	1.49187	-1.49187	-0.514077	0.666358	-0.330463	-0.0096062	0.00960621	0.742808	-0.742808	0.144227	1.22071	0.956705	-1.27249	0.319275	-0.319275	-0.360471	0.0614071	0.347833	-0.205697	0.3964	-0.245185	-0.489417	1.03011	-0.255413	0.246252	-0.246252	0.821197	-0.821196	-0.477306	-0.806737	-0.523365	1.24146	0.442995
PF3D7_1139600	Q8IHX0	conserved Plasmodium protein, unknown function	1.39554	0.208274	-0.544892	-1.31803	-0.185363	0.0387813	-0.87969	-0.360483	-0.279791	1.2649	-0.239966	0.239966	-0.496505	0.496505	-0.837413	0.837413	-0.514077	0.666358	-0.330463	0.398694	-0.398694	0.506366	-0.506366	-0.0953754	0.56006	-0.900139	0.424249	-0.0995198	0.0995198	-0.0025524	0.00093725	0.00220717	-0.832475	-0.440256	0.179529	0.201038	-0.70517	1.41105	0.17308	-0.17308	0.872761	-0.872761	1.23935	-0.806737	-0.523365	-0.522726	1.68659
PF3D7_1139700	Q8IHW9	adrenodoxin reductase, putative	-0.178961	-0.829315	-0.544892	0.990299	0.79166	-0.764345	-0.293622	-0.360483	-0.279791	0.0925825	-0.644606	0.644606	-0.243868	0.243868	-0.837413	0.837413	1.94707	-1.50173	-0.330463	0.577326	-0.577326	-0.560656	0.560656	-0.646461	0.0397998	-0.466875	0.943876	0.235516	-0.235516	0.546867	-0.298422	-0.423231	-0.95012	0.582469	-0.0241957	1.31038	-0.70517	-1.35597	0.648697	-0.648697	-1.00506	1.00506	-0.570458	-0.806737	-0.523365	1.33719	-0.389331
PF3D7_1139800	Q8IHW8	conserved Plasmodium protein, unknown function	-0.354667	0.433836	-0.544892	0.32044	-0.475829	0.549862	0.292446	-0.360483	-0.279791	0.0925825	-0.475262	0.475262	-0.516966	0.516967	-0.484491	0.484491	-0.514077	-1.50173	3.02549	0.414842	-0.414842	0.749729	-0.749729	-0.20719	0.251758	0.544073	-0.235595	-0.150592	0.150592	-0.384934	-0.352289	0.584103	-0.0944084	0.557613	-0.0697266	-0.474707	0.0748784	-0.320219	0.588251	-0.588251	0.142921	-0.142921	-0.287675	0.549075	-0.130317	0.00037643	0.536701
PF3D7_1139900	Q8IHW7	conserved protein, unknown function	-0.821883	0.986465	-0.544892	0.426637	2.05915	-1.20241	-0.87969	-0.360483	-0.279791	-0.949478	1.5009	-1.5009	0.626327	-0.626327	-0.837413	0.837413	-0.514077	0.666358	-0.330463	1.03383	-1.03383	-0.465858	0.465858	-0.382898	1.94742	-0.900139	0.127319	0.0400784	-0.0400784	1.0766	0.538654	-1.40634	1.65807	-0.221699	-0.74855	-0.287525	1.30231	-0.865754	0.158764	-0.158764	0.92667	-0.92667	-0.570458	-0.806737	-0.523365	1.33719	3.56422
PF3D7_1140000	Q8IHW5	carbonic anhydrase	-0.31017	0.208274	-0.544892	0.426637	1.23041	-0.0566952	-0.87969	-0.360483	-0.279791	-0.949478	0.547635	-0.547635	-0.0464291	0.0464291	-0.837413	0.837413	1.94707	-1.50173	-0.330463	1.03383	-1.03383	-0.134067	0.134067	-1.17359	0.198768	0.724599	0.671691	-0.0995198	0.0995198	0.147192	-0.088453	-0.109776	1.0326	-0.461488	0.439391	-0.0046238	0.659914	-0.564274	-0.188824	0.188824	-1.01841	1.01841	-0.756762	0.086504	-0.523365	0.954269	0.690843
PF3D7_1140100	Q8IHW4	V-type proton ATPase subunit F, putative	-0.423884	1.59173	-0.544892	-0.387542	0.26354	-1.20241	0.780835	-0.360483	-0.279791	0.526775	0.0778115	-0.0778115	0.129072	-0.129072	-0.837413	0.837413	-0.514077	0.666358	-0.330463	1.03383	-1.03383	0.15625	-0.15625	1.02277	0.816978	-0.900139	-0.840452	-0.937109	0.937109	-1.10467	-1.26428	1.80514	4.34828	-1.67875	1.72633	-1.77648	-0.70517	0.669562	1.25237	-1.25237	0.477431	-0.477431	1.40902	-0.806737	-0.523365	-0.697093	2.42208
PF3D7_1140200	Q8IHW3	conserved Plasmodium protein, unknown function	0.372115	-0.829315	-0.544892	0.426637	-0.0955822	1.03174	0.116625	-0.360483	-0.279791	-0.949478	-0.906581	0.906581	0.129072	-0.129072	-0.837413	0.837413	-0.514077	0.666358	-0.330463	-0.958183	0.958183	0.392222	-0.392222	0.671352	-0.596074	-0.0336118	-0.417052	-0.937109	0.937109	-0.855382	-1.26428	1.54298	-0.708796	0.335501	-0.74855	0.170615	0.607411	-0.0605186	0.145641	-0.145641	-1.49922	1.49922	-0.570458	-0.806737	0.699451	0.794717	0.126174
PF3D7_1140300	Q8IHW2	P-loop containing nucleoside triphosphate hydrolase, putative	-0.423884	0.381205	-0.544892	0.426637	-1.98097	2.52117	1.6111	-0.360483	-0.279791	-0.949478	-0.404541	0.404541	-0.973535	0.973535	-0.352146	0.352146	-0.514077	0.666358	-0.330463	1.03383	-1.03383	0.880822	-0.880822	-0.232291	1.22071	1.57565	-1.27249	0.0400784	-0.0400784	0.64035	-0.362812	-0.488771	-0.11353	1.20387	-0.74855	-0.850422	-0.70517	-0.314266	0.337717	-0.337717	0.576264	-0.576264	1.64656	-0.806737	1.6777	-1.91766	0.668213
PF3D7_1140400	Q8IHW1	conserved Plasmodium protein, unknown function	0.849715	-0.829315	-0.544892	-0.0618702	0	0	0	0	0	0	1.97277	-1.97277	-1.36269	1.36269	3.52999	-3.52999	-0.514077	0.666358	-0.330463	1.03383	-1.03383	-0.908246	0.908246	2.25273	0.675673	-0.900139	-2.05017	1.99445	-1.99445	0.103421	0.122593	-0.171152	-1.36841	3.27522	-0.74855	-1.77648	-0.70517	-1.7032	-5.79043	5.79043	-1.49922	1.49922	-0.692272	0.361347	0.3232	0.335698	-0.026134
PF3D7_1140500	Q8IHW0	myosin F, putative	0.619149	-0.578863	1.29479	-0.836744	-0.112959	0.118858	1.04866	0.00838994	-0.279791	-0.806615	-0.634233	0.634233	-0.616809	0.616809	-0.671036	0.671036	1.94707	-1.50173	-0.330463	-0.183512	0.183512	0.031828	-0.031828	-0.691459	-0.596074	-0.0547466	1.00362	-0.0350899	0.0350899	0.341203	0.384117	-0.554312	0.226942	0.24688	-0.288108	-0.206729	0.0884838	-0.268507	-0.672913	0.672913	-0.228516	0.228516	0.617231	-0.490381	-0.0648091	-0.290236	-0.389331
PF3D7_1140600	Q8IHV9	conserved Plasmodium protein, unknown function	0.969114	0.0785749	0.788881	-1.40526	-0.226172	0.151617	0.0260511	0.332551	0.608384	-0.14425	-0.446485	0.446485	-0.549002	0.549002	-0.522645	0.522645	-0.514077	0.666358	-0.330463	0.538639	-0.538639	0.30832	-0.30832	-0.14862	-0.596074	0.062669	0.369262	0.137797	-0.137797	0.564479	-0.088453	-0.548613	0.640154	-0.244202	0.0541128	-0.636289	0.524636	0.348918	0.303744	-0.303744	0.159157	-0.159157	0.0629761	0.205603	-0.523365	0.0352499	-0.0847349
PF3D7_1140700	Q8IHV8	conserved Plasmodium protein, unknown function	0.0606372	0.749624	-0.0809713	-0.529138	-0.163986	-0.138532	-0.0889636	-0.360483	-0.279791	0.737668	-0.781934	0.781934	-0.568013	0.568013	-0.15233	0.15233	1.94707	-1.50173	-0.330463	0.471979	-0.471979	-0.558349	0.558349	-0.770174	-0.336533	0.160915	0.838335	-0.628523	0.628523	0.149563	-0.362812	0.0273598	-0.562706	-0.372573	-0.549231	1.36631	0.440035	-0.365535	0.56142	-0.56142	-0.191142	0.191142	0.221335	-0.806737	-0.523365	0.523479	-0.475806
PF3D7_1140800	Q8IHV7	conserved Plasmodium protein, unknown function	0.106782	0.784712	-0.544892	-0.387542	0.641563	-0.418501	0.169063	-0.360483	-0.279791	-0.483293	-1.34265	1.34265	0.0757952	-0.0757952	-0.837413	0.837413	-0.514077	0.666358	-0.330463	0.398694	-0.398694	0.268433	-0.268433	-0.172048	-0.596074	-0.206917	0.562816	0.395419	-0.395419	1.04025	-0.513057	-0.832859	-1.06216	0.848785	-0.74855	0.257538	-0.0957571	-0.432077	1.09478	-1.09478	-0.609727	0.609727	-0.19785	0.086504	0.124008	0.0926886	-0.443687
PF3D7_1140900	Q8IHV6	conserved Plasmodium protein, unknown function	0.467635	0.0422593	-0.544892	-0.257273	0.83487	-0.0176366	-0.653255	-0.360483	-0.279791	-0.546864	-0.292486	0.292486	-0.280753	0.280753	-0.291488	0.291488	-0.514077	0.666358	-0.330463	-0.140036	0.140036	-0.103905	0.103905	0.249652	-0.0873749	-0.900139	0.345068	-0.116272	0.116272	-0.684878	0.351557	0.541327	0.147615	0.46002	-0.256309	-0.378014	-0.70517	-0.051443	0.765536	-0.765536	-0.25393	0.25393	-0.0755875	1.0914	-0.523365	-0.39195	-0.0933926
PF3D7_1141000	Q8IHV5	conserved Plasmodium protein, unknown function	-1.06068	0.623309	1.58914	-0.0618702	0.100302	-0.525398	0.0260511	-0.360483	-0.279791	0.660979	-0.313708	0.313708	0.0887545	-0.0887545	-0.0055268	0.00552677	-0.514077	0.666358	-0.330463	0.701826	-0.701826	0.0650071	-0.0650071	0.934914	-0.596074	-0.466875	-0.417052	-0.350796	0.350796	0.64035	-0.663301	-0.335844	-0.415632	0.208477	0.076409	0.68443	-0.70517	-0.516819	0.604594	-0.604594	0.522355	-0.522355	0.221335	-0.806737	0.699451	-0.0189977	0.859158
PF3D7_1141100	Q8IHV4	conserved Plasmodium protein, unknown function	-0.279157	-0.169032	-0.059884	0.426637	0.0936847	0.105873	-0.341141	-0.360483	-0.279791	0.247483	-0.438324	0.438324	-0.439951	0.43995	-0.636613	0.636613	-0.514077	0.666358	-0.330463	-0.0563272	0.0563272	-0.499946	0.499946	0.695869	-0.596074	0.107451	-0.53099	-0.365097	0.365097	0.755587	-0.498883	-0.540709	-0.524968	0.142733	-0.0182584	-0.0129229	0.134021	0.163891	-0.474459	0.47446	-0.546192	0.546192	0.0287365	-0.191125	-0.225923	0.193594	0.433203
PF3D7_1141300	Q8IHV2	conserved Plasmodium protein, unknown function	0.0309726	0.208274	-0.544892	0.0777033	0.562808	-0.37495	-0.326182	-0.360483	-0.279791	0.0346902	0.223098	-0.223098	0.348449	-0.348449	0.618388	-0.618388	-0.514077	0.666358	-0.330463	0.191054	-0.191054	0.15625	-0.15625	0.897263	1.22071	-0.281191	-1.27249	-0.937109	0.937109	0.376568	-0.635348	-0.0726657	0.346594	0.621307	0.736376	-0.985471	-0.70517	-0.279543	0.364618	-0.364618	-0.0167316	0.0167316	-0.306527	0.880496	0.0880429	-0.290236	0.0862841
PF3D7_1141400	Q8IHV1	phosphatidylinositol N-acetylglucosaminyltransferase subunit H, putative	-0.821883	0.986465	-0.544892	0.426637	1.46061	-1.20241	0.227327	-0.360483	-0.279791	-0.949478	-0.0004925	0.0004925	-0.436769	0.436769	-0.837413	0.837413	-0.514077	0.666358	-0.330463	-0.42698	0.42698	0.15625	-0.15625	-0.14862	-0.596074	-0.900139	0.974119	1.40814	-1.40814	-0.801189	0.303489	0.688107	0.122897	-0.417179	1.83393	0.424583	0.778617	-1.08422	-1.30865	1.30865	1.33098	-1.33099	2.59671	-0.806737	-0.523365	-1.91766	-1.02015
PF3D7_1141500	Q8IHV0	conserved Plasmodium protein, unknown function	-2.01588	-0.829315	-0.544892	2.86917	0.26354	0.783498	-0.21548	-0.360483	-0.279791	-0.949478	-0.248102	0.248102	1.3614	-1.3614	0	0	-0.514077	0.666358	-0.330463	-1.40085	1.40085	-1.80745	1.80745	-0.382898	0.675673	2.56597	-1.50579	1.40814	-1.40814	-0.0576583	-1.26428	0.704065	4.59683	-4.47881	3.12517	1.52511	0.778617	0.153744	-0.567201	0.567201	-0.0167316	0.0167316	0.221335	0.142332	-0.523365	-0.0868073	1.07556
PF3D7_1141600	Q8IHU9	dolichol-phosphate mannosyltransferase	1.16811	-0.829315	-0.544892	-0.387542	1.46061	-1.20241	0.227327	-0.360483	-0.279791	-0.949478	0.787153	-0.787153	-0.674184	0.674184	0.618388	-0.618388	-0.514077	0.666358	-0.330463	1.03383	-1.03383	1.52489	-1.52489	-0.630957	0.900099	0.119305	0.191363	-0.937109	0.937109	-0.543771	-1.26428	1.21528	-0.261958	0.535697	0.209467	-1.77648	2.59745	0.133777	-0.485467	0.485467	0.477431	-0.477431	-0.570458	-0.806737	-0.523365	1.33719	1.94118
PF3D7_1141700	Q8IHU8	conserved Plasmodium protein, unknown function	-0.821883	2.80225	-0.544892	-0.794631	0.26354	0.452513	-0.87969	2.18064	-0.279791	-0.949478	0.310607	-0.310607	1.19462	-1.19462	1.49187	-1.49187	-0.514077	0.666358	-0.330463	1.03383	-1.03383	-0.842486	0.842486	-0.734315	-0.596074	3.4325	-1.14288	0.528672	-0.528672	1.11016	-0.570843	-0.876973	0.190684	0.44438	0.151405	-0.625923	0.328985	-0.408966	0.0914654	-0.0914654	-0.130769	0.130769	-0.966354	-0.806737	2.22797	0.523479	0.80221
PF3D7_1141800	Q8IHU7	phd finger protein, putative	-0.651312	0.208274	-0.544892	0.775571	0.520055	-0.670473	1.25527	-0.360483	-0.279791	-0.949478	0.371929	-0.371929	0.080951	-0.080951	0.618388	-0.618388	1.94707	-1.50173	-0.330463	1.03383	-1.03383	0.456682	-0.456682	0.144227	2.58329	-0.178033	-1.14288	0.738069	-0.738069	0.64035	-1.26428	-0.0299881	0.689596	0.217913	1.62733	-0.76399	0.659914	-1.13374	-0.527681	0.527681	-1.49922	1.49922	-0.253741	1.21794	-0.523365	-0.290236	-0.493372
PF3D7_1141900	Q8IHU6	inner membrane complex protein 1b, putative	-1.21988	0.381205	1.23347	0.426637	-0.249492	-0.138532	0.543617	-0.360483	-0.279791	0.315881	-0.611263	0.611263	0.489153	-0.489153	-0.837413	0.837413	1.94707	-1.50173	-0.330463	0.303424	-0.303424	0.880822	-0.880822	2.77985	-0.596074	-0.900139	-2.05017	-0.0350899	0.0350899	0.417581	0.270132	-0.576623	0.775346	1.15209	-0.74855	-0.985471	-0.70517	-0.813414	0.342072	-0.342072	-0.0167316	0.0167316	-0.515851	-0.283113	0.615118	0.439301	1.94118
PF3D7_1142000	Q8IHU5	conserved Plasmodium protein, unknown function	-0.105484	-0.829315	0.522126	0.426637	-0.0955822	-0.705936	-0.21548	-0.360483	-0.279791	1.41253	-0.168287	0.168287	-0.0201039	0.0201039	-0.837413	0.837413	1.94707	-1.50173	-0.330463	0.471979	-0.471979	-0.440336	0.440336	0.144227	-0.596074	-0.281191	0.282854	-0.937109	0.937109	1.39111	-0.425705	-1.2463	0.591595	-0.364431	-0.74855	0.754742	-0.21764	-0.279543	0.293048	-0.293048	0.147989	-0.147989	0.560674	1.36256	1.04883	-1.91766	0.0545764
PF3D7_1142100	Q8IHU4	conserved Plasmodium protein, unknown function	-0.0258844	-0.224055	0.937078	-0.251845	-0.0571049	-0.005547	0.187791	0.456307	0.766987	-0.474969	-0.41311	0.41311	-0.0735127	0.0735127	-0.389474	0.389474	-0.514077	0.666358	-0.330463	0.391715	-0.391715	0.435166	-0.435166	-0.0108099	-0.0973494	-0.0506025	0.0846236	-0.410931	0.410931	-0.0176086	0.0164932	0.0101241	-0.785079	0.328835	0.0595731	-0.226751	0.455616	0.136901	0.277401	-0.277401	-0.215416	0.215416	-0.30009	0.119184	0.013481	0.225778	-0.0691354
PF3D7_1142200	Q8IHU3	conserved Plasmodium protein, unknown function	1.56611	-0.829315	2.12265	-2.0159	-0.879121	1.50565	0.0260511	-0.360483	-0.279791	-0.14425	-0.235404	0.235404	-0.467633	0.467633	-0.109512	0.109513	-0.514077	0.666358	-0.330463	1.03383	-1.03383	1.52489	-1.52489	2.77985	-0.596074	-0.900139	-2.05017	-0.0995198	0.0995198	-0.606093	2.34159	-0.554312	0.997114	-1.70315	1.29962	0.405608	0.471627	0.751381	0.749309	-0.749309	-0.814994	0.814995	2.59671	-0.806737	-0.523365	-1.91766	-1.15031
PF3D7_1142300	Q8IHU2	conserved Plasmodium membrane protein, unknown function	-0.105484	-0.829315	1.05564	0.182383	-1.01904	1.45729	0.187791	-0.360483	-0.279791	-0.0004586	-0.410712	0.410712	-0.332978	0.332978	-0.338281	0.338281	-0.514077	0.666358	-0.330463	-0.899594	0.899594	-1.96332	1.96332	-0.772512	-0.0431402	0.230114	0.671691	0.00855621	-0.0085562	0.341203	-0.131007	-0.29215	-0.787056	-0.395275	-0.74855	1.44117	0.740894	-0.255413	-2.11673	2.11673	-0.363697	0.363697	0.00539124	-0.346583	-0.18987	0.301556	-0.750682
PF3D7_1142400	Q8IHU1	coproporphyrinogen-III oxidase	-1.21988	-0.829315	-0.544892	2.05499	0.00702402	-0.847787	1.49249	-0.360483	-0.279791	-0.105905	-0.372737	0.372738	-0.674184	0.674184	-0.837413	0.837413	-0.514077	0.666358	-0.330463	0.222268	-0.222268	0.261529	-0.261529	-1.6591	0.0732668	0.924129	1.10146	-0.937109	0.937109	0.0463004	-0.113471	0.00905724	1.23008	0.187031	1.05136	-0.625923	-0.70517	-0.840377	-0.495095	0.495095	-0.906225	0.906225	-0.570458	0.0368795	0.699451	0.25224	0.383068
PF3D7_1142500	Q8IHU0	60S ribosomal protein L28	0.372115	-0.829315	-0.544892	0.426637	-0.634265	-1.20241	-0.87969	-0.360483	-0.279791	3.47928	1.11142	-1.11142	3.1126	-3.1126	2.07419	-2.07419	-0.514077	0.666358	-0.330463	1.03383	-1.03383	1.52489	-1.52489	2.77985	-0.596074	-0.900139	-2.05017	1.01727	-1.01727	-4.59471	-1.26428	5.47541	-1.36841	-2.38646	1.72633	1.38755	-0.70517	3.04232	-0.992041	0.992041	3.83774	-3.83774	0.221335	-0.806737	-0.523365	0.523479	-1.15031
PF3D7_1142600	Q8IHT9	60S ribosomal protein L35ae, putative	-0.105484	-0.829315	-0.544892	0.915144	0.862076	-0.37495	0.227327	-0.360483	-0.279791	-0.949478	1.8005	-1.8005	-1.36269	1.36269	-0.837413	0.837413	-0.514077	0.666358	-0.330463	-0.183512	0.183512	1.52489	-1.52489	0.803133	-0.596074	-0.900139	-0.0087735	0.235516	-0.235516	1.22202	0.73898	-1.66122	-1.36841	0.44438	4.2012	-1.77648	-0.70517	0.669562	0.0226713	-0.0226713	2.94824	-2.94824	0.221335	1.0914	-0.523365	-0.697093	-0.944215
PF3D7_1142700	Q8IHT8	uncharacterized protein	-0.583084	-0.829315	-0.544892	1.40365	-0.389409	0.828633	0.931792	-0.360483	-0.279791	-0.949478	-0.428861	0.428861	-0.600939	0.600939	-0.837413	0.837413	-0.514077	0.666358	-0.330463	-0.626181	0.626181	0.948618	-0.948619	-1.36184	0.312317	-0.281191	1.44936	-0.404098	0.404098	0.252568	-1.01387	0.250379	-0.0740687	0.230732	-0.1882	-0.582506	0.582645	0.177102	-0.759861	0.759861	-0.863868	0.863868	-0.426495	2.64442	-0.523365	-1.02998	-1.30489
PF3D7_1142800	Q8IHT7	conserved Plasmodium protein, unknown function	0.372115	0.986465	0.788881	-1.40526	1.46061	-1.20241	-0.87969	-0.360483	2.97685	-0.949478	-0.817986	0.817986	-1.36269	1.36269	-0.837413	0.837413	-0.514077	0.666358	-0.330463	1.03383	-1.03383	-0.756175	0.756175	-0.514679	-0.596074	-0.900139	1.35215	-0.204218	0.204218	0.336868	1.87126	-1.3066	-1.36841	2.74443	-0.74855	-0.985471	-0.70517	-1.7032	-0.42449	0.42449	-1.49922	1.49922	0.221335	-0.806737	-0.523365	0.523479	-0.944215
PF3D7_1142900	Q8IHT6	conserved Plasmodium protein, unknown function	-1.06068	-0.829315	-0.544892	1.89216	-0.634265	0.28702	-0.87969	4.21354	-0.279791	-0.0637266	-0.51215	0.51215	-0.510254	0.510254	-0.837413	0.837413	-0.514077	0.666358	-0.330463	-0.25512	0.25512	0.351769	-0.351769	0.671352	1.94742	-0.900139	-0.961423	-0.937109	0.937109	0.411495	0.509097	-0.691839	-0.225076	0.44438	-0.0885828	-0.651491	0.0532104	0.19501	0.730205	-0.730205	-0.272333	0.272333	1.80492	-0.806737	-0.523365	-1.10395	-0.222866
PF3D7_1143100	Q8IHT5	transcription factor with AP2 domain	0.849715	-0.829315	-0.0113831	-0.306124	-0.721149	1.44013	-0.236906	-0.360483	-0.279791	-0.0922993	0.776433	-0.776433	-0.359608	0.359608	-0.837413	0.837413	-0.514077	0.666358	-0.330463	0.18169	-0.18169	-0.366321	0.366321	0.919411	-0.596074	0.629026	-1.08951	-0.419774	0.419774	-0.0092562	0.446533	-0.21752	0.567885	-1.10801	-0.74855	1.28548	1.49658	-0.325467	0.305435	-0.305435	-0.0947573	0.0947573	-0.0581215	-0.360117	0.124008	0.236285	-0.281353
PF3D7_1143200	Q8IHT4	DnaJ protein, putative	-1.21988	-0.829315	-0.544892	2.05499	0.100302	1.50565	-0.87969	-0.360483	-0.279791	-0.949478	0.493633	-0.493633	-0.616809	0.616809	0.133121	-0.133121	-0.514077	-1.50173	3.02549	-1.62219	1.62219	0.529514	-0.529514	0.144227	2.58329	-0.900139	-0.689237	-0.937109	0.937109	0.349513	-0.663301	-0.0299881	-0.465779	0.146397	-0.74855	1.22102	-0.70517	-0.57926	-0.295501	0.295501	0.477431	-0.477431	0.221335	-0.806737	-0.523365	0.523479	-0.389331
PF3D7_1143300	Q8IHT3	DNA-directed RNA polymerases I and III subunit RPAC1, putative	-0.423884	0.986465	-0.544892	0.0195476	-0.0955822	0.28702	0.116625	-0.360483	-0.279791	-0.0637266	-0.906581	0.906581	0.315543	-0.315543	-0.352146	0.352146	-0.514077	-1.50173	3.02549	-0.531323	0.531323	-0.740444	0.740444	0.144227	-0.596074	-0.0336118	0.127319	-0.937109	0.937109	-0.0999618	0.374751	-0.0855982	0.868553	1.05978	0.54269	-1.77648	0.778617	-1.08422	0.878666	-0.878666	0.92667	-0.92667	-0.174562	-0.806737	-0.523365	0.930336	0.346621
PF3D7_1143400	Q8IHT2	translation initiation factor eIF-1A, putative	0.106782	-0.0223018	-0.544892	0.155244	0.904829	0.393409	-0.87969	-0.360483	-0.279791	-0.949478	3.52319	-3.52319	0.743328	-0.743328	-0.837413	0.837413	-0.514077	0.666358	-0.330463	1.03383	-1.03383	-0.299963	0.299963	0.346967	-0.596074	-0.900139	0.462317	1.01727	-1.01727	-0.716888	-1.26428	1.39734	-1.36841	0.44438	-0.74855	2.44222	-0.70517	-1.7032	-2.05344	2.05344	-1.49922	1.49922	1.01313	-0.806737	-0.523365	-0.290236	-0.655675
PF3D7_1143500	Q8IHT1	conserved Plasmodium protein, unknown function	-0.105484	0.623309	1.58914	-1.03888	-0.634265	1.45729	-0.168036	-0.360483	-0.279791	-0.316798	-0.290487	0.290487	-0.595498	0.595498	-0.0778647	0.0778647	-0.514077	0.666358	-0.330463	1.03383	-1.03383	0.392222	-0.392222	-0.119336	0.0397998	-0.0336118	0.127319	-0.518314	0.518314	-0.406662	0.538654	0.153525	0.423385	-0.780907	3.2408	-0.454199	-0.19581	-0.0033108	1.10863	-1.10864	1.04219	-1.04219	0.0233865	-0.174025	-0.523365	0.32005	1.20224
PF3D7_1143600	Q8IHT0	conserved Plasmodium protein, unknown function	-0.821883	-0.829315	2.12265	0.426637	2.05915	-1.20241	-0.87969	-0.360483	-0.279791	-0.949478	-0.243367	0.243368	0.171694	-0.171694	-0.837413	0.837413	-0.514077	-1.50173	3.02549	1.03383	-1.03383	-0.407307	0.407307	-2.4914	-0.596074	-0.900139	3.39355	0.0400784	-0.0400784	-1.29332	1.17212	0.763583	2.44272	-1.44284	-0.74855	-0.370244	3.08673	-0.121359	0.916994	-0.916994	1.46576	-1.46576	0.221335	-0.806737	-0.523365	0.523479	-0.325915
PF3D7_1143700	Q8IHS8	conserved Plasmodium protein, unknown function	-0.423884	-0.829315	3.01184	-0.387542	0.00702402	0.216095	-0.87969	-0.360483	2.51162	-0.105905	-0.562044	0.562044	0.718839	-0.718839	-0.473463	0.473463	-0.514077	0.666358	-0.330463	-0.23644	0.23644	-0.631754	0.631754	2.19416	-0.596074	0.062669	-2.05017	-0.204218	0.204218	0.896612	0.374751	-1.13363	-0.821072	-1.06138	0.515217	0.108473	1.47316	1.47731	0.766266	-0.766266	-0.250809	0.250809	-0.37251	0.142332	-0.523365	0.523479	-1.64495
PF3D7_1143800	Q8IHS7	conserved Plasmodium protein, unknown function	0.283671	-0.0223018	-0.1497	-0.206613	-0.27029	-0.196039	0.197408	0.257628	-0.279791	0.486876	-1.03687	1.03687	-0.329931	0.329931	-0.352146	0.352146	1.94707	-1.50173	-0.330463	-0.626181	0.626181	-1.95102	1.95102	-0.630957	-0.596074	-0.900139	1.47224	-0.937109	0.937109	0.210417	0.826078	-0.641699	-0.70023	0.738493	0.408535	0.0315365	-0.70517	-0.593857	-0.546443	0.546443	-0.931458	0.931458	0.221335	-0.490381	0.393747	-0.0868073	-0.157288
PF3D7_1143900	Q8IHS6	carbohydrate kinase, putative	-0.279157	-0.829315	-0.544892	1.09278	-0.933533	-0.37495	-0.87969	4.72176	-0.279791	1.01886	-0.537434	0.537434	0.129072	-0.129072	-0.837413	0.837413	-0.514077	0.666358	-0.330463	-0.183512	0.183512	0.482116	-0.482116	0.437074	0.110452	0.062669	-0.538023	-0.204218	0.204218	-0.522997	-0.0623235	0.581723	1.02462	-0.872288	2.0141	-0.304838	0.0884838	-0.0477846	-0.1037	0.1037	-0.652084	0.652084	-1.09832	-0.806737	1.92227	0.794717	-0.655675
PF3D7_1144000	Q8IHS5	40S ribosomal protein S21	-2.01588	0.381205	-0.544892	2.05499	-0.634265	0.659379	1.6111	-0.360483	-0.279791	-0.949478	2.78489	-2.78489	-1.36269	1.36269	4.98579	-4.98579	-0.514077	0.666358	-0.330463	1.03383	-1.03383	1.52489	-1.52489	1.02277	-0.596074	-0.900139	-0.235595	-0.937109	0.937109	-1.10467	2.34159	-0.0299881	-1.36841	0.44438	-0.74855	-1.77648	-0.70517	3.04232	-3.7782	3.7782	1.46576	-1.46576	-2.15404	2.98954	4.9793	-1.91766	2.8068
PF3D7_1144200	Q8IHS4	conserved Plasmodium protein, unknown function	-0.821883	0.986465	-0.544892	0.426637	-1.53207	-1.20241	2.44136	7.26288	-0.279791	-0.949478	0.652041	-0.652041	0.129072	-0.129072	1.10365	-1.10365	-0.514077	0.666358	-0.330463	0.120823	-0.120823	0.612462	-0.612462	0.144227	-0.596074	-0.900139	0.671691	-0.0995198	0.0995198	-0.0705843	0.071227	0.0379797	0.775346	-0.263329	0.488888	-0.194465	-0.70517	0.0763715	0.84992	-0.84992	2.94824	-2.94824	-2.15404	1.0914	-0.523365	1.74405	-0.881489
PF3D7_1144400	Q8IHS3	conserved Plasmodium protein, unknown function	-0.91373	-0.270614	0.275891	0.990299	-0.0260748	0.238974	0.405878	-0.360483	0.665685	-0.663752	-0.496418	0.496418	0.250026	-0.250026	-0.435813	0.435813	-0.514077	0.666358	-0.330463	0.222268	-0.222268	-0.0852746	0.0852746	0.460502	-0.596074	-0.206917	-0.0904292	-0.319938	0.319938	-0.23216	0.0657536	0.210685	-0.261958	-0.377476	-0.429211	-0.551694	0.762662	1.35843	-0.819044	0.819044	0.134543	-0.134543	-0.153725	-0.407129	-0.523365	0.65196	-0.412694
PF3D7_1144500	Q8IHS2	ubiquitin activating enzyme	0.849715	-0.829315	-0.544892	-0.0618702	-1.17295	1.77645	-0.87969	-0.360483	-0.279791	0.822025	-0.0128563	0.0128563	-1.36269	1.36269	-0.837413	0.837413	1.94707	-1.50173	-0.330463	-0.0898704	0.0898704	1.10377	-1.10377	0.383829	-0.596074	-0.112387	-0.0706338	-0.937109	0.937109	0.252568	-0.462975	-0.0299881	0.122897	0.690539	-0.74855	-0.125682	0.778617	-1.08422	1.19318	-1.19318	0.477431	-0.477431	0.221335	0.458688	-0.523365	-0.290236	0.80221
PF3D7_1144600	Q8IHS1	transcription initiation factor IIF subunit beta, putative	0.713258	-0.829315	0.97942	-0.620164	-0.249492	0.925349	-0.87969	-0.360483	-0.279791	0.315881	-0.970781	0.970781	-0.243868	0.243868	0.327228	-0.327228	-0.514077	0.666358	-0.330463	-1.05304	1.05304	-0.821348	0.821348	-0.14862	0.816978	0.062669	-0.235595	0.0400784	-0.0400784	-0.461768	-1.26428	1.12904	-0.588866	0.187031	-0.74855	0.524631	0.846062	-0.408966	0.533713	-0.533713	0.279766	-0.279766	-0.966354	1.0914	-0.523365	0.523479	-0.389331
PF3D7_1144700	Q8IHS0	apicoplast import protein Tic20, putative	-0.224884	0.986465	0.788881	-0.794631	-0.634265	1.59028	0.365704	-0.360483	-0.279791	-0.949478	0.422349	-0.422349	1.62083	-1.62084	2.07419	-2.07419	-0.514077	0.666358	-0.330463	-0.792182	0.792182	1.52489	-1.52489	1.02277	-0.596074	-0.900139	-0.235595	1.01727	-1.01727	-0.920984	1.108	0.404649	-0.0491774	0.00886651	-0.74855	0.657388	0.607411	-0.608079	-0.42449	0.42449	0.35389	-0.35389	-0.966354	3.93861	0.852303	-1.91766	-1.15031
PF3D7_1144800	Q8IHR9	conserved Plasmodium protein, unknown function	2.76011	-0.829315	-0.544892	-2.0159	0.0390885	0.659379	-0.87969	-0.360483	-0.279791	0.157711	-0.204596	0.204596	-0.389802	0.389802	-0.837413	0.837413	-0.514077	-1.50173	3.02549	1.03383	-1.03383	-0.220621	0.220622	0.437074	-0.596074	1.98828	-1.44531	0.738069	-0.738069	-0.913809	0.144262	0.887578	-0.488923	-0.20889	-0.74855	0.819645	-0.70517	0.487042	0.518175	-0.518175	-0.943287	0.943287	0.485265	0.0368795	-0.523365	-0.290236	-0.336763
PF3D7_1144900	Q8IHR8	ras-related protein Rab-6	0.155024	-0.169032	-0.544892	0.204588	0.0390885	-0.271517	0.365704	2.49828	-0.279791	-0.949478	-1.15268	1.15268	0.427425	-0.427425	-0.837413	0.837413	-0.514077	0.666358	-0.330463	-0.42698	0.42698	0.529514	-0.529514	0.383829	-0.596074	-0.900139	0.424249	-0.937109	0.937109	-1.10467	-1.26428	1.80514	-0.465779	-0.300577	-0.74855	1.55407	-0.70517	-0.204613	1.54828	-1.54828	0.477431	-0.477431	1.01313	-0.806737	-0.523365	-0.290236	-0.944215
PF3D7_1145000	Q8IHR7	conserved Plasmodium protein, unknown function	0.637448	-0.829315	0.640684	-0.387542	-0.334997	-0.37495	1.33434	-0.360483	-0.279791	0.0346902	0.256021	-0.25602	0.358574	-0.358574	-0.42147	0.42147	1.94707	-1.50173	-0.330463	0.0811272	-0.0811272	-0.03927	0.03927	-0.232291	-0.596074	1.57565	-0.494819	-0.155359	0.155359	-0.567741	1.16275	0.00530288	0.469095	-0.667734	0.312111	-0.420467	0.513655	0.839045	0.0737755	-0.0737755	1.83638	-1.83638	-0.0755875	0.616866	-0.523365	-0.0868073	0.146606
PF3D7_1145100	Q8IHR6	coatomer subunit gamma, putative	-0.423884	0.271158	-0.544892	0.500653	0.173759	0.28702	0.116625	-0.360483	-0.279791	-0.506602	0.317679	-0.317679	-0.0607883	0.0607883	-0.604485	0.604485	1.94707	-1.50173	-0.330463	0.686017	-0.686017	0.794947	-0.794947	1.7256	-0.596074	-0.900139	-0.961423	-0.0748848	0.0748848	-0.878464	0.905918	0.462779	1.10236	0.180488	0.509862	-1.02569	0.162468	-0.376062	0.696044	-0.696044	0.0821009	-0.0821009	-0.210552	0.228611	-0.523365	0.301556	0.900248
PF3D7_1145200	Q8IHR5	serine/threonine protein kinase, putative	0.460559	-0.0223018	-0.1497	-0.387542	0.327669	-0.138532	-0.34595	0.456307	-0.279791	-0.158629	0.793985	-0.793985	0.645732	-0.645732	0.0252838	-0.0252838	-0.514077	0.666358	-0.330463	0.191054	-0.191054	-0.0589449	0.0589449	-0.261254	-0.10694	-0.0669397	0.35763	0.528672	-0.528672	0.0707946	1.23979	-0.705419	-0.0912807	-0.428963	1.1471	0.108473	1.1101	-0.340124	-0.938814	0.938814	-0.591574	0.591574	-0.0243941	0.764135	-0.523365	-0.234118	-0.20337
PF3D7_1145400	Q8IHR4	dynamin-like protein	0.372115	0.208274	-0.163814	-0.445697	0.641563	-0.614479	-0.0931254	0.241362	-0.279791	-0.250201	0.278124	-0.278124	-0.591089	0.591089	-0.837413	0.837413	-0.514077	0.666358	-0.330463	0.0467957	-0.0467957	0.854534	-0.854534	-0.185226	-0.596074	0.45381	0.161343	0.319275	-0.319275	-0.488781	0.0614071	0.48277	1.6941	-0.0611267	1.37277	-1.02314	-0.298895	-0.686302	0.273817	-0.273817	0.553456	-0.553456	0.91096	-0.0719742	-0.168354	-0.815213	-0.400247
PF3D7_1145500	Q8IHR3	ABC transporter B family member 3, putative	0.372115	-0.829315	1.58914	-0.550377	-0.703327	1.47093	-0.113294	-0.360483	0.471742	-0.495247	-0.783532	0.783532	-0.878875	0.878875	-0.449199	0.449199	-0.514077	-1.50173	3.02549	0.303424	-0.303424	-0.03927	0.03927	-0.985327	0.0095201	1.16302	0.282854	-0.319938	0.319938	1.69365	-0.776999	-1.38567	-1.01112	0.621307	-0.129831	0.86021	-0.70517	-0.813414	-1.04581	1.04581	-0.115564	0.115564	-1.5602	0.142332	-0.523365	1.74405	-0.108968
PF3D7_1145700	Q8IHR1	bicoid-interacting protein BIN3, putative	-0.423884	-0.829315	1.23347	0.426637	0.712442	0.0387813	-0.87969	-0.360483	-0.279791	-0.211352	-0.223659	0.223659	-0.915161	0.915161	-0.837413	0.837413	-0.514077	0.666358	-0.330463	-1.05304	1.05304	-0.299963	0.299963	-1.05378	-0.596074	1.46312	0.424249	-0.285651	0.285651	0.998303	-1.26428	-0.406426	0.291271	0.535697	0.209467	-0.551694	-0.70517	-0.325467	-0.891093	0.891094	0.477431	-0.477431	-2.15404	-0.806737	-0.523365	2.96462	-1.80983
PF3D7_1145800	Q8IHR0	conserved Plasmodium protein, unknown function	1.32731	-0.829315	-0.544892	-0.550377	1.07973	-0.525398	-0.87969	0.679067	-0.279791	-0.546864	-0.271087	0.271087	-0.128128	0.128128	-0.165505	0.165505	-0.514077	0.666358	-0.330463	0.741667	-0.741667	-0.664933	0.664933	-1.05378	2.87233	-0.900139	0.424249	-0.0487568	0.0487568	0.0763029	0.921094	-0.549016	0.0221328	-0.167693	0.455444	-0.750307	-0.70517	1.18259	0.993651	-0.993651	0.533907	-0.533907	-0.570458	-0.174025	0.393747	0.523479	0.375701
PF3D7_1146000	Q8IHQ8	ribosome assembly protein 4, putative	0.485829	-0.483452	-0.544892	0.0777033	-0.0127079	-0.629555	-0.87969	-0.360483	-0.279791	1.77591	-0.319732	0.319732	-0.510254	0.510254	-0.19039	0.19039	1.94707	-1.50173	-0.330463	0.449505	-0.449505	-0.604104	0.604104	0.598645	-0.15754	-0.601336	-0.173023	0.179677	-0.179676	-0.735532	1.50946	0.00530288	-0.359586	0.44438	-0.74855	0.208793	-0.70517	-0.0283092	-0.156193	0.156193	-0.609727	0.609727	-0.37251	-0.332203	0.852303	0.218336	0.896469
PF3D7_1146100	Q8IHQ7	conserved Plasmodium protein, unknown function	-2.01588	2.80225	-0.544892	0.426637	2.05915	-1.20241	-0.87969	-0.360483	-0.279791	-0.949478	2.58354	-2.58354	3.1126	-3.1126	0.618388	-0.618388	-0.514077	0.666358	-0.330463	-3.83553	3.83553	-1.39487	1.39487	-0.734315	-0.596074	1.98828	-0.235595	1.99445	-1.99445	-1.00202	0.856818	0.617706	-0.653828	-1.67875	5.43864	0.86021	-0.70517	0.0763715	-1.76597	1.76597	0.724513	-0.724513	0.221335	2.98954	-0.523365	-1.91766	1.21983
PF3D7_1146200	Q8IHQ6	conserved Plasmodium protein, unknown function	2.76011	-0.829315	-0.544892	-2.0159	1.07973	-0.525398	-0.87969	-0.360483	-0.279791	-0.14425	2.37473	-2.37473	-1.36269	1.36269	0.618388	-0.618388	1.94707	-1.50173	-0.330463	-0.42698	0.42698	-0.664933	0.664933	-1.17359	2.58329	-0.900139	0.671691	-0.937109	0.937109	-0.855382	-0.405739	1.10605	-0.143409	-0.971038	1.37277	0.935544	1.73248	-0.686302	1.1609	-1.1609	-0.228516	0.228516	-2.15404	-0.806737	-0.523365	2.96462	0.859158
PF3D7_1146500	Q8IHQ3	leucine-rich repeat protein	1.16811	-0.829315	3.01184	-2.0159	0.26354	0.0387813	-0.87969	-0.360483	-0.279791	0.526775	-0.919534	0.919534	0.129072	-0.129072	-0.837413	0.837413	-0.514077	0.666358	-0.330463	1.03383	-1.03383	-0.117478	0.117478	-1.43715	-0.596074	0.832915	1.21606	-0.937109	0.937109	0.915879	-0.789822	-0.561211	-1.36841	1.15209	-0.74855	0.121937	-0.70517	-0.279543	-2.10135	2.10135	-1.49922	1.49922	-0.966354	-0.806737	2.22797	0.523479	1.1774
PF3D7_1146600	Q8IHQ2	CCAAT-box DNA binding protein subunit B	0.258401	-0.829315	-0.544892	0.542948	0.100302	0.490125	0.0260511	-0.360483	-0.279791	-0.546864	-0.359844	0.359844	-0.506548	0.506548	-0.389474	0.389474	-0.514077	0.666358	-0.330463	-0.719142	0.719142	-0.319172	0.319172	-0.496871	0.0913571	0.739237	0.00961745	-0.592219	0.592219	0.164435	-0.900049	0.285136	-0.638624	0.384149	-0.116667	0.377752	0.747047	-0.794482	-0.675235	0.675235	-0.0645538	0.0645538	-0.37251	-0.806737	0.164469	0.828621	-0.47344
PF3D7_1146700	Q8IHQ1	kinesin-like protein, putative	1.80491	-0.829315	-0.544892	-1.03888	0.474788	0.111793	-0.87969	0.984817	1.44431	-0.949478	-0.0206278	0.0206278	0.427425	-0.427425	1.34629	-1.34629	-0.514077	0.666358	-0.330463	-0.932644	0.932644	0.529514	-0.529514	1.27378	-0.596074	0.337757	-1.27249	-0.711604	0.711604	0.620292	-0.22811	-0.536232	-0.0691658	-0.585015	1.50134	0.141113	-0.188092	0.238151	0.969091	-0.969091	0.647832	-0.647832	-0.118005	-0.806737	1.04883	0.174744	-0.868283
PF3D7_1146800	Q8IHQ0	conserved Plasmodium protein, unknown function	0.819865	-0.37537	0.455437	-0.794631	0.26354	0.0387813	0.44873	-0.360483	-0.279791	-0.654228	0.289807	-0.289807	-0.71626	0.71626	0.202445	-0.202445	-0.514077	0.666358	-0.330463	0.215272	-0.215272	0.222832	-0.222832	0.010212	-0.164973	0.421682	-0.204839	-0.355642	0.355642	0.178805	0.434136	-0.408983	1.12111	-0.491623	-0.269541	-0.143433	0.120486	0.133777	0.768575	-0.768575	0.465939	-0.465939	-0.796684	0.0971378	0.262731	0.639723	-0.392595
PF3D7_1147000	Q8IHP9	sporozoite and liver stage asparagine-rich protein	0.0309726	-0.0511237	0.598342	-0.27123	0.443101	0.100841	-0.381532	0.21127	-0.279791	-0.506602	-0.0527894	0.0527894	0.460575	-0.460575	0.375754	-0.375754	1.94707	-1.50173	-0.330463	0.375267	-0.375267	0.368292	-0.368292	0.0533433	-0.15754	-0.0037315	0.0146908	-0.116272	0.116272	0.0482894	0.216702	-0.161069	0.94259	0.143227	-0.327294	-0.609603	0.262975	-0.28964	0.393067	-0.393067	-0.151503	0.151503	0.560674	-0.32467	0.00069891	-0.367733	0.530904
PF3D7_1147200	Q8IHP8	tubulin--tyrosine ligase, putative	-0.992455	-0.310521	0.217264	1.1245	0.128022	0.624251	-0.127754	-0.360483	-0.279791	-0.615232	-0.790009	0.790009	-0.362626	0.362626	-0.178182	0.178182	-0.514077	0.666358	-0.330463	0.38458	-0.38458	-0.832211	0.832211	-0.242332	-0.0873749	0.370767	0.0547365	-0.383984	0.383984	0.184848	-0.734004	0.179163	-0.347576	0.596032	0.135335	-0.194465	-0.502032	-0.347336	-0.496724	0.496724	0.168579	-0.168579	0.221335	-0.461621	-0.273243	0.190595	-0.75538
PF3D7_1147300	Q8IHP7	conserved Plasmodium protein, unknown function	0.0309726	-0.483452	-0.0367883	0.310326	0.443101	0.535259	-0.87969	-0.360483	-0.279791	-0.358977	-0.475631	0.475631	-0.50572	0.50572	-0.371557	0.371557	-0.514077	0.666358	-0.330463	-0.42698	0.42698	-0.606796	0.606796	0.144227	-0.30704	0.281489	-0.194355	-0.448515	0.448515	-0.020386	-0.389068	0.219447	-0.653828	0.709771	-0.43919	0.464707	-0.349679	-0.813414	-0.304581	0.304581	-0.66532	0.66532	-0.403765	0.791694	0.635092	-0.37589	-0.553837
PF3D7_1147500	Q8IHP6	protein farnesyltransferase subunit beta	-0.105484	-0.103003	-0.544892	0.426637	-0.334997	1.27998	0.227327	-0.360483	-0.279791	-0.949478	-0.168287	0.168287	0.468109	-0.468109	-0.837413	0.837413	1.94707	-1.50173	-0.330463	0.546892	-0.546892	0.669489	-0.669489	0.583498	-0.596074	-0.178033	-0.235595	0.09756	-0.09756	0.881682	-0.497073	-0.674237	-0.18565	0.44438	-0.407187	-0.321754	-0.312904	0.0968263	0.733423	-0.733423	0.67913	-0.67913	-0.796684	0.277913	-0.523365	0.872213	0.451182
PF3D7_1147600	Q8IHP5	conserved Plasmodium protein, unknown function	0.969114	0.986465	-0.544892	-1.40526	-0.634265	1.03174	-0.87969	1.92653	2.65119	-0.949478	-0.859854	0.859854	-0.0296258	0.0296258	-0.109512	0.109513	-0.514077	0.666358	-0.330463	-0.183512	0.183512	0.631083	-0.631083	0.144227	0.463715	1.26618	-1.14288	-0.937109	0.937109	-0.0368222	-0.187901	0.134352	2.35987	-0.232559	-0.10293	-0.95108	-0.70517	-0.155747	0.176865	-0.176865	-0.313229	0.313229	-0.728816	1.47103	-0.523365	0.0352499	-0.0785957
PF3D7_1147700	Q8IHP4	mitochondrial ATP synthase delta subunit,putative	-0.423884	-0.829315	-0.544892	1.24082	1.3858	-1.20241	-0.87969	-0.360483	-0.279791	0.157711	-0.849789	0.849789	0.874954	-0.874954	-0.837413	0.837413	-0.514077	0.666358	-0.330463	1.03383	-1.03383	1.52489	-1.52489	-0.734315	-0.596074	0.544073	0.671691	-0.937109	0.937109	1.94912	-1.26428	-1.40634	0.0607591	0.44438	-0.74855	-1.77648	2.13875	0.669562	-0.32867	0.32867	-1.49922	1.49922	1.01313	1.72411	-0.523365	-1.91766	-1.30489
PF3D7_1147800	A0A144A3C7	merozoite adhesive erythrocytic binding protein	-0.621123	-0.315112	0.116093	0.794098	-0.0955822	0.992542	-0.565064	-0.360483	-0.279791	-0.296819	-0.35286	0.35286	-0.523574	0.523574	-0.109512	0.109513	1.94707	-1.50173	-0.330463	0.0378226	-0.0378226	0.918585	-0.918585	-0.110834	-0.390953	0.0781982	0.232682	-0.592219	0.592219	1.0197	-0.323618	-0.90766	-0.0927885	-0.444643	0.233219	-0.521327	0.705041	1.00293	-0.84233	0.84233	-0.228516	0.228516	-0.210552	0.0560526	-0.0231222	0.190595	0.580924
PF3D7_1147900	Q8IHP2	conserved Plasmodium protein, unknown function	1.39554	0.208274	-0.544892	-1.31803	0.981783	-1.20241	0.116625	-0.360483	-0.279791	-0.0637266	-1.12807	1.12807	-0.368182	0.368182	-0.837413	0.837413	-0.514077	0.666358	-0.330463	1.03383	-1.03383	1.52489	-1.52489	-1.17359	-0.596074	1.26618	0.671691	0.235516	-0.235516	-1.68634	-1.26428	2.41686	0.53715	-0.0274263	0.901368	-1.07336	-0.70517	0.669562	2.25848	-2.25848	-1.49922	1.49922	1.01313	0.458688	-0.523365	-1.10395	0.668213
PF3D7_1148000	Q8IHP1	serine/threonine protein kinase, putative	-0.423884	1.32272	0.245492	-0.56847	0.401663	-0.629555	0.269904	-0.360483	-0.279791	0.0725429	-0.0997852	0.0997852	-0.259195	0.259195	-0.224444	0.224444	-0.514077	0.666358	-0.330463	0.716261	-0.716261	0.612462	-0.612462	0.399287	0.224408	-0.341089	-0.294129	0.128914	-0.128914	-0.375195	-0.229809	0.511526	0.450534	0.315705	-0.0735835	-0.817682	-0.446631	0.238151	1.3594	-1.3594	0.553456	-0.553456	0.424938	-0.372877	0.105512	-0.243738	0.391617
PF3D7_1148700	Q8IHN7	Plasmodium exported protein	0.713258	-0.829315	-0.544892	0.0777033	0.100302	0.151617	0.0260511	1.71862	-0.279791	-0.949478	0.278124	-0.278124	-0.616809	0.616809	1.49187	-1.49187	-0.514077	0.666358	-0.330463	0.120823	-0.120823	1.52489	-1.52489	0.144227	-0.596074	-0.900139	0.671691	0.128914	-0.128914	1.72347	-0.0208768	-1.80184	0.775346	-0.617184	-0.74855	-0.721803	2.13875	0.669562	0.721869	-0.721869	0.168579	-0.168579	2.59671	-0.806737	-0.523365	-1.91766	0.859158
PF3D7_1148800	Q8IHN6	Plasmodium exported protein	-2.01588	-0.829315	2.12265	1.6479	0.26354	1.27998	-0.87969	-0.360483	-0.279791	-0.949478	-0.202626	0.202626	-1.16811	1.16811	0.618388	-0.618388	-0.514077	0.666358	-0.330463	0.449505	-0.449505	-1.05137	1.05137	-1.73836	-0.596074	-0.900139	2.61587	-0.937109	0.937109	0.64035	-1.26428	-0.0299881	0.0221328	0.0618343	-0.74855	0.617919	-0.70517	-0.164111	-1.94095	1.94095	1.04219	-1.04219	-2.15404	-0.806737	4.9793	0.523479	-0.389331
PF3D7_1148900	Q8IHN5	Plasmodium exported protein, unknown function	-0.105484	2.07593	-0.544892	-1.03888	0	0	0	0	0	0	-1.64488	1.64488	-1.36269	1.36269	0	0	-0.514077	0.666358	-0.330463	-6.27021	6.27021	-2.12481	2.12481	-2.4914	3.64308	-0.900139	1.57898	0	0	-1.68634	-1.26428	2.41686	-1.36841	-1.44284	-0.74855	-0.370244	-0.70517	4.62416	-0.759861	0.759861	1.16926	-1.16926	0.221335	-0.806737	-0.523365	0.523479	0.859158
PF3D7_1149000	Q8IHN4	antigen 332, DBL-like protein	-0.572776	-0.72481	-0.237837	1.18224	-0.0689806	-0.37495	0.104325	-0.0781357	0.443907	0.362746	-0.184754	0.184754	0.0744445	-0.0744445	0.133121	-0.133121	1.94707	-1.50173	-0.330463	0.262846	-0.262846	0.702748	-0.702748	1.6503	-0.404833	-0.444072	-1.25203	0.382094	-0.382094	0.233924	-0.994609	0.260182	0.223576	0.695213	-0.497929	-0.227841	-0.561173	-0.621941	0.672434	-0.672434	-0.667918	0.667918	0.873911	-0.472999	-0.0396137	-0.576377	1.97422
PF3D7_1149100	A0A144A0F5	Plasmodium exported protein, unknown function	-2.01588	-0.829315	-0.544892	2.86917	0.0390885	-0.271517	0.365704	-0.360483	-0.279791	0.157711	1.86941	-1.86941	-1.36269	1.36269	1.21783	-1.21784	-0.514077	0.666358	-0.330463	-0.531323	0.531323	0.880822	-0.880822	-1.36184	3.03749	-0.900139	0.671691	1.99445	-1.99445	-0.23216	3.24305	-1.40634	-1.36841	1.7587	-0.74855	-0.872471	-0.70517	-0.177853	-0.0496636	0.0496636	-1.49922	1.49922	1.57869	-0.264412	-0.523365	-1.2202	0.146606
PF3D7_1149200	Q8IHN1	ring-infected erythrocyte surface antigen	0.713258	-0.621798	0.369695	-0.480591	0.842768	-0.0012572	-0.558298	-0.360483	-0.279791	-0.663752	0.108574	-0.108574	-0.0201039	0.0201039	1.65825	-1.65825	-0.514077	0.666358	-0.330463	-0.161379	0.161379	0.96499	-0.96499	0.818457	-0.596074	-0.497103	-0.277794	0.319275	-0.319275	0.204095	-0.137446	-0.144684	-0.682411	-0.461488	-0.74855	1.26099	-0.70517	0.574651	-0.485467	0.485467	0.635563	-0.635563	1.07647	-0.503035	-0.523365	-0.550624	-0.58354
PF3D7_1149400	Q8IHM9	Plasmodium exported protein, unknown function	1.39554	0.208274	0.97942	-2.0159	1.46061	-0.37495	-0.87969	-0.360483	-0.279791	-0.949478	0.570008	-0.570008	-0.549002	0.549002	4.98579	-4.98579	-0.514077	0.666358	-0.330463	0.369825	-0.369825	0.236758	-0.236758	2.77985	-0.596074	-0.900139	-2.05017	-0.937109	0.937109	0.64035	-0.362812	-0.488771	1.92968	-1.29767	2.6782	-0.802932	-0.70517	0.487042	0.311163	-0.311163	-0.387354	0.387354	-0.966354	1.0914	-0.523365	0.523479	-1.42511
PF3D7_1149600	Q8IHM7	DnaJ protein, putative	1.69878	-0.829315	0.0478957	-1.20172	0.366146	0.712573	-0.310367	-0.360483	-0.279791	-0.949478	-0.463605	0.463605	-0.368182	0.368182	-0.837413	0.837413	1.94707	-1.50173	-0.330463	-0.0898704	0.0898704	0.0650071	-0.0650071	-0.0816838	0.130639	0.0901778	-0.0282153	-0.0995198	0.0995198	1.49257	-0.0064187	-1.56638	-1.03861	0.825454	-0.177425	0.657388	-0.70517	-0.881859	-1.02071	1.02071	-1.22968	1.22968	0.617231	-0.174025	-0.523365	-0.290236	-0.0613695
PF3D7_1149700	Q8IHM6	Plasmodium exported protein	2.76011	-0.829315	-0.544892	-2.0159	-2.25031	1.77645	1.11294	-0.360483	-0.279791	0.822025	-1.64488	1.64488	-1.36269	1.36269	-0.837413	0.837413	-0.514077	0.666358	-0.330463	1.03383	-1.03383	1.52489	-1.52489	2.77985	-0.596074	-0.900139	-2.05017	-0.937109	0.937109	-0.23216	-1.26428	0.887578	2.0616	-0.121788	-0.74855	-1.77648	-0.70517	1.14411	0.0633224	-0.0633224	-0.0167316	0.0167316	-2.15404	-0.806737	-0.523365	2.96462	4.10523
PF3D7_1149800	Q8IHM5	rifin	0.467635	0.0422593	-0.544892	-0.257273	-1.85854	-0.525398	2.74327	-0.360483	-0.279791	1.46621	-1.03687	1.03687	0.55529	-0.55529	0.618388	-0.618388	-0.514077	0.666358	-0.330463	1.03383	-1.03383	-1.21239	1.21239	-1.68044	-0.596074	0.43298	1.71856	0.528672	-0.528672	-1.59546	0.989387	1.17432	-0.098038	-0.81377	0.351395	0.0985	3.08673	-0.121359	1.52676	-1.52676	-0.69059	0.69059	1.23935	-0.806737	-0.523365	-0.522726	1.32288
PF3D7_1149900	Q8IHM4	stevor	0.0309726	-0.310521	0.217264	0.0777033	0.981783	-0.457697	-0.87969	-0.360483	-0.279791	-0.0637266	1.24924	-1.24924	0.702827	-0.702827	-0.0055268	0.00552677	-0.514077	0.666358	-0.330463	1.03383	-1.03383	-0.407307	0.407307	-1.08573	0.251758	0.255231	0.853148	-0.285651	0.285651	-0.0576583	0.178067	-0.0299881	0.649242	-1.4706	1.87191	0.456952	-0.70517	0.809136	0.176865	-0.176865	0.477431	-0.477431	0.221335	-0.806737	1.31086	-0.290236	2.22972
PF3D7_1150000	Q8IHM3	rifin	-0.423884	0.179452	0.937078	-0.116149	-1.30762	-1.20241	0.365704	-0.360483	-0.279791	3.47928	2.58354	-2.58354	4.14536	-4.14536	0.909548	-0.909548	-0.514077	0.666358	-0.330463	-1.15738	1.15738	1.0272	-1.0272	-0.95395	-0.596074	0.544073	0.898512	0.235516	-0.235516	-1.58606	1.22252	1.04578	0.190684	-0.585015	1.95132	0.141113	0.328985	-0.408966	-0.678285	0.678285	-1.49922	1.49922	-0.253741	0.711773	1.6777	-0.941207	0.209944
PF3D7_1150200	Q8IHM2	rifin	0.485829	-0.137589	0.471316	-0.620164	-1.30762	-0.271517	-0.87969	-0.360483	-0.279791	3.47928	0.570008	-0.570008	0.427425	-0.427425	1.75068	-1.75068	-0.514077	-1.50173	3.02549	1.03383	-1.03383	1.0272	-1.0272	-0.57458	-0.596074	-0.112387	0.919132	1.40814	-1.40814	-0.488781	0.326544	0.347833	0.291271	-0.286159	0.209467	0.264829	-0.70517	0.133777	1.02019	-1.02019	-0.510894	0.510894	0.69641	-0.0474821	-0.523365	-0.452979	-0.325915
PF3D7_1150300	Q8IHM1	rifin	0.467635	-0.248266	-0.118085	-0.257273	-2.34826	1.50565	2.74327	-0.360483	-0.279791	-0.14425	1.58516	-1.58516	1.12358	-1.12358	1.10365	-1.10365	-0.514077	-1.50173	3.02549	0.512111	-0.512111	0.916604	-0.916604	-0.549359	0.742607	-0.444072	0.528435	-0.937109	0.937109	-1.49871	1.06209	1.03557	-0.832475	-0.440256	0.179529	1.38755	0.361302	-0.368521	0.626944	-0.626944	-0.757976	0.757976	-0.570458	0.0368795	-0.523365	0.794717	-1.42511
PF3D7_1150400	Q8IHM0	erythrocyte membrane protein 1, PfEMP1	0.2619	0.288088	1.0146	-0.926152	-1.42084	-0.213851	0.707361	1.66342	0.238966	1.2453	0.290398	-0.290398	0.814477	-0.814477	-0.0139297	0.0139297	-0.514077	0.666358	-0.330463	-0.306363	0.306363	-1.18337	1.18337	-0.857619	0.445122	0.113343	0.623939	-0.0995198	0.0995198	-0.424222	1.34374	-0.237739	0.181292	-1.58495	0.324891	1.04446	0.52834	0.955437	-0.483947	0.483947	-0.117483	0.117483	0.221335	-0.232881	0.244449	-0.186156	-0.419597
PF3D7_1400200	Q8IM85	rifin	-0.423884	-0.587211	-0.18922	0.915144	-2.55813	-0.138532	2.67858	1.2731	1.81376	0.948561	1.3083	-1.3083	0.521641	-0.521641	1.8095	-1.8095	-0.514077	-1.50173	3.02549	-0.531323	0.531323	0.572791	-0.572791	-0.549359	-0.596074	0.468062	0.528435	-0.937109	0.937109	-2.00076	-0.776999	2.49952	0.190684	-0.327667	-0.74855	0.141113	0.328985	0.453856	-0.391771	0.391771	-1.49922	1.49922	0.69641	-0.0474821	0.577169	-0.941207	-0.389331
PF3D7_1400300	Q8I0G7	rifin	-0.423884	-0.425808	-0.248498	0.833726	-1.98097	-0.736966	1.6111	1.0689	1.55207	1.8185	-1.64488	1.64488	0.874954	-0.874954	0.618388	-0.618388	-0.514077	0.666358	-0.330463	-0.958183	0.958183	-0.560656	0.560656	-0.65792	0.509793	-0.146637	0.553349	-0.937109	0.937109	-0.488781	-0.20373	0.617706	0.610441	-1.29767	0.393701	1.14416	1.91999	-0.608079	0.0914654	-0.0914654	1.04219	-1.04219	-0.570458	-0.806737	3.14508	-0.290236	1.54772
PF3D7_1400400	Q8IM84	rifin	-0.977622	-0.19774	0.846871	0.745229	-2.72914	1.27998	3.54838	-0.360483	-0.279791	0.0346902	-0.705228	0.705228	1.39133	-1.39133	1.58892	-1.58892	-0.514077	-1.50173	3.02549	0.0599561	-0.0599561	0.612462	-0.612462	-0.320883	0.152013	-0.390417	0.511581	0.235516	-0.235516	-0.50482	0.989387	0.0273598	-0.0491774	-1.29767	-0.74855	2.60448	0.607411	-0.608079	-0.351977	0.351978	0.724513	-0.724513	1.01313	-0.806737	-0.523365	-0.290236	-1.30489
PF3D7_1400500	Q8IM83	rifin	-0.651312	-0.310521	0.598342	0.601104	-2.83797	-1.20241	1.83753	1.71862	-0.279791	3.88189	-0.998868	0.998868	0.874954	-0.874954	-0.0055268	0.00552677	-0.514077	0.666358	-0.330463	1.03383	-1.03383	0.031828	-0.031828	-0.985327	-0.596074	0.956705	0.671691	1.40814	-1.40814	-1.68634	0.238165	1.65222	0.918263	-1.25412	1.23135	0.332872	-0.70517	0.669562	0.491646	-0.491646	2.31289	-2.31289	-0.0425962	0.0368795	-0.523365	0.25224	0.729315
PF3D7_1400600	Q8IM82	rifin	-0.158551	-0.425808	0.640684	0.155244	-2.34826	0.151617	1.83753	-0.360483	-0.279791	2.27144	2.23117	-2.23117	0.55529	-0.55529	2.07419	-2.07419	-0.514077	0.666358	-0.330463	0.120823	-0.120823	0.612462	-0.612462	-0.985327	0.312317	0.337757	0.671691	0.235516	-0.235516	-0.585881	0.684837	0.267601	-1.36841	-0.971038	0.179529	2.17855	-0.70517	0.521264	-0.283281	0.283281	-1.49922	1.49922	-0.728816	1.47103	-0.523365	0.0352499	-0.763877
PF3D7_1400700	Q8IM81	stevor	0.133315	-0.829315	-0.544892	0.670891	2.05915	-1.20241	-0.87969	-0.360483	-0.279791	-0.949478	0.939155	-0.939155	0.874954	-0.874954	0.909548	-0.909548	-0.514077	0.666358	-0.330463	1.03383	-1.03383	0.840568	-0.840568	-0.232291	-0.596074	-0.900139	1.06053	0.738069	-0.738069	1.0766	-0.362812	-0.947555	-0.143409	-0.364431	2.43343	-0.420467	0.513655	-0.177853	0.311163	-0.311163	-1.49922	1.49922	0.485265	-0.806737	0.699451	-0.290236	1.94118
PF3D7_1400800	Q8IM80	rifin	0.0309726	-0.206762	0.0648325	0.0777033	-2.87878	-0.581816	2.44136	-0.360483	2.16269	2.74115	0.0778115	-0.0778115	0.55529	-0.55529	-0.0055268	0.00552677	-0.514077	0.666358	-0.330463	0.369825	-0.369825	-0.664933	0.664933	-1.08573	-0.596074	0.255231	1.21606	-0.937109	0.937109	-1.44398	0.73898	1.14246	-0.796745	-0.971038	0.241401	1.17661	1.56997	0.19501	0.127886	-0.127886	1.04219	-1.04219	2.59671	-0.806737	-0.523365	-1.91766	0.498484
[truncated: 4,566 more rows]
[truncated: 15 more columns]

## Sheet: Kelch Protein Levels
K13 protein levels from all proteomic experiments in both Dd2 and Dd2R539T for 0 hr and 12 hr post initiation of DHA or DMSO pulse for Extended Data Figure 4a.
	Dd2 0 hr	Dd2 DHA 12 hr	Dd2 DMSO 12 hr	Dd2R539T 0 hr	Dd2R539T DHA 12 hr	Dd2R539T DMSO 12 hr
Rep1	4.3307e+18	2.73723e+19	2.16385e+19	1.26351e+18	7.09794e+18	1.58771e+18
Rep2	2.20797e+18	3.91112e+18	1.52451e+18	5.77056e+17	1.06024e+18	1.24118e+18
[truncated: 2 more rows]
