# Supplementary material for: tRNA modification reprogramming contributes to artemisinin resistance in Plasmodium falciparum
Source: Nat Microbiol. 2024 Apr 17;9(6):1483–98. doi: 10.1038/s41564-024-01664-3 (PMC11153160; doi:10.1038/s41564-024-01664-3)
Supplement: Supplementary file 11 — Raw values for tRNA modification analysis in PfMnmA_cKD parasite line ±aTc. [file 41564_2024_1664_MOESM11_ESM.xlsx]

## Sheet: cKD tRNA mod analysi
Average normalized LC/MS-MS peak areas for mcm5s2U, m2,2G, and m6A modifications in PfMnmA_cKD with and without aTc
	Replicate 1					Replicate 2
	0h + aTc	48h + aTc	48h - aTc	72h + aTc	72h - aTc	0h + aTc	48h + aTc	48h - aTc	72h + aTc	72h - aTc	96h + aTc	96h - aTc	p (+aTc vs -aTc)
mcm5s2U	918.78	1530.75	1369.37	1390.23	1277.95	1501.42	1177.18	1145.66	1748.34	1457.43	1444.95	1298.32	0.04
m2,2G	35411.6	38816.8	37305.4	37040.7	38142.5	43973.3	38650.4	40567.8	42067.9	36054.9	44283.9	54612.7	0.2
m6A	12250.4	18052.3	17314.7	15546.8	16489	16688.8	15036.7	16837.5	18338.9	16979	19148.7	16179.7	0.5
tRNA modification analyses for mcm5s2U, m2,2G, and m6A modifications from highly synchronized PfMnmA_cKD parasites grown with or without aTc. PfMnmA_cKD parasites were initially grown with 500 nM aTc, thoroughly washed and split into media with or without 500 nM aTc. 0 hr parasites were in the trophozoite stage. Parasites were harvested at 0, 48 and 96 hr post-aTc removal. We also prepared cultur…
