# Supplementary material for: tRNA modification reprogramming contributes to artemisinin resistance in Plasmodium falciparum
Source: Nat Microbiol. 2024 Apr 17;9(6):1483–98. doi: 10.1038/s41564-024-01664-3 (PMC11153160; doi:10.1038/s41564-024-01664-3)
Supplement: Supplementary file 12 — Raw data RSA data for P. falciparum cultured with aTc before ART pulse. [file 41564_2024_1664_MOESM12_ESM.xlsx]

## Sheet: RSA data +aTC
Ring stage survival assay values of PfMnmA_cKD parasite lines cultured with aTc prior to dihydroartemisinin drug pulse.
	NF54, 30 nM aTc	PfMnmA_cKD, 30 nM aTc	NF54, 3 nM aTc	PfMnmA_cKD, 3 nM aTc	NF54, 0 nM aTc	PfMnmA_cKD, 0 nM aTc
700 nM	1.3 ± 0.4	2.4 ± 1	1.1 ± 0.5	3.8 ± 1.2	1.4 ± 0.7	2.5 ± 1.4
N	5	5	5	4	5	5
P vs NF54 at same aTc	–	0.4603	–	0.1111	–	0.4603
P vs 30 nM aTc	–	–	–	–	>0.9999	0.8968
350 nM	2 ± 0.8	4.0 ± 1.5	2.2 ± 0.71	8.3 ± 2.8	2.3 ± 0.9	5.6 ± 1.8
N	5	5	5	4	5	5
P vs NF54 at same aTc	–	0.3095	–	0.1905	–	0.2222
P vs 30 nM aTc	–	–	–	–	0.8968	0.6905
175 nM	4.2 ± 1.3	8.9 ± 3.2	5.4 ± 1.6	14 ± 4.6	4.5 ± 1.8	9.4 ± 2.4
N	5	5	5	4	5	5
P vs NF54 at same aTc	–	0.4206	–	0.1111	–	0.1508
P vs 30 nM aTc	–	–	–	–	>0.9999	0.8413
87.5 nM	11 ± 3.9	15 ± 4.4	12 ± 3.5	23 ± 5.5	9.4 ± 3.9	17 ± 3.3
N	5	5	5	4	5	5
P vs NF54 at same aTc	–	0.6905	–	0.1905	–	0.2222
P vs 30 nM aTc	–	–	–	–	0.6905	0.8413
43.75 nM	18 ± 5.7	26 ± 6	22 ±0.2	33 ± 6.8	20 ± 6.3	28 ± 4.1
N	5	5	5	4	5	5
P vs NF54 at same aTc	–	0.4206	–	0.4127	–	0.3095
P vs 30 nM aTc	–	–	–	–	0.8413	0.8413
21.88 nM	33 ± 7.8	41 ± 5.7	39 ± 7.8	49 ± 7.6	33 ± 7.6	40 ± 4
N	5	5	5	4	5	5
P vs NF54 at same aTc	–	0.4206	–	0.5556	–	0.5476
P vs 30 nM aTc	–	–	–	–	>0.9999	>0.9999
10.94 nM	53 ± 8.8	60 ± 5.8	56 ± 7.7	63 ± 6.7	53 ± 8.2	60 ± 2.2
N	5	5	5	4	5	5
P vs NF54 at same aTc	–	0.5476	–	0.5556	–	0.6905
P vs 30 nM aTc	–	–	–	–	>0.9999	0.8413
5.47 nM	69 ± 7.8	72 ± 5.7	71 ± 7.3	83 ± 4.3	72 ± 5.3	76 ± 2.5
N	5	5	5	4	5	5
P vs NF54 at same aTc	–	0.8413	–	0.4127	–	0.6905
P vs 30 nM aTc	–	–	–	–	0.8413	0.6905
2.73 nM	82 ± 3.3	85 ± 2.7	88 ± 6.1	91 ± 2.3	84 ± 4.4	86 ± 3.4
N	5	5	5	4	5	5
P vs NF54 at same aTc	–	0.8413	–	>0.9999	–	0.8413
P vs 30 nM aTc	–	–	–	–	0.6905	0.8413
1.37 nM	94 ± 2.7	93 ± 5.9	93 ± 2.4	94 ± 5.2	94 ± 4.7	87 ± 4.5
N	3	3	3	3	3	3
P vs NF54 at same aTc	–	>0.9999	–	>0.9999	–	0.4
P vs 30 nM aTc	–	–	–	–	>0.9999	0.4
Ring-stage survival assay (RSA) values (nM) indicate the mean ± SEM, as determined in 3-5 independent assays performed in duplicate (Extended Data Fig. 8b). Parasite survival is defined as the ratio of the parasitemias of the dihydroartemisinin (DHA)-treated to the no-drug control wells. This assay measures the survival of synchronous ring-stage parasites (0-6 hr post-invasion) exposed to DHA for…
p<0.05	p<0.01
