# Supplementary material for: tRNA modification reprogramming contributes to artemisinin resistance in Plasmodium falciparum
Source: Nat Microbiol. 2024 Apr 17;9(6):1483–98. doi: 10.1038/s41564-024-01664-3 (PMC11153160; doi:10.1038/s41564-024-01664-3)
Supplement: Supplementary file 13 — Raw data for P. falciparum heat shock assay. Seventy-two-hour drug assay data can be found in source data for Fig. 5. [file 41564_2024_1664_MOESM13_ESM.xlsx]

## Sheet: Heat shock
Heat shock survival for PfMnmA_cKD and NF54 parasites with and without aTc.
	NF54 +aTc 3 hours	NF54 -aTc 3 hours	PfMnmA_cKD +aTc 3 hours	PfMnmA_cKD -aTc 3 hours	NF54 +aTc 6 hours	NF54 -aTc 6 hours	PfMnmA_cKD +aTc 6 hours	PfMnmA_cKD -aTc 6 hours
N	5	5	5	5	3	3	3	3
Survival (%)	78.02 ± 4.4	83.62 ± 4.0	94.15 ± 2.8	94.98 ± 3.1	43.58 ± 9.0	45.88 ± 7.0	64.61 ± 9.0	62.57 ± 5.0
Heat shock survival values are presented as the percent survival of highly synchronized trophozoite parasites exposed to 42°C for 3 or 6 hr as compared to those cultured at 37°C ± SEM, as determined in 3 to 5 independent assays performed in duplicate (Extended Data Fig. 9f). NF54_CrisprCas9_T7 (NF54) parasites were cultured without aTc prior to the assay and were allowed to recover on 30 nM or 0 …
